# Supplementary material for: Improving the Annotation of Arabidopsis lyrata Using RNA-Seq Data
Source: PLoS One. 2015 Sep 18;10(9):e0137391. doi: 10.1371/journal.pone.0137391 (PMC4575116; doi:10.1371/journal.pone.0137391)
Supplement: S2 Dataset — (ZIP) [file pone.0137391.s002.zip]

Archive with 3 entries (2 files):
- Additional_file-2_10Feb2015.gff
- __MACOSX/
- __MACOSX/._Additional_file-2_10Feb2015.gff
