# Supplementary material for: Improving the Annotation of Arabidopsis lyrata Using RNA-Seq Data
Source: PLoS One. 2015 Sep 18;10(9):e0137391. doi: 10.1371/journal.pone.0137391 (PMC4575116; doi:10.1371/journal.pone.0137391)
Supplement: S2 Dataset — (ZIP) [file pone.0137391.s002.zip › Additional_file-2_10Feb2015.gff]

#################################################################################
#
#  Arabidopsis lyrata genome annotation (version-2)
#  10 Feb 2015
#  Max Planck Institute for Plant Breeding Research, Cologne, Germany
#  Annotation generated using version-1 annotation and ab initio gene prediction 
#  guided by RNA-seq data including 660 tRNA and 170 miRNA genes.
#  Please refer to 
#
#  Hu TT et al. The Arabidopsis lyrata genome sequence and the basis of rapid genome size change. Nat genet 2011, 43(5):476-81.
#  Fahlgren N et al. MicroRNA gene evolution in Arabidopsis lyrata and Arabidopsis thaliana. Plant Cell 2010, 22(4):1074-89.
#  Rawat V et al. Improving the annotation of Arabidopsis lyrata using RNA-seq data. in preparation.
#
#################################################################################
scaffold_1	version-2	gene	1	2541	0.43	-	.	ID=AL1G10010;Name=AL1G10010;Note=Protein_Coding_gene
scaffold_1	version-2	transcript	1	2541	0.43	-	.	ID=AL1G10010.t1;Parent=AL1G10010
scaffold_1	version-2	intron	62	144	0.96	-	.	ID=AL1G10010.t1;Parent=AL1G10010
scaffold_1	version-2	intron	253	406	1	-	.	ID=AL1G10010.t1;Parent=AL1G10010
scaffold_1	version-2	intron	783	1422	1	-	.	ID=AL1G10010.t1;Parent=AL1G10010
scaffold_1	version-2	intron	1643	1802	1	-	.	ID=AL1G10010.t1;Parent=AL1G10010
scaffold_1	version-2	intron	2036	2123	1	-	.	ID=AL1G10010.t1;Parent=AL1G10010
scaffold_1	version-2	intron	2348	2443	1	-	.	ID=AL1G10010.t1;Parent=AL1G10010
scaffold_1	version-2	CDS	1	61	0.75	-	0	ID=AL1G10010.t1;Parent=AL1G10010
scaffold_1	version-2	exon	1	61	.	-	.	ID=AL1G10010.t1;Parent=AL1G10010
scaffold_1	version-2	CDS	145	252	0.96	-	0	ID=AL1G10010.t1;Parent=AL1G10010
scaffold_1	version-2	exon	145	252	.	-	.	ID=AL1G10010.t1;Parent=AL1G10010
scaffold_1	version-2	CDS	407	782	1	-	1	ID=AL1G10010.t1;Parent=AL1G10010
scaffold_1	version-2	exon	407	782	.	-	.	ID=AL1G10010.t1;Parent=AL1G10010
scaffold_1	version-2	CDS	1423	1642	1	-	2	ID=AL1G10010.t1;Parent=AL1G10010
scaffold_1	version-2	exon	1423	1642	.	-	.	ID=AL1G10010.t1;Parent=AL1G10010
scaffold_1	version-2	CDS	1803	2035	1	-	1	ID=AL1G10010.t1;Parent=AL1G10010
scaffold_1	version-2	exon	1803	2035	.	-	.	ID=AL1G10010.t1;Parent=AL1G10010
scaffold_1	version-2	CDS	2124	2347	1	-	0	ID=AL1G10010.t1;Parent=AL1G10010
scaffold_1	version-2	exon	2124	2347	.	-	.	ID=AL1G10010.t1;Parent=AL1G10010
scaffold_1	version-2	CDS	2444	2503	0.62	-	0	ID=AL1G10010.t1;Parent=AL1G10010
scaffold_1	version-2	exon	2444	2541	.	-	.	ID=AL1G10010.t1;Parent=AL1G10010
scaffold_1	version-2	start_codon	2501	2503	.	-	0	ID=AL1G10010.t1;Parent=AL1G10010
scaffold_1	version-2	transcription_start_site	2541	2541	.	-	.	ID=AL1G10010.t1;Parent=AL1G10010
scaffold_1	version-2	gene	3306	6161	0.2	-	.	ID=AL1G10020;Name=AL1G10020;Note=Protein_Coding_gene
scaffold_1	version-2	transcript	3306	6161	0.2	-	.	ID=AL1G10020.t1;Parent=AL1G10020
scaffold_1	version-2	transcription_end_site	3306	3306	.	-	.	ID=AL1G10020.t1;Parent=AL1G10020
scaffold_1	version-2	exon	3306	3708	.	-	.	ID=AL1G10020.t1;Parent=AL1G10020
scaffold_1	version-2	stop_codon	3529	3531	.	-	0	ID=AL1G10020.t1;Parent=AL1G10020
scaffold_1	version-2	intron	3709	3809	1	-	.	ID=AL1G10020.t1;Parent=AL1G10020
scaffold_1	version-2	intron	4083	4163	1	-	.	ID=AL1G10020.t1;Parent=AL1G10020
scaffold_1	version-2	intron	4363	4850	0.69	-	.	ID=AL1G10020.t1;Parent=AL1G10020
scaffold_1	version-2	intron	5229	5318	0.99	-	.	ID=AL1G10020.t1;Parent=AL1G10020
scaffold_1	version-2	intron	5539	5630	1	-	.	ID=AL1G10020.t1;Parent=AL1G10020
scaffold_1	version-2	CDS	3529	3708	0.83	-	0	ID=AL1G10020.t1;Parent=AL1G10020
scaffold_1	version-2	CDS	3810	4082	1	-	0	ID=AL1G10020.t1;Parent=AL1G10020
scaffold_1	version-2	exon	3810	4082	.	-	.	ID=AL1G10020.t1;Parent=AL1G10020
scaffold_1	version-2	CDS	4164	4362	0.96	-	1	ID=AL1G10020.t1;Parent=AL1G10020
scaffold_1	version-2	exon	4164	4362	.	-	.	ID=AL1G10020.t1;Parent=AL1G10020
scaffold_1	version-2	CDS	4851	5228	0.7	-	1	ID=AL1G10020.t1;Parent=AL1G10020
scaffold_1	version-2	exon	4851	5228	.	-	.	ID=AL1G10020.t1;Parent=AL1G10020
scaffold_1	version-2	CDS	5319	5538	1	-	2	ID=AL1G10020.t1;Parent=AL1G10020
scaffold_1	version-2	exon	5319	5538	.	-	.	ID=AL1G10020.t1;Parent=AL1G10020
scaffold_1	version-2	CDS	5631	6123	1	-	0	ID=AL1G10020.t1;Parent=AL1G10020
scaffold_1	version-2	exon	5631	6161	.	-	.	ID=AL1G10020.t1;Parent=AL1G10020
scaffold_1	version-2	start_codon	6121	6123	.	-	0	ID=AL1G10020.t1;Parent=AL1G10020
scaffold_1	version-2	transcription_start_site	6161	6161	.	-	.	ID=AL1G10020.t1;Parent=AL1G10020
scaffold_1	version-2	gene	7429	7630	.	+	.	ID=AL1G10030;Name=AL1G10030;Note=Protein_Coding_gene
scaffold_1	version-2	exon	7429	7630	.	+	.	ID=AL1G10030.t1;Parent=AL1G10030
scaffold_1	version-2	CDS	7449	7610	.	+	0	ID=AL1G10030.t1;Parent=AL1G10030
scaffold_1	version-2	start_codon	7449	7451	.	+	0	ID=AL1G10030.t1;Parent=AL1G10030
scaffold_1	version-2	stop_codon	7608	7610	.	+	0	ID=AL1G10030.t1;Parent=AL1G10030
scaffold_1	version-2	gene	9476	10535	0.28	+	.	ID=AL1G10040;Name=AL1G10040;Note=Protein_Coding_gene
scaffold_1	version-2	transcript	9476	10535	0.28	+	.	ID=AL1G10040.t1;Parent=AL1G10040
scaffold_1	version-2	transcription_start_site	9476	9476	.	+	.	ID=AL1G10040.t1;Parent=AL1G10040
scaffold_1	version-2	exon	9476	9657	.	+	.	ID=AL1G10040.t1;Parent=AL1G10040
scaffold_1	version-2	start_codon	9576	9578	.	+	0	ID=AL1G10040.t1;Parent=AL1G10040
scaffold_1	version-2	intron	9658	9872	0.9	+	.	ID=AL1G10040.t1;Parent=AL1G10040
scaffold_1	version-2	CDS	9576	9657	0.9	+	0	ID=AL1G10040.t1;Parent=AL1G10040
scaffold_1	version-2	CDS	9873	10471	0.9	+	2	ID=AL1G10040.t1;Parent=AL1G10040
scaffold_1	version-2	exon	9873	10535	.	+	.	ID=AL1G10040.t1;Parent=AL1G10040
scaffold_1	version-2	stop_codon	10469	10471	.	+	0	ID=AL1G10040.t1;Parent=AL1G10040
scaffold_1	version-2	transcription_end_site	10535	10535	.	+	.	ID=AL1G10040.t1;Parent=AL1G10040
scaffold_1	version-2	gene	10548	11941	0.13	-	.	ID=AL1G10050;Name=AL1G10050;Note=Protein_Coding_gene
scaffold_1	version-2	transcript	10548	11941	0.13	-	.	ID=AL1G10050.t1;Parent=AL1G10050
scaffold_1	version-2	transcription_end_site	10548	10548	.	-	.	ID=AL1G10050.t1;Parent=AL1G10050
scaffold_1	version-2	exon	10548	10711	.	-	.	ID=AL1G10050.t1;Parent=AL1G10050
scaffold_1	version-2	stop_codon	10652	10654	.	-	0	ID=AL1G10050.t1;Parent=AL1G10050
scaffold_1	version-2	intron	10712	10781	1	-	.	ID=AL1G10050.t1;Parent=AL1G10050
scaffold_1	version-2	intron	11007	11082	1	-	.	ID=AL1G10050.t1;Parent=AL1G10050
scaffold_1	version-2	intron	11204	11290	1	-	.	ID=AL1G10050.t1;Parent=AL1G10050
scaffold_1	version-2	intron	11622	11811	0.98	-	.	ID=AL1G10050.t1;Parent=AL1G10050
scaffold_1	version-2	CDS	10652	10711	1	-	0	ID=AL1G10050.t1;Parent=AL1G10050
scaffold_1	version-2	CDS	10782	11006	1	-	0	ID=AL1G10050.t1;Parent=AL1G10050
scaffold_1	version-2	exon	10782	11006	.	-	.	ID=AL1G10050.t1;Parent=AL1G10050
scaffold_1	version-2	CDS	11083	11203	1	-	1	ID=AL1G10050.t1;Parent=AL1G10050
scaffold_1	version-2	exon	11083	11203	.	-	.	ID=AL1G10050.t1;Parent=AL1G10050
scaffold_1	version-2	CDS	11291	11621	0.98	-	2	ID=AL1G10050.t1;Parent=AL1G10050
scaffold_1	version-2	exon	11291	11621	.	-	.	ID=AL1G10050.t1;Parent=AL1G10050
scaffold_1	version-2	CDS	11812	11872	0.9	-	0	ID=AL1G10050.t1;Parent=AL1G10050
scaffold_1	version-2	exon	11812	11941	.	-	.	ID=AL1G10050.t1;Parent=AL1G10050
scaffold_1	version-2	start_codon	11870	11872	.	-	0	ID=AL1G10050.t1;Parent=AL1G10050
scaffold_1	version-2	transcription_start_site	11941	11941	.	-	.	ID=AL1G10050.t1;Parent=AL1G10050
scaffold_1	version-2	gene	12235	13421	0.3	-	.	ID=AL1G10060;Name=AL1G10060;Note=Protein_Coding_gene
scaffold_1	version-2	transcript	12235	13421	0.3	-	.	ID=AL1G10060.t1;Parent=AL1G10060
scaffold_1	version-2	transcription_end_site	12235	12235	.	-	.	ID=AL1G10060.t1;Parent=AL1G10060
scaffold_1	version-2	exon	12235	12786	.	-	.	ID=AL1G10060.t1;Parent=AL1G10060
scaffold_1	version-2	stop_codon	12739	12741	.	-	0	ID=AL1G10060.t1;Parent=AL1G10060
scaffold_1	version-2	intron	12787	12872	1	-	.	ID=AL1G10060.t1;Parent=AL1G10060
scaffold_1	version-2	intron	12950	13266	1	-	.	ID=AL1G10060.t1;Parent=AL1G10060
scaffold_1	version-2	CDS	12739	12786	1	-	0	ID=AL1G10060.t1;Parent=AL1G10060
scaffold_1	version-2	CDS	12873	12949	1	-	2	ID=AL1G10060.t1;Parent=AL1G10060
scaffold_1	version-2	exon	12873	12949	.	-	.	ID=AL1G10060.t1;Parent=AL1G10060
scaffold_1	version-2	CDS	13267	13357	1	-	0	ID=AL1G10060.t1;Parent=AL1G10060
scaffold_1	version-2	exon	13267	13421	.	-	.	ID=AL1G10060.t1;Parent=AL1G10060
scaffold_1	version-2	start_codon	13355	13357	.	-	0	ID=AL1G10060.t1;Parent=AL1G10060
scaffold_1	version-2	transcription_start_site	13421	13421	.	-	.	ID=AL1G10060.t1;Parent=AL1G10060
scaffold_1	version-2	gene	13494	15411	0.33	-	.	ID=AL1G10070;Name=AL1G10070;Note=Protein_Coding_gene
scaffold_1	version-2	transcript	13494	15411	0.33	-	.	ID=AL1G10070.t1;Parent=AL1G10070
scaffold_1	version-2	transcription_end_site	13494	13494	.	-	.	ID=AL1G10070.t1;Parent=AL1G10070
scaffold_1	version-2	exon	13494	14936	.	-	.	ID=AL1G10070.t1;Parent=AL1G10070
scaffold_1	version-2	stop_codon	13722	13724	.	-	0	ID=AL1G10070.t1;Parent=AL1G10070
scaffold_1	version-2	intron	14937	15006	1	-	.	ID=AL1G10070.t1;Parent=AL1G10070
scaffold_1	version-2	CDS	13722	14936	1	-	0	ID=AL1G10070.t1;Parent=AL1G10070
scaffold_1	version-2	CDS	15007	15363	1	-	0	ID=AL1G10070.t1;Parent=AL1G10070
scaffold_1	version-2	exon	15007	15411	.	-	.	ID=AL1G10070.t1;Parent=AL1G10070
scaffold_1	version-2	start_codon	15361	15363	.	-	0	ID=AL1G10070.t1;Parent=AL1G10070
scaffold_1	version-2	transcription_start_site	15411	15411	.	-	.	ID=AL1G10070.t1;Parent=AL1G10070
scaffold_1	version-2	gene	15477	19491	0.29	-	.	ID=AL1G10080;Name=AL1G10080;Note=Protein_Coding_gene
scaffold_1	version-2	transcript	15477	19491	0.29	-	.	ID=AL1G10080.t1;Parent=AL1G10080
scaffold_1	version-2	transcription_end_site	15477	15477	.	-	.	ID=AL1G10080.t1;Parent=AL1G10080
scaffold_1	version-2	exon	15477	15762	.	-	.	ID=AL1G10080.t1;Parent=AL1G10080
scaffold_1	version-2	stop_codon	15685	15687	.	-	0	ID=AL1G10080.t1;Parent=AL1G10080
scaffold_1	version-2	intron	15763	15840	1	-	.	ID=AL1G10080.t1;Parent=AL1G10080
scaffold_1	version-2	intron	15935	16031	1	-	.	ID=AL1G10080.t1;Parent=AL1G10080
scaffold_1	version-2	intron	16098	16342	1	-	.	ID=AL1G10080.t1;Parent=AL1G10080
scaffold_1	version-2	intron	16443	16651	1	-	.	ID=AL1G10080.t1;Parent=AL1G10080
scaffold_1	version-2	intron	16735	16812	1	-	.	ID=AL1G10080.t1;Parent=AL1G10080
scaffold_1	version-2	intron	16882	17047	1	-	.	ID=AL1G10080.t1;Parent=AL1G10080
scaffold_1	version-2	intron	17116	17205	1	-	.	ID=AL1G10080.t1;Parent=AL1G10080
scaffold_1	version-2	intron	17293	17402	1	-	.	ID=AL1G10080.t1;Parent=AL1G10080
scaffold_1	version-2	intron	17475	17675	1	-	.	ID=AL1G10080.t1;Parent=AL1G10080
scaffold_1	version-2	intron	17780	17883	1	-	.	ID=AL1G10080.t1;Parent=AL1G10080
scaffold_1	version-2	intron	17948	18061	1	-	.	ID=AL1G10080.t1;Parent=AL1G10080
scaffold_1	version-2	intron	18134	18245	1	-	.	ID=AL1G10080.t1;Parent=AL1G10080
scaffold_1	version-2	intron	18305	18424	1	-	.	ID=AL1G10080.t1;Parent=AL1G10080
scaffold_1	version-2	intron	18543	18686	1	-	.	ID=AL1G10080.t1;Parent=AL1G10080
scaffold_1	version-2	intron	18743	18846	1	-	.	ID=AL1G10080.t1;Parent=AL1G10080
scaffold_1	version-2	intron	18934	19009	1	-	.	ID=AL1G10080.t1;Parent=AL1G10080
scaffold_1	version-2	intron	19056	19142	1	-	.	ID=AL1G10080.t1;Parent=AL1G10080
scaffold_1	version-2	intron	19185	19253	1	-	.	ID=AL1G10080.t1;Parent=AL1G10080
scaffold_1	version-2	intron	19340	19418	1	-	.	ID=AL1G10080.t1;Parent=AL1G10080
scaffold_1	version-2	CDS	15685	15762	1	-	0	ID=AL1G10080.t1;Parent=AL1G10080
scaffold_1	version-2	CDS	15841	15934	1	-	1	ID=AL1G10080.t1;Parent=AL1G10080
scaffold_1	version-2	exon	15841	15934	.	-	.	ID=AL1G10080.t1;Parent=AL1G10080
scaffold_1	version-2	CDS	16032	16097	1	-	1	ID=AL1G10080.t1;Parent=AL1G10080
scaffold_1	version-2	exon	16032	16097	.	-	.	ID=AL1G10080.t1;Parent=AL1G10080
scaffold_1	version-2	CDS	16343	16442	1	-	2	ID=AL1G10080.t1;Parent=AL1G10080
scaffold_1	version-2	exon	16343	16442	.	-	.	ID=AL1G10080.t1;Parent=AL1G10080
scaffold_1	version-2	CDS	16652	16734	1	-	1	ID=AL1G10080.t1;Parent=AL1G10080
scaffold_1	version-2	exon	16652	16734	.	-	.	ID=AL1G10080.t1;Parent=AL1G10080
scaffold_1	version-2	CDS	16813	16881	1	-	1	ID=AL1G10080.t1;Parent=AL1G10080
scaffold_1	version-2	exon	16813	16881	.	-	.	ID=AL1G10080.t1;Parent=AL1G10080
scaffold_1	version-2	CDS	17048	17115	1	-	0	ID=AL1G10080.t1;Parent=AL1G10080
scaffold_1	version-2	exon	17048	17115	.	-	.	ID=AL1G10080.t1;Parent=AL1G10080
scaffold_1	version-2	CDS	17206	17292	1	-	0	ID=AL1G10080.t1;Parent=AL1G10080
scaffold_1	version-2	exon	17206	17292	.	-	.	ID=AL1G10080.t1;Parent=AL1G10080
scaffold_1	version-2	CDS	17403	17474	1	-	0	ID=AL1G10080.t1;Parent=AL1G10080
scaffold_1	version-2	exon	17403	17474	.	-	.	ID=AL1G10080.t1;Parent=AL1G10080
scaffold_1	version-2	CDS	17676	17779	1	-	2	ID=AL1G10080.t1;Parent=AL1G10080
scaffold_1	version-2	exon	17676	17779	.	-	.	ID=AL1G10080.t1;Parent=AL1G10080
scaffold_1	version-2	CDS	17884	17947	1	-	0	ID=AL1G10080.t1;Parent=AL1G10080
scaffold_1	version-2	exon	17884	17947	.	-	.	ID=AL1G10080.t1;Parent=AL1G10080
scaffold_1	version-2	CDS	18062	18133	1	-	0	ID=AL1G10080.t1;Parent=AL1G10080
scaffold_1	version-2	exon	18062	18133	.	-	.	ID=AL1G10080.t1;Parent=AL1G10080
scaffold_1	version-2	CDS	18246	18304	1	-	2	ID=AL1G10080.t1;Parent=AL1G10080
scaffold_1	version-2	exon	18246	18304	.	-	.	ID=AL1G10080.t1;Parent=AL1G10080
scaffold_1	version-2	CDS	18425	18542	1	-	0	ID=AL1G10080.t1;Parent=AL1G10080
scaffold_1	version-2	exon	18425	18542	.	-	.	ID=AL1G10080.t1;Parent=AL1G10080
scaffold_1	version-2	CDS	18687	18742	1	-	2	ID=AL1G10080.t1;Parent=AL1G10080
scaffold_1	version-2	exon	18687	18742	.	-	.	ID=AL1G10080.t1;Parent=AL1G10080
scaffold_1	version-2	CDS	18847	18933	1	-	2	ID=AL1G10080.t1;Parent=AL1G10080
scaffold_1	version-2	exon	18847	18933	.	-	.	ID=AL1G10080.t1;Parent=AL1G10080
scaffold_1	version-2	CDS	19010	19055	1	-	0	ID=AL1G10080.t1;Parent=AL1G10080
scaffold_1	version-2	exon	19010	19055	.	-	.	ID=AL1G10080.t1;Parent=AL1G10080
scaffold_1	version-2	CDS	19143	19184	1	-	0	ID=AL1G10080.t1;Parent=AL1G10080
scaffold_1	version-2	exon	19143	19184	.	-	.	ID=AL1G10080.t1;Parent=AL1G10080
scaffold_1	version-2	CDS	19254	19339	1	-	2	ID=AL1G10080.t1;Parent=AL1G10080
scaffold_1	version-2	exon	19254	19339	.	-	.	ID=AL1G10080.t1;Parent=AL1G10080
scaffold_1	version-2	CDS	19419	19443	1	-	0	ID=AL1G10080.t1;Parent=AL1G10080
scaffold_1	version-2	exon	19419	19491	.	-	.	ID=AL1G10080.t1;Parent=AL1G10080
scaffold_1	version-2	start_codon	19441	19443	.	-	0	ID=AL1G10080.t1;Parent=AL1G10080
scaffold_1	version-2	transcription_start_site	19491	19491	.	-	.	ID=AL1G10080.t1;Parent=AL1G10080
scaffold_1	version-2	gene	19626	20883	0.49	+	.	ID=AL1G10090;Name=AL1G10090;Note=Protein_Coding_gene
scaffold_1	version-2	transcript	19626	20883	0.49	+	.	ID=AL1G10090.t1;Parent=AL1G10090
scaffold_1	version-2	transcription_start_site	19626	19626	.	+	.	ID=AL1G10090.t1;Parent=AL1G10090
scaffold_1	version-2	exon	19626	19929	.	+	.	ID=AL1G10090.t1;Parent=AL1G10090
scaffold_1	version-2	start_codon	19714	19716	.	+	0	ID=AL1G10090.t1;Parent=AL1G10090
scaffold_1	version-2	intron	19930	20213	1	+	.	ID=AL1G10090.t1;Parent=AL1G10090
scaffold_1	version-2	intron	20391	20529	1	+	.	ID=AL1G10090.t1;Parent=AL1G10090
scaffold_1	version-2	CDS	19714	19929	1	+	0	ID=AL1G10090.t1;Parent=AL1G10090
scaffold_1	version-2	CDS	20214	20390	1	+	0	ID=AL1G10090.t1;Parent=AL1G10090
scaffold_1	version-2	exon	20214	20390	.	+	.	ID=AL1G10090.t1;Parent=AL1G10090
scaffold_1	version-2	CDS	20530	20589	1	+	0	ID=AL1G10090.t1;Parent=AL1G10090
scaffold_1	version-2	exon	20530	20883	.	+	.	ID=AL1G10090.t1;Parent=AL1G10090
scaffold_1	version-2	stop_codon	20587	20589	.	+	0	ID=AL1G10090.t1;Parent=AL1G10090
scaffold_1	version-2	transcription_end_site	20883	20883	.	+	.	ID=AL1G10090.t1;Parent=AL1G10090
scaffold_1	version-2	gene	29626	35112	0.02	+	.	ID=AL1G10100;Name=AL1G10100;Note=Protein_Coding_gene
scaffold_1	version-2	transcript	29626	35112	0.02	+	.	ID=AL1G10100.t1;Parent=AL1G10100
scaffold_1	version-2	transcription_start_site	29626	29626	.	+	.	ID=AL1G10100.t1;Parent=AL1G10100
scaffold_1	version-2	exon	29626	29764	.	+	.	ID=AL1G10100.t1;Parent=AL1G10100
scaffold_1	version-2	start_codon	29681	29683	.	+	0	ID=AL1G10100.t1;Parent=AL1G10100
scaffold_1	version-2	intron	29765	29863	1	+	.	ID=AL1G10100.t1;Parent=AL1G10100
scaffold_1	version-2	intron	29939	30118	0.73	+	.	ID=AL1G10100.t1;Parent=AL1G10100
scaffold_1	version-2	intron	30128	30231	1	+	.	ID=AL1G10100.t1;Parent=AL1G10100
scaffold_1	version-2	intron	30275	30369	1	+	.	ID=AL1G10100.t1;Parent=AL1G10100
scaffold_1	version-2	intron	30449	30582	1	+	.	ID=AL1G10100.t1;Parent=AL1G10100
scaffold_1	version-2	intron	30686	30774	1	+	.	ID=AL1G10100.t1;Parent=AL1G10100
scaffold_1	version-2	intron	30871	30980	1	+	.	ID=AL1G10100.t1;Parent=AL1G10100
scaffold_1	version-2	intron	31014	31130	1	+	.	ID=AL1G10100.t1;Parent=AL1G10100
scaffold_1	version-2	intron	31242	31324	0.92	+	.	ID=AL1G10100.t1;Parent=AL1G10100
scaffold_1	version-2	intron	31408	31487	1	+	.	ID=AL1G10100.t1;Parent=AL1G10100
scaffold_1	version-2	intron	31611	31863	0.68	+	.	ID=AL1G10100.t1;Parent=AL1G10100
scaffold_1	version-2	intron	31965	33008	0.22	+	.	ID=AL1G10100.t1;Parent=AL1G10100
scaffold_1	version-2	intron	33094	33217	1	+	.	ID=AL1G10100.t1;Parent=AL1G10100
scaffold_1	version-2	intron	33291	33384	1	+	.	ID=AL1G10100.t1;Parent=AL1G10100
scaffold_1	version-2	intron	33433	33509	1	+	.	ID=AL1G10100.t1;Parent=AL1G10100
scaffold_1	version-2	intron	33558	33768	1	+	.	ID=AL1G10100.t1;Parent=AL1G10100
scaffold_1	version-2	intron	33841	33929	1	+	.	ID=AL1G10100.t1;Parent=AL1G10100
scaffold_1	version-2	intron	34086	34197	1	+	.	ID=AL1G10100.t1;Parent=AL1G10100
scaffold_1	version-2	intron	34302	34655	1	+	.	ID=AL1G10100.t1;Parent=AL1G10100
scaffold_1	version-2	CDS	29681	29764	0.94	+	0	ID=AL1G10100.t1;Parent=AL1G10100
scaffold_1	version-2	CDS	29864	29938	1	+	0	ID=AL1G10100.t1;Parent=AL1G10100
scaffold_1	version-2	exon	29864	29938	.	+	.	ID=AL1G10100.t1;Parent=AL1G10100
scaffold_1	version-2	CDS	30119	30127	0.73	+	0	ID=AL1G10100.t1;Parent=AL1G10100
scaffold_1	version-2	exon	30119	30127	.	+	.	ID=AL1G10100.t1;Parent=AL1G10100
scaffold_1	version-2	CDS	30232	30274	1	+	0	ID=AL1G10100.t1;Parent=AL1G10100
scaffold_1	version-2	exon	30232	30274	.	+	.	ID=AL1G10100.t1;Parent=AL1G10100
scaffold_1	version-2	CDS	30370	30448	1	+	2	ID=AL1G10100.t1;Parent=AL1G10100
scaffold_1	version-2	exon	30370	30448	.	+	.	ID=AL1G10100.t1;Parent=AL1G10100
scaffold_1	version-2	CDS	30583	30685	1	+	1	ID=AL1G10100.t1;Parent=AL1G10100
scaffold_1	version-2	exon	30583	30685	.	+	.	ID=AL1G10100.t1;Parent=AL1G10100
scaffold_1	version-2	CDS	30775	30870	1	+	0	ID=AL1G10100.t1;Parent=AL1G10100
scaffold_1	version-2	exon	30775	30870	.	+	.	ID=AL1G10100.t1;Parent=AL1G10100
scaffold_1	version-2	CDS	30981	31013	1	+	0	ID=AL1G10100.t1;Parent=AL1G10100
scaffold_1	version-2	exon	30981	31013	.	+	.	ID=AL1G10100.t1;Parent=AL1G10100
scaffold_1	version-2	CDS	31131	31241	0.92	+	0	ID=AL1G10100.t1;Parent=AL1G10100
scaffold_1	version-2	exon	31131	31241	.	+	.	ID=AL1G10100.t1;Parent=AL1G10100
scaffold_1	version-2	CDS	31325	31407	0.92	+	0	ID=AL1G10100.t1;Parent=AL1G10100
scaffold_1	version-2	exon	31325	31407	.	+	.	ID=AL1G10100.t1;Parent=AL1G10100
scaffold_1	version-2	CDS	31488	31610	0.71	+	1	ID=AL1G10100.t1;Parent=AL1G10100
scaffold_1	version-2	exon	31488	31610	.	+	.	ID=AL1G10100.t1;Parent=AL1G10100
scaffold_1	version-2	CDS	31864	31964	0.34	+	1	ID=AL1G10100.t1;Parent=AL1G10100
scaffold_1	version-2	exon	31864	31964	.	+	.	ID=AL1G10100.t1;Parent=AL1G10100
scaffold_1	version-2	CDS	33009	33093	0.54	+	2	ID=AL1G10100.t1;Parent=AL1G10100
scaffold_1	version-2	exon	33009	33093	.	+	.	ID=AL1G10100.t1;Parent=AL1G10100
scaffold_1	version-2	CDS	33218	33290	1	+	1	ID=AL1G10100.t1;Parent=AL1G10100
scaffold_1	version-2	exon	33218	33290	.	+	.	ID=AL1G10100.t1;Parent=AL1G10100
scaffold_1	version-2	CDS	33385	33432	1	+	0	ID=AL1G10100.t1;Parent=AL1G10100
scaffold_1	version-2	exon	33385	33432	.	+	.	ID=AL1G10100.t1;Parent=AL1G10100
scaffold_1	version-2	CDS	33510	33557	1	+	0	ID=AL1G10100.t1;Parent=AL1G10100
scaffold_1	version-2	exon	33510	33557	.	+	.	ID=AL1G10100.t1;Parent=AL1G10100
scaffold_1	version-2	CDS	33769	33840	1	+	0	ID=AL1G10100.t1;Parent=AL1G10100
scaffold_1	version-2	exon	33769	33840	.	+	.	ID=AL1G10100.t1;Parent=AL1G10100
scaffold_1	version-2	CDS	33930	34085	1	+	0	ID=AL1G10100.t1;Parent=AL1G10100
scaffold_1	version-2	exon	33930	34085	.	+	.	ID=AL1G10100.t1;Parent=AL1G10100
scaffold_1	version-2	CDS	34198	34301	1	+	0	ID=AL1G10100.t1;Parent=AL1G10100
scaffold_1	version-2	exon	34198	34301	.	+	.	ID=AL1G10100.t1;Parent=AL1G10100
scaffold_1	version-2	CDS	34656	34752	1	+	1	ID=AL1G10100.t1;Parent=AL1G10100
scaffold_1	version-2	exon	34656	35112	.	+	.	ID=AL1G10100.t1;Parent=AL1G10100
scaffold_1	version-2	stop_codon	34750	34752	.	+	0	ID=AL1G10100.t1;Parent=AL1G10100
scaffold_1	version-2	transcription_end_site	35112	35112	.	+	.	ID=AL1G10100.t1;Parent=AL1G10100
scaffold_1	version-2	gene	35135	39641	0.22	-	.	ID=AL1G10110;Name=AL1G10110;Note=Protein_Coding_gene
scaffold_1	version-2	transcript	35135	39641	0.11	-	.	ID=AL1G10110.t1;Parent=AL1G10110
scaffold_1	version-2	transcription_end_site	35135	35135	.	-	.	ID=AL1G10110.t1;Parent=AL1G10110
scaffold_1	version-2	exon	35135	35277	.	-	.	ID=AL1G10110.t1;Parent=AL1G10110
scaffold_1	version-2	exon	35387	35846	.	-	.	ID=AL1G10110.t1;Parent=AL1G10110
scaffold_1	version-2	stop_codon	35610	35612	.	-	0	ID=AL1G10110.t1;Parent=AL1G10110
scaffold_1	version-2	intron	35847	35936	2	-	.	ID=AL1G10110.t1;Parent=AL1G10110
scaffold_1	version-2	intron	36149	36220	2	-	.	ID=AL1G10110.t1;Parent=AL1G10110
scaffold_1	version-2	intron	36264	36364	2	-	.	ID=AL1G10110.t1;Parent=AL1G10110
scaffold_1	version-2	intron	36427	36615	2	-	.	ID=AL1G10110.t1;Parent=AL1G10110
scaffold_1	version-2	intron	36716	36803	2	-	.	ID=AL1G10110.t1;Parent=AL1G10110
scaffold_1	version-2	intron	36871	36983	2	-	.	ID=AL1G10110.t1;Parent=AL1G10110
scaffold_1	version-2	intron	37039	37127	2	-	.	ID=AL1G10110.t1;Parent=AL1G10110
scaffold_1	version-2	intron	37215	37324	2	-	.	ID=AL1G10110.t1;Parent=AL1G10110
scaffold_1	version-2	intron	37413	37547	2	-	.	ID=AL1G10110.t1;Parent=AL1G10110
scaffold_1	version-2	intron	37589	38195	2	-	.	ID=AL1G10110.t1;Parent=AL1G10110
scaffold_1	version-2	intron	38354	38430	2	-	.	ID=AL1G10110.t1;Parent=AL1G10110
scaffold_1	version-2	intron	38529	38607	2	-	.	ID=AL1G10110.t1;Parent=AL1G10110
scaffold_1	version-2	intron	38725	38806	2	-	.	ID=AL1G10110.t1;Parent=AL1G10110
scaffold_1	version-2	intron	38903	38983	2	-	.	ID=AL1G10110.t1;Parent=AL1G10110
scaffold_1	version-2	intron	39050	39133	2	-	.	ID=AL1G10110.t1;Parent=AL1G10110
scaffold_1	version-2	intron	39185	39265	2	-	.	ID=AL1G10110.t1;Parent=AL1G10110
scaffold_1	version-2	intron	39326	39407	2	-	.	ID=AL1G10110.t1;Parent=AL1G10110
scaffold_1	version-2	CDS	35610	35846	2	-	0	ID=AL1G10110.t1;Parent=AL1G10110
scaffold_1	version-2	CDS	35937	36148	2	-	2	ID=AL1G10110.t1;Parent=AL1G10110
scaffold_1	version-2	exon	35937	36148	.	-	.	ID=AL1G10110.t1;Parent=AL1G10110
scaffold_1	version-2	CDS	36221	36263	2	-	0	ID=AL1G10110.t1;Parent=AL1G10110
scaffold_1	version-2	exon	36221	36263	.	-	.	ID=AL1G10110.t1;Parent=AL1G10110
scaffold_1	version-2	CDS	36365	36426	2	-	2	ID=AL1G10110.t1;Parent=AL1G10110
scaffold_1	version-2	exon	36365	36426	.	-	.	ID=AL1G10110.t1;Parent=AL1G10110
scaffold_1	version-2	CDS	36616	36715	2	-	0	ID=AL1G10110.t1;Parent=AL1G10110
scaffold_1	version-2	exon	36616	36715	.	-	.	ID=AL1G10110.t1;Parent=AL1G10110
scaffold_1	version-2	CDS	36804	36870	2	-	1	ID=AL1G10110.t1;Parent=AL1G10110
scaffold_1	version-2	exon	36804	36870	.	-	.	ID=AL1G10110.t1;Parent=AL1G10110
scaffold_1	version-2	CDS	36984	37038	2	-	2	ID=AL1G10110.t1;Parent=AL1G10110
scaffold_1	version-2	exon	36984	37038	.	-	.	ID=AL1G10110.t1;Parent=AL1G10110
scaffold_1	version-2	CDS	37128	37214	2	-	2	ID=AL1G10110.t1;Parent=AL1G10110
scaffold_1	version-2	exon	37128	37214	.	-	.	ID=AL1G10110.t1;Parent=AL1G10110
scaffold_1	version-2	CDS	37325	37412	2	-	0	ID=AL1G10110.t1;Parent=AL1G10110
scaffold_1	version-2	exon	37325	37412	.	-	.	ID=AL1G10110.t1;Parent=AL1G10110
scaffold_1	version-2	CDS	37548	37588	2	-	2	ID=AL1G10110.t1;Parent=AL1G10110
scaffold_1	version-2	exon	37548	37588	.	-	.	ID=AL1G10110.t1;Parent=AL1G10110
scaffold_1	version-2	CDS	38196	38353	2	-	1	ID=AL1G10110.t1;Parent=AL1G10110
scaffold_1	version-2	exon	38196	38353	.	-	.	ID=AL1G10110.t1;Parent=AL1G10110
scaffold_1	version-2	CDS	38431	38528	2	-	0	ID=AL1G10110.t1;Parent=AL1G10110
scaffold_1	version-2	exon	38431	38528	.	-	.	ID=AL1G10110.t1;Parent=AL1G10110
scaffold_1	version-2	CDS	38608	38724	2	-	0	ID=AL1G10110.t1;Parent=AL1G10110
scaffold_1	version-2	exon	38608	38724	.	-	.	ID=AL1G10110.t1;Parent=AL1G10110
scaffold_1	version-2	CDS	38807	38902	2	-	0	ID=AL1G10110.t1;Parent=AL1G10110
scaffold_1	version-2	exon	38807	38902	.	-	.	ID=AL1G10110.t1;Parent=AL1G10110
scaffold_1	version-2	CDS	38984	39049	2	-	0	ID=AL1G10110.t1;Parent=AL1G10110
scaffold_1	version-2	exon	38984	39049	.	-	.	ID=AL1G10110.t1;Parent=AL1G10110
scaffold_1	version-2	CDS	39134	39184	2	-	0	ID=AL1G10110.t1;Parent=AL1G10110
scaffold_1	version-2	exon	39134	39184	.	-	.	ID=AL1G10110.t1;Parent=AL1G10110
scaffold_1	version-2	CDS	39266	39325	2	-	0	ID=AL1G10110.t1;Parent=AL1G10110
scaffold_1	version-2	exon	39266	39325	.	-	.	ID=AL1G10110.t1;Parent=AL1G10110
scaffold_1	version-2	CDS	39408	39593	1.92	-	0	ID=AL1G10110.t1;Parent=AL1G10110
scaffold_1	version-2	exon	39408	39641	.	-	.	ID=AL1G10110.t1;Parent=AL1G10110
scaffold_1	version-2	start_codon	39591	39593	.	-	0	ID=AL1G10110.t1;Parent=AL1G10110
scaffold_1	version-2	transcription_start_site	39641	39641	.	-	.	ID=AL1G10110.t1;Parent=AL1G10110
scaffold_1	version-2	transcript	35135	39641	0.11	-	.	ID=AL1G10110.t2;Parent=AL1G10110
scaffold_1	version-2	transcription_end_site	35135	35135	.	-	.	ID=AL1G10110.t2;Parent=AL1G10110
scaffold_1	version-2	exon	35135	35277	.	-	.	ID=AL1G10110.t2;Parent=AL1G10110
scaffold_1	version-2	exon	35387	35846	.	-	.	ID=AL1G10110.t2;Parent=AL1G10110
scaffold_1	version-2	stop_codon	35610	35612	.	-	0	ID=AL1G10110.t2;Parent=AL1G10110
scaffold_1	version-2	intron	35847	35936	1	-	.	ID=AL1G10110.t2;Parent=AL1G10110
scaffold_1	version-2	intron	36149	36220	1	-	.	ID=AL1G10110.t2;Parent=AL1G10110
scaffold_1	version-2	intron	36264	36364	1	-	.	ID=AL1G10110.t2;Parent=AL1G10110
scaffold_1	version-2	intron	36427	36615	1	-	.	ID=AL1G10110.t2;Parent=AL1G10110
scaffold_1	version-2	intron	36716	36803	1	-	.	ID=AL1G10110.t2;Parent=AL1G10110
scaffold_1	version-2	intron	36871	36983	1	-	.	ID=AL1G10110.t2;Parent=AL1G10110
scaffold_1	version-2	intron	37039	37127	1	-	.	ID=AL1G10110.t2;Parent=AL1G10110
scaffold_1	version-2	intron	37215	37324	1	-	.	ID=AL1G10110.t2;Parent=AL1G10110
scaffold_1	version-2	intron	37413	37547	1	-	.	ID=AL1G10110.t2;Parent=AL1G10110
scaffold_1	version-2	intron	37589	38195	1	-	.	ID=AL1G10110.t2;Parent=AL1G10110
scaffold_1	version-2	intron	38354	38430	1	-	.	ID=AL1G10110.t2;Parent=AL1G10110
scaffold_1	version-2	intron	38502	38607	1	-	.	ID=AL1G10110.t2;Parent=AL1G10110
scaffold_1	version-2	intron	38725	38806	1	-	.	ID=AL1G10110.t2;Parent=AL1G10110
scaffold_1	version-2	intron	38903	38983	1	-	.	ID=AL1G10110.t2;Parent=AL1G10110
scaffold_1	version-2	intron	39050	39133	1	-	.	ID=AL1G10110.t2;Parent=AL1G10110
scaffold_1	version-2	intron	39185	39265	1	-	.	ID=AL1G10110.t2;Parent=AL1G10110
scaffold_1	version-2	intron	39326	39407	1	-	.	ID=AL1G10110.t2;Parent=AL1G10110
scaffold_1	version-2	CDS	35610	35846	1	-	0	ID=AL1G10110.t2;Parent=AL1G10110
scaffold_1	version-2	CDS	35937	36148	1	-	2	ID=AL1G10110.t2;Parent=AL1G10110
scaffold_1	version-2	exon	35937	36148	.	-	.	ID=AL1G10110.t2;Parent=AL1G10110
scaffold_1	version-2	CDS	36221	36263	1	-	0	ID=AL1G10110.t2;Parent=AL1G10110
scaffold_1	version-2	exon	36221	36263	.	-	.	ID=AL1G10110.t2;Parent=AL1G10110
scaffold_1	version-2	CDS	36365	36426	1	-	2	ID=AL1G10110.t2;Parent=AL1G10110
scaffold_1	version-2	exon	36365	36426	.	-	.	ID=AL1G10110.t2;Parent=AL1G10110
scaffold_1	version-2	CDS	36616	36715	1	-	0	ID=AL1G10110.t2;Parent=AL1G10110
scaffold_1	version-2	exon	36616	36715	.	-	.	ID=AL1G10110.t2;Parent=AL1G10110
scaffold_1	version-2	CDS	36804	36870	1	-	1	ID=AL1G10110.t2;Parent=AL1G10110
scaffold_1	version-2	exon	36804	36870	.	-	.	ID=AL1G10110.t2;Parent=AL1G10110
scaffold_1	version-2	CDS	36984	37038	1	-	2	ID=AL1G10110.t2;Parent=AL1G10110
scaffold_1	version-2	exon	36984	37038	.	-	.	ID=AL1G10110.t2;Parent=AL1G10110
scaffold_1	version-2	CDS	37128	37214	1	-	2	ID=AL1G10110.t2;Parent=AL1G10110
scaffold_1	version-2	exon	37128	37214	.	-	.	ID=AL1G10110.t2;Parent=AL1G10110
scaffold_1	version-2	CDS	37325	37412	1	-	0	ID=AL1G10110.t2;Parent=AL1G10110
scaffold_1	version-2	exon	37325	37412	.	-	.	ID=AL1G10110.t2;Parent=AL1G10110
scaffold_1	version-2	CDS	37548	37588	1	-	2	ID=AL1G10110.t2;Parent=AL1G10110
scaffold_1	version-2	exon	37548	37588	.	-	.	ID=AL1G10110.t2;Parent=AL1G10110
scaffold_1	version-2	CDS	38196	38353	1	-	1	ID=AL1G10110.t2;Parent=AL1G10110
scaffold_1	version-2	exon	38196	38353	.	-	.	ID=AL1G10110.t2;Parent=AL1G10110
scaffold_1	version-2	CDS	38431	38501	1	-	0	ID=AL1G10110.t2;Parent=AL1G10110
scaffold_1	version-2	exon	38431	38501	.	-	.	ID=AL1G10110.t2;Parent=AL1G10110
scaffold_1	version-2	CDS	38608	38724	1	-	0	ID=AL1G10110.t2;Parent=AL1G10110
scaffold_1	version-2	exon	38608	38724	.	-	.	ID=AL1G10110.t2;Parent=AL1G10110
scaffold_1	version-2	CDS	38807	38902	1	-	0	ID=AL1G10110.t2;Parent=AL1G10110
scaffold_1	version-2	exon	38807	38902	.	-	.	ID=AL1G10110.t2;Parent=AL1G10110
scaffold_1	version-2	CDS	38984	39049	1	-	0	ID=AL1G10110.t2;Parent=AL1G10110
scaffold_1	version-2	exon	38984	39049	.	-	.	ID=AL1G10110.t2;Parent=AL1G10110
scaffold_1	version-2	CDS	39134	39184	1	-	0	ID=AL1G10110.t2;Parent=AL1G10110
scaffold_1	version-2	exon	39134	39184	.	-	.	ID=AL1G10110.t2;Parent=AL1G10110
scaffold_1	version-2	CDS	39266	39325	1	-	0	ID=AL1G10110.t2;Parent=AL1G10110
scaffold_1	version-2	exon	39266	39325	.	-	.	ID=AL1G10110.t2;Parent=AL1G10110
scaffold_1	version-2	CDS	39408	39593	0.95	-	0	ID=AL1G10110.t2;Parent=AL1G10110
scaffold_1	version-2	exon	39408	39641	.	-	.	ID=AL1G10110.t2;Parent=AL1G10110
scaffold_1	version-2	start_codon	39591	39593	.	-	0	ID=AL1G10110.t2;Parent=AL1G10110
scaffold_1	version-2	transcription_start_site	39641	39641	.	-	.	ID=AL1G10110.t2;Parent=AL1G10110
scaffold_1	version-2	gene	39834	42611	0.3	-	.	ID=AL1G10120;Name=AL1G10120;Note=Protein_Coding_gene
scaffold_1	version-2	transcript	39834	42611	0.3	-	.	ID=AL1G10120.t1;Parent=AL1G10120
scaffold_1	version-2	transcription_end_site	39834	39834	.	-	.	ID=AL1G10120.t1;Parent=AL1G10120
scaffold_1	version-2	exon	39834	40725	.	-	.	ID=AL1G10120.t1;Parent=AL1G10120
scaffold_1	version-2	stop_codon	39963	39965	.	-	0	ID=AL1G10120.t1;Parent=AL1G10120
scaffold_1	version-2	intron	40726	41016	1	-	.	ID=AL1G10120.t1;Parent=AL1G10120
scaffold_1	version-2	intron	41241	41320	1	-	.	ID=AL1G10120.t1;Parent=AL1G10120
scaffold_1	version-2	intron	41509	41606	1	-	.	ID=AL1G10120.t1;Parent=AL1G10120
scaffold_1	version-2	CDS	39963	40725	1	-	1	ID=AL1G10120.t1;Parent=AL1G10120
scaffold_1	version-2	CDS	41017	41240	1	-	0	ID=AL1G10120.t1;Parent=AL1G10120
scaffold_1	version-2	exon	41017	41240	.	-	.	ID=AL1G10120.t1;Parent=AL1G10120
scaffold_1	version-2	CDS	41321	41508	1	-	2	ID=AL1G10120.t1;Parent=AL1G10120
scaffold_1	version-2	exon	41321	41508	.	-	.	ID=AL1G10120.t1;Parent=AL1G10120
scaffold_1	version-2	CDS	41607	42531	1	-	0	ID=AL1G10120.t1;Parent=AL1G10120
scaffold_1	version-2	exon	41607	42611	.	-	.	ID=AL1G10120.t1;Parent=AL1G10120
scaffold_1	version-2	start_codon	42529	42531	.	-	0	ID=AL1G10120.t1;Parent=AL1G10120
scaffold_1	version-2	transcription_start_site	42611	42611	.	-	.	ID=AL1G10120.t1;Parent=AL1G10120
scaffold_1	version-2	gene	42668	46181	0.41	-	.	ID=AL1G10130;Name=AL1G10130;Note=Protein_Coding_gene
scaffold_1	version-2	transcript	42668	46181	0.41	-	.	ID=AL1G10130.t1;Parent=AL1G10130
scaffold_1	version-2	transcription_end_site	42668	42668	.	-	.	ID=AL1G10130.t1;Parent=AL1G10130
scaffold_1	version-2	exon	42668	43227	.	-	.	ID=AL1G10130.t1;Parent=AL1G10130
scaffold_1	version-2	stop_codon	43150	43152	.	-	0	ID=AL1G10130.t1;Parent=AL1G10130
scaffold_1	version-2	intron	43228	43361	2	-	.	ID=AL1G10130.t1;Parent=AL1G10130
scaffold_1	version-2	intron	43401	43623	2	-	.	ID=AL1G10130.t1;Parent=AL1G10130
scaffold_1	version-2	intron	43676	43933	2	-	.	ID=AL1G10130.t1;Parent=AL1G10130
scaffold_1	version-2	intron	43999	44428	2	-	.	ID=AL1G10130.t1;Parent=AL1G10130
scaffold_1	version-2	intron	44513	44709	2	-	.	ID=AL1G10130.t1;Parent=AL1G10130
scaffold_1	version-2	intron	44758	44862	2	-	.	ID=AL1G10130.t1;Parent=AL1G10130
scaffold_1	version-2	intron	44984	45137	2	-	.	ID=AL1G10130.t1;Parent=AL1G10130
scaffold_1	version-2	intron	45241	45423	2	-	.	ID=AL1G10130.t1;Parent=AL1G10130
scaffold_1	version-2	intron	45506	45587	2	-	.	ID=AL1G10130.t1;Parent=AL1G10130
scaffold_1	version-2	intron	45636	45715	2	-	.	ID=AL1G10130.t1;Parent=AL1G10130
scaffold_1	version-2	intron	45844	45911	2	-	.	ID=AL1G10130.t1;Parent=AL1G10130
scaffold_1	version-2	intron	46001	46089	2	-	.	ID=AL1G10130.t1;Parent=AL1G10130
scaffold_1	version-2	CDS	43150	43227	2	-	0	ID=AL1G10130.t1;Parent=AL1G10130
scaffold_1	version-2	CDS	43362	43400	2	-	0	ID=AL1G10130.t1;Parent=AL1G10130
scaffold_1	version-2	exon	43362	43400	.	-	.	ID=AL1G10130.t1;Parent=AL1G10130
scaffold_1	version-2	CDS	43624	43675	2	-	1	ID=AL1G10130.t1;Parent=AL1G10130
scaffold_1	version-2	exon	43624	43675	.	-	.	ID=AL1G10130.t1;Parent=AL1G10130
scaffold_1	version-2	CDS	43934	43998	2	-	0	ID=AL1G10130.t1;Parent=AL1G10130
scaffold_1	version-2	exon	43934	43998	.	-	.	ID=AL1G10130.t1;Parent=AL1G10130
scaffold_1	version-2	CDS	44429	44512	2	-	0	ID=AL1G10130.t1;Parent=AL1G10130
scaffold_1	version-2	exon	44429	44512	.	-	.	ID=AL1G10130.t1;Parent=AL1G10130
scaffold_1	version-2	CDS	44710	44757	2	-	0	ID=AL1G10130.t1;Parent=AL1G10130
scaffold_1	version-2	exon	44710	44757	.	-	.	ID=AL1G10130.t1;Parent=AL1G10130
scaffold_1	version-2	CDS	44863	44983	2	-	1	ID=AL1G10130.t1;Parent=AL1G10130
scaffold_1	version-2	exon	44863	44983	.	-	.	ID=AL1G10130.t1;Parent=AL1G10130
scaffold_1	version-2	CDS	45138	45240	2	-	2	ID=AL1G10130.t1;Parent=AL1G10130
scaffold_1	version-2	exon	45138	45240	.	-	.	ID=AL1G10130.t1;Parent=AL1G10130
scaffold_1	version-2	CDS	45424	45505	2	-	0	ID=AL1G10130.t1;Parent=AL1G10130
scaffold_1	version-2	exon	45424	45505	.	-	.	ID=AL1G10130.t1;Parent=AL1G10130
scaffold_1	version-2	CDS	45588	45635	2	-	0	ID=AL1G10130.t1;Parent=AL1G10130
scaffold_1	version-2	exon	45588	45635	.	-	.	ID=AL1G10130.t1;Parent=AL1G10130
scaffold_1	version-2	CDS	45716	45843	2	-	2	ID=AL1G10130.t1;Parent=AL1G10130
scaffold_1	version-2	exon	45716	45843	.	-	.	ID=AL1G10130.t1;Parent=AL1G10130
scaffold_1	version-2	CDS	45912	46000	2	-	1	ID=AL1G10130.t1;Parent=AL1G10130
scaffold_1	version-2	exon	45912	46000	.	-	.	ID=AL1G10130.t1;Parent=AL1G10130
scaffold_1	version-2	CDS	46090	46157	2	-	0	ID=AL1G10130.t1;Parent=AL1G10130
scaffold_1	version-2	exon	46090	46181	.	-	.	ID=AL1G10130.t1;Parent=AL1G10130
scaffold_1	version-2	start_codon	46155	46157	.	-	0	ID=AL1G10130.t1;Parent=AL1G10130
scaffold_1	version-2	transcription_start_site	46181	46181	.	-	.	ID=AL1G10130.t1;Parent=AL1G10130
scaffold_1	version-2	gene	46346	48809	0.64	+	.	ID=AL1G10140;Name=AL1G10140;Note=Protein_Coding_gene
scaffold_1	version-2	transcript	46346	48809	0.64	+	.	ID=AL1G10140.t1;Parent=AL1G10140
scaffold_1	version-2	transcription_start_site	46346	46346	.	+	.	ID=AL1G10140.t1;Parent=AL1G10140
scaffold_1	version-2	exon	46346	46559	.	+	.	ID=AL1G10140.t1;Parent=AL1G10140
scaffold_1	version-2	start_codon	46401	46403	.	+	0	ID=AL1G10140.t1;Parent=AL1G10140
scaffold_1	version-2	intron	46560	46692	1	+	.	ID=AL1G10140.t1;Parent=AL1G10140
scaffold_1	version-2	intron	46769	46849	1	+	.	ID=AL1G10140.t1;Parent=AL1G10140
scaffold_1	version-2	intron	46939	47036	1	+	.	ID=AL1G10140.t1;Parent=AL1G10140
scaffold_1	version-2	intron	47127	47245	1	+	.	ID=AL1G10140.t1;Parent=AL1G10140
scaffold_1	version-2	intron	47291	47386	1	+	.	ID=AL1G10140.t1;Parent=AL1G10140
scaffold_1	version-2	intron	47458	47663	1	+	.	ID=AL1G10140.t1;Parent=AL1G10140
scaffold_1	version-2	intron	47803	48404	1	+	.	ID=AL1G10140.t1;Parent=AL1G10140
scaffold_1	version-2	intron	48494	48589	1	+	.	ID=AL1G10140.t1;Parent=AL1G10140
scaffold_1	version-2	CDS	46401	46559	1	+	0	ID=AL1G10140.t1;Parent=AL1G10140
scaffold_1	version-2	CDS	46693	46768	1	+	0	ID=AL1G10140.t1;Parent=AL1G10140
scaffold_1	version-2	exon	46693	46768	.	+	.	ID=AL1G10140.t1;Parent=AL1G10140
scaffold_1	version-2	CDS	46850	46938	1	+	2	ID=AL1G10140.t1;Parent=AL1G10140
scaffold_1	version-2	exon	46850	46938	.	+	.	ID=AL1G10140.t1;Parent=AL1G10140
scaffold_1	version-2	CDS	47037	47126	1	+	0	ID=AL1G10140.t1;Parent=AL1G10140
scaffold_1	version-2	exon	47037	47126	.	+	.	ID=AL1G10140.t1;Parent=AL1G10140
scaffold_1	version-2	CDS	47246	47290	1	+	0	ID=AL1G10140.t1;Parent=AL1G10140
scaffold_1	version-2	exon	47246	47290	.	+	.	ID=AL1G10140.t1;Parent=AL1G10140
scaffold_1	version-2	CDS	47387	47457	1	+	0	ID=AL1G10140.t1;Parent=AL1G10140
scaffold_1	version-2	exon	47387	47457	.	+	.	ID=AL1G10140.t1;Parent=AL1G10140
scaffold_1	version-2	CDS	47664	47802	1	+	1	ID=AL1G10140.t1;Parent=AL1G10140
scaffold_1	version-2	exon	47664	47802	.	+	.	ID=AL1G10140.t1;Parent=AL1G10140
scaffold_1	version-2	CDS	48405	48493	1	+	0	ID=AL1G10140.t1;Parent=AL1G10140
scaffold_1	version-2	exon	48405	48493	.	+	.	ID=AL1G10140.t1;Parent=AL1G10140
scaffold_1	version-2	CDS	48590	48614	1	+	1	ID=AL1G10140.t1;Parent=AL1G10140
scaffold_1	version-2	exon	48590	48809	.	+	.	ID=AL1G10140.t1;Parent=AL1G10140
scaffold_1	version-2	stop_codon	48612	48614	.	+	0	ID=AL1G10140.t1;Parent=AL1G10140
scaffold_1	version-2	transcription_end_site	48809	48809	.	+	.	ID=AL1G10140.t1;Parent=AL1G10140
scaffold_1	version-2	gene	48875	49123	.	+	.	ID=AL1G10150;Name=AL1G10150;Note=Protein_Coding_gene
scaffold_1	version-2	exon	48875	49123	.	+	.	ID=AL1G10150.t1;Parent=AL1G10150
scaffold_1	version-2	CDS	48875	49123	.	+	0	ID=AL1G10150.t1;Parent=AL1G10150
scaffold_1	version-2	stop_codon	49121	49123	.	+	0	ID=AL1G10150.t1;Parent=AL1G10150
scaffold_1	version-2	gene	49457	51261	0.1	-	.	ID=AL1G10160;Name=AL1G10160;Note=Protein_Coding_gene
scaffold_1	version-2	transcript	49457	51261	0.1	-	.	ID=AL1G10160.t1;Parent=AL1G10160
scaffold_1	version-2	transcription_end_site	49457	49457	.	-	.	ID=AL1G10160.t1;Parent=AL1G10160
scaffold_1	version-2	exon	49457	49927	.	-	.	ID=AL1G10160.t1;Parent=AL1G10160
scaffold_1	version-2	stop_codon	49574	49576	.	-	0	ID=AL1G10160.t1;Parent=AL1G10160
scaffold_1	version-2	intron	49928	50023	1	-	.	ID=AL1G10160.t1;Parent=AL1G10160
scaffold_1	version-2	intron	50114	50213	1	-	.	ID=AL1G10160.t1;Parent=AL1G10160
scaffold_1	version-2	intron	50297	50384	1	-	.	ID=AL1G10160.t1;Parent=AL1G10160
scaffold_1	version-2	intron	50479	50555	1	-	.	ID=AL1G10160.t1;Parent=AL1G10160
scaffold_1	version-2	intron	50679	50754	1	-	.	ID=AL1G10160.t1;Parent=AL1G10160
scaffold_1	version-2	CDS	49574	49927	1	-	0	ID=AL1G10160.t1;Parent=AL1G10160
scaffold_1	version-2	CDS	50024	50113	1	-	0	ID=AL1G10160.t1;Parent=AL1G10160
scaffold_1	version-2	exon	50024	50113	.	-	.	ID=AL1G10160.t1;Parent=AL1G10160
scaffold_1	version-2	CDS	50214	50296	1	-	2	ID=AL1G10160.t1;Parent=AL1G10160
scaffold_1	version-2	exon	50214	50296	.	-	.	ID=AL1G10160.t1;Parent=AL1G10160
scaffold_1	version-2	CDS	50385	50478	1	-	0	ID=AL1G10160.t1;Parent=AL1G10160
scaffold_1	version-2	exon	50385	50478	.	-	.	ID=AL1G10160.t1;Parent=AL1G10160
scaffold_1	version-2	CDS	50556	50678	1	-	0	ID=AL1G10160.t1;Parent=AL1G10160
scaffold_1	version-2	exon	50556	50678	.	-	.	ID=AL1G10160.t1;Parent=AL1G10160
scaffold_1	version-2	CDS	50755	51000	1	-	0	ID=AL1G10160.t1;Parent=AL1G10160
scaffold_1	version-2	exon	50755	51261	.	-	.	ID=AL1G10160.t1;Parent=AL1G10160
scaffold_1	version-2	start_codon	50998	51000	.	-	0	ID=AL1G10160.t1;Parent=AL1G10160
scaffold_1	version-2	transcription_start_site	51261	51261	.	-	.	ID=AL1G10160.t1;Parent=AL1G10160
scaffold_1	version-2	gene	51346	52761	0.15	-	.	ID=AL1G10170;Name=AL1G10170;Note=Protein_Coding_gene
scaffold_1	version-2	transcript	51346	52761	0.15	-	.	ID=AL1G10170.t1;Parent=AL1G10170
scaffold_1	version-2	transcription_end_site	51346	51346	.	-	.	ID=AL1G10170.t1;Parent=AL1G10170
scaffold_1	version-2	exon	51346	52007	.	-	.	ID=AL1G10170.t1;Parent=AL1G10170
scaffold_1	version-2	stop_codon	51526	51528	.	-	0	ID=AL1G10170.t1;Parent=AL1G10170
scaffold_1	version-2	CDS	51526	51882	0.25	-	0	ID=AL1G10170.t1;Parent=AL1G10170
scaffold_1	version-2	start_codon	51880	51882	.	-	0	ID=AL1G10170.t1;Parent=AL1G10170
scaffold_1	version-2	exon	52096	52214	.	-	.	ID=AL1G10170.t1;Parent=AL1G10170
scaffold_1	version-2	exon	52346	52761	.	-	.	ID=AL1G10170.t1;Parent=AL1G10170
scaffold_1	version-2	transcription_start_site	52761	52761	.	-	.	ID=AL1G10170.t1;Parent=AL1G10170
scaffold_1	version-2	gene	55772	56491	0.19	-	.	ID=AL1G10180;Name=AL1G10180;Note=Protein_Coding_gene
scaffold_1	version-2	transcript	55772	56491	0.19	-	.	ID=AL1G10180.t1;Parent=AL1G10180
scaffold_1	version-2	transcription_end_site	55772	55772	.	-	.	ID=AL1G10180.t1;Parent=AL1G10180
scaffold_1	version-2	exon	55772	56282	.	-	.	ID=AL1G10180.t1;Parent=AL1G10180
scaffold_1	version-2	stop_codon	55973	55975	.	-	0	ID=AL1G10180.t1;Parent=AL1G10180
scaffold_1	version-2	intron	56283	56376	1	-	.	ID=AL1G10180.t1;Parent=AL1G10180
scaffold_1	version-2	CDS	55973	56282	1	-	1	ID=AL1G10180.t1;Parent=AL1G10180
scaffold_1	version-2	CDS	56377	56447	0.68	-	0	ID=AL1G10180.t1;Parent=AL1G10180
scaffold_1	version-2	exon	56377	56491	.	-	.	ID=AL1G10180.t1;Parent=AL1G10180
scaffold_1	version-2	start_codon	56445	56447	.	-	0	ID=AL1G10180.t1;Parent=AL1G10180
scaffold_1	version-2	transcription_start_site	56491	56491	.	-	.	ID=AL1G10180.t1;Parent=AL1G10180
scaffold_1	version-2	gene	57579	57871	.	+	.	ID=AL1G10190;Name=AL1G10190;Note=Protein_Coding_gene
scaffold_1	version-2	exon	57579	57871	.	+	.	ID=AL1G10190.t1;Parent=AL1G10190
scaffold_1	version-2	CDS	57599	57850	.	+	0	ID=AL1G10190.t1;Parent=AL1G10190
scaffold_1	version-2	start_codon	57599	57601	.	+	0	ID=AL1G10190.t1;Parent=AL1G10190
scaffold_1	version-2	stop_codon	57848	57850	.	+	0	ID=AL1G10190.t1;Parent=AL1G10190
scaffold_1	version-2	gene	58726	72319	0.28	+	.	ID=AL1G10200;Name=AL1G10200;Note=Protein_Coding_gene
scaffold_1	version-2	transcript	58726	72319	0.18	+	.	ID=AL1G10200.t1;Parent=AL1G10200
scaffold_1	version-2	transcription_start_site	58726	58726	.	+	.	ID=AL1G10200.t1;Parent=AL1G10200
scaffold_1	version-2	exon	58726	58977	.	+	.	ID=AL1G10200.t1;Parent=AL1G10200
scaffold_1	version-2	start_codon	58885	58887	.	+	0	ID=AL1G10200.t1;Parent=AL1G10200
scaffold_1	version-2	intron	58978	59073	2	+	.	ID=AL1G10200.t1;Parent=AL1G10200
scaffold_1	version-2	intron	59372	59448	2	+	.	ID=AL1G10200.t1;Parent=AL1G10200
scaffold_1	version-2	intron	59678	59768	2	+	.	ID=AL1G10200.t1;Parent=AL1G10200
scaffold_1	version-2	intron	60109	60299	2	+	.	ID=AL1G10200.t1;Parent=AL1G10200
scaffold_1	version-2	intron	60414	60499	2	+	.	ID=AL1G10200.t1;Parent=AL1G10200
scaffold_1	version-2	intron	60629	60702	2	+	.	ID=AL1G10200.t1;Parent=AL1G10200
scaffold_1	version-2	intron	60895	60983	2	+	.	ID=AL1G10200.t1;Parent=AL1G10200
scaffold_1	version-2	intron	61179	61306	2	+	.	ID=AL1G10200.t1;Parent=AL1G10200
scaffold_1	version-2	intron	61445	61535	2	+	.	ID=AL1G10200.t1;Parent=AL1G10200
scaffold_1	version-2	intron	61659	61741	2	+	.	ID=AL1G10200.t1;Parent=AL1G10200
scaffold_1	version-2	intron	61996	62096	2	+	.	ID=AL1G10200.t1;Parent=AL1G10200
scaffold_1	version-2	intron	62201	62435	2	+	.	ID=AL1G10200.t1;Parent=AL1G10200
scaffold_1	version-2	intron	62531	62617	2	+	.	ID=AL1G10200.t1;Parent=AL1G10200
scaffold_1	version-2	intron	62843	63181	2	+	.	ID=AL1G10200.t1;Parent=AL1G10200
scaffold_1	version-2	intron	63344	63427	2	+	.	ID=AL1G10200.t1;Parent=AL1G10200
scaffold_1	version-2	intron	63501	63610	2	+	.	ID=AL1G10200.t1;Parent=AL1G10200
scaffold_1	version-2	intron	63679	63813	2	+	.	ID=AL1G10200.t1;Parent=AL1G10200
scaffold_1	version-2	intron	63960	64069	2	+	.	ID=AL1G10200.t1;Parent=AL1G10200
scaffold_1	version-2	intron	64179	64270	2	+	.	ID=AL1G10200.t1;Parent=AL1G10200
scaffold_1	version-2	intron	64418	64508	2	+	.	ID=AL1G10200.t1;Parent=AL1G10200
scaffold_1	version-2	intron	64557	64630	2	+	.	ID=AL1G10200.t1;Parent=AL1G10200
scaffold_1	version-2	intron	64760	64880	2	+	.	ID=AL1G10200.t1;Parent=AL1G10200
scaffold_1	version-2	intron	65124	65238	2	+	.	ID=AL1G10200.t1;Parent=AL1G10200
scaffold_1	version-2	intron	65377	65461	2	+	.	ID=AL1G10200.t1;Parent=AL1G10200
scaffold_1	version-2	intron	65548	65642	2	+	.	ID=AL1G10200.t1;Parent=AL1G10200
scaffold_1	version-2	intron	65749	65991	2	+	.	ID=AL1G10200.t1;Parent=AL1G10200
scaffold_1	version-2	intron	66088	66244	2	+	.	ID=AL1G10200.t1;Parent=AL1G10200
scaffold_1	version-2	intron	66398	66551	2	+	.	ID=AL1G10200.t1;Parent=AL1G10200
scaffold_1	version-2	intron	66735	66809	2	+	.	ID=AL1G10200.t1;Parent=AL1G10200
scaffold_1	version-2	intron	67040	67134	2	+	.	ID=AL1G10200.t1;Parent=AL1G10200
scaffold_1	version-2	intron	67238	67320	2	+	.	ID=AL1G10200.t1;Parent=AL1G10200
scaffold_1	version-2	intron	67447	67531	2	+	.	ID=AL1G10200.t1;Parent=AL1G10200
scaffold_1	version-2	intron	67577	67750	2	+	.	ID=AL1G10200.t1;Parent=AL1G10200
scaffold_1	version-2	intron	67946	68203	2	+	.	ID=AL1G10200.t1;Parent=AL1G10200
scaffold_1	version-2	intron	68331	68432	2	+	.	ID=AL1G10200.t1;Parent=AL1G10200
scaffold_1	version-2	intron	68534	68828	2	+	.	ID=AL1G10200.t1;Parent=AL1G10200
scaffold_1	version-2	intron	68964	69039	2	+	.	ID=AL1G10200.t1;Parent=AL1G10200
scaffold_1	version-2	intron	69124	69539	2	+	.	ID=AL1G10200.t1;Parent=AL1G10200
scaffold_1	version-2	intron	69687	69774	2	+	.	ID=AL1G10200.t1;Parent=AL1G10200
scaffold_1	version-2	intron	69907	70015	2	+	.	ID=AL1G10200.t1;Parent=AL1G10200
scaffold_1	version-2	intron	70064	70157	2	+	.	ID=AL1G10200.t1;Parent=AL1G10200
scaffold_1	version-2	intron	70305	70371	2	+	.	ID=AL1G10200.t1;Parent=AL1G10200
scaffold_1	version-2	intron	70434	70631	2	+	.	ID=AL1G10200.t1;Parent=AL1G10200
scaffold_1	version-2	intron	70786	70889	2	+	.	ID=AL1G10200.t1;Parent=AL1G10200
scaffold_1	version-2	intron	71082	71170	2	+	.	ID=AL1G10200.t1;Parent=AL1G10200
scaffold_1	version-2	intron	71276	71367	2	+	.	ID=AL1G10200.t1;Parent=AL1G10200
scaffold_1	version-2	intron	71503	71590	2	+	.	ID=AL1G10200.t1;Parent=AL1G10200
scaffold_1	version-2	intron	71792	71897	2	+	.	ID=AL1G10200.t1;Parent=AL1G10200
scaffold_1	version-2	CDS	58885	58977	2	+	0	ID=AL1G10200.t1;Parent=AL1G10200
scaffold_1	version-2	CDS	59074	59371	2	+	0	ID=AL1G10200.t1;Parent=AL1G10200
scaffold_1	version-2	exon	59074	59371	.	+	.	ID=AL1G10200.t1;Parent=AL1G10200
scaffold_1	version-2	CDS	59449	59677	2	+	2	ID=AL1G10200.t1;Parent=AL1G10200
scaffold_1	version-2	exon	59449	59677	.	+	.	ID=AL1G10200.t1;Parent=AL1G10200
scaffold_1	version-2	CDS	59769	60108	2	+	1	ID=AL1G10200.t1;Parent=AL1G10200
scaffold_1	version-2	exon	59769	60108	.	+	.	ID=AL1G10200.t1;Parent=AL1G10200
scaffold_1	version-2	CDS	60300	60413	2	+	0	ID=AL1G10200.t1;Parent=AL1G10200
scaffold_1	version-2	exon	60300	60413	.	+	.	ID=AL1G10200.t1;Parent=AL1G10200
scaffold_1	version-2	CDS	60500	60628	2	+	0	ID=AL1G10200.t1;Parent=AL1G10200
scaffold_1	version-2	exon	60500	60628	.	+	.	ID=AL1G10200.t1;Parent=AL1G10200
scaffold_1	version-2	CDS	60703	60894	2	+	0	ID=AL1G10200.t1;Parent=AL1G10200
scaffold_1	version-2	exon	60703	60894	.	+	.	ID=AL1G10200.t1;Parent=AL1G10200
scaffold_1	version-2	CDS	60984	61178	2	+	0	ID=AL1G10200.t1;Parent=AL1G10200
scaffold_1	version-2	exon	60984	61178	.	+	.	ID=AL1G10200.t1;Parent=AL1G10200
scaffold_1	version-2	CDS	61307	61444	2	+	0	ID=AL1G10200.t1;Parent=AL1G10200
scaffold_1	version-2	exon	61307	61444	.	+	.	ID=AL1G10200.t1;Parent=AL1G10200
scaffold_1	version-2	CDS	61536	61658	2	+	0	ID=AL1G10200.t1;Parent=AL1G10200
scaffold_1	version-2	exon	61536	61658	.	+	.	ID=AL1G10200.t1;Parent=AL1G10200
scaffold_1	version-2	CDS	61742	61995	2	+	0	ID=AL1G10200.t1;Parent=AL1G10200
scaffold_1	version-2	exon	61742	61995	.	+	.	ID=AL1G10200.t1;Parent=AL1G10200
scaffold_1	version-2	CDS	62097	62200	2	+	1	ID=AL1G10200.t1;Parent=AL1G10200
scaffold_1	version-2	exon	62097	62200	.	+	.	ID=AL1G10200.t1;Parent=AL1G10200
scaffold_1	version-2	CDS	62436	62530	2	+	2	ID=AL1G10200.t1;Parent=AL1G10200
scaffold_1	version-2	exon	62436	62530	.	+	.	ID=AL1G10200.t1;Parent=AL1G10200
scaffold_1	version-2	CDS	62618	62842	2	+	0	ID=AL1G10200.t1;Parent=AL1G10200
scaffold_1	version-2	exon	62618	62842	.	+	.	ID=AL1G10200.t1;Parent=AL1G10200
scaffold_1	version-2	CDS	63182	63343	2	+	0	ID=AL1G10200.t1;Parent=AL1G10200
scaffold_1	version-2	exon	63182	63343	.	+	.	ID=AL1G10200.t1;Parent=AL1G10200
scaffold_1	version-2	CDS	63428	63500	2	+	0	ID=AL1G10200.t1;Parent=AL1G10200
scaffold_1	version-2	exon	63428	63500	.	+	.	ID=AL1G10200.t1;Parent=AL1G10200
scaffold_1	version-2	CDS	63611	63678	2	+	2	ID=AL1G10200.t1;Parent=AL1G10200
scaffold_1	version-2	exon	63611	63678	.	+	.	ID=AL1G10200.t1;Parent=AL1G10200
scaffold_1	version-2	CDS	63814	63959	2	+	0	ID=AL1G10200.t1;Parent=AL1G10200
scaffold_1	version-2	exon	63814	63959	.	+	.	ID=AL1G10200.t1;Parent=AL1G10200
scaffold_1	version-2	CDS	64070	64178	2	+	1	ID=AL1G10200.t1;Parent=AL1G10200
scaffold_1	version-2	exon	64070	64178	.	+	.	ID=AL1G10200.t1;Parent=AL1G10200
scaffold_1	version-2	CDS	64271	64417	2	+	0	ID=AL1G10200.t1;Parent=AL1G10200
scaffold_1	version-2	exon	64271	64417	.	+	.	ID=AL1G10200.t1;Parent=AL1G10200
scaffold_1	version-2	CDS	64509	64556	2	+	0	ID=AL1G10200.t1;Parent=AL1G10200
scaffold_1	version-2	exon	64509	64556	.	+	.	ID=AL1G10200.t1;Parent=AL1G10200
scaffold_1	version-2	CDS	64631	64759	2	+	0	ID=AL1G10200.t1;Parent=AL1G10200
scaffold_1	version-2	exon	64631	64759	.	+	.	ID=AL1G10200.t1;Parent=AL1G10200
scaffold_1	version-2	CDS	64881	65123	2	+	0	ID=AL1G10200.t1;Parent=AL1G10200
scaffold_1	version-2	exon	64881	65123	.	+	.	ID=AL1G10200.t1;Parent=AL1G10200
scaffold_1	version-2	CDS	65239	65376	2	+	0	ID=AL1G10200.t1;Parent=AL1G10200
scaffold_1	version-2	exon	65239	65376	.	+	.	ID=AL1G10200.t1;Parent=AL1G10200
scaffold_1	version-2	CDS	65462	65547	2	+	0	ID=AL1G10200.t1;Parent=AL1G10200
scaffold_1	version-2	exon	65462	65547	.	+	.	ID=AL1G10200.t1;Parent=AL1G10200
scaffold_1	version-2	CDS	65643	65748	2	+	1	ID=AL1G10200.t1;Parent=AL1G10200
scaffold_1	version-2	exon	65643	65748	.	+	.	ID=AL1G10200.t1;Parent=AL1G10200
scaffold_1	version-2	CDS	65992	66087	2	+	0	ID=AL1G10200.t1;Parent=AL1G10200
scaffold_1	version-2	exon	65992	66087	.	+	.	ID=AL1G10200.t1;Parent=AL1G10200
scaffold_1	version-2	CDS	66245	66397	2	+	0	ID=AL1G10200.t1;Parent=AL1G10200
scaffold_1	version-2	exon	66245	66397	.	+	.	ID=AL1G10200.t1;Parent=AL1G10200
scaffold_1	version-2	CDS	66552	66734	2	+	0	ID=AL1G10200.t1;Parent=AL1G10200
scaffold_1	version-2	exon	66552	66734	.	+	.	ID=AL1G10200.t1;Parent=AL1G10200
scaffold_1	version-2	CDS	66810	67039	2	+	0	ID=AL1G10200.t1;Parent=AL1G10200
scaffold_1	version-2	exon	66810	67039	.	+	.	ID=AL1G10200.t1;Parent=AL1G10200
scaffold_1	version-2	CDS	67135	67237	2	+	1	ID=AL1G10200.t1;Parent=AL1G10200
scaffold_1	version-2	exon	67135	67237	.	+	.	ID=AL1G10200.t1;Parent=AL1G10200
scaffold_1	version-2	CDS	67321	67446	2	+	0	ID=AL1G10200.t1;Parent=AL1G10200
scaffold_1	version-2	exon	67321	67446	.	+	.	ID=AL1G10200.t1;Parent=AL1G10200
scaffold_1	version-2	CDS	67532	67576	2	+	0	ID=AL1G10200.t1;Parent=AL1G10200
scaffold_1	version-2	exon	67532	67576	.	+	.	ID=AL1G10200.t1;Parent=AL1G10200
scaffold_1	version-2	CDS	67751	67945	2	+	0	ID=AL1G10200.t1;Parent=AL1G10200
scaffold_1	version-2	exon	67751	67945	.	+	.	ID=AL1G10200.t1;Parent=AL1G10200
scaffold_1	version-2	CDS	68204	68330	2	+	0	ID=AL1G10200.t1;Parent=AL1G10200
scaffold_1	version-2	exon	68204	68330	.	+	.	ID=AL1G10200.t1;Parent=AL1G10200
scaffold_1	version-2	CDS	68433	68533	2	+	2	ID=AL1G10200.t1;Parent=AL1G10200
scaffold_1	version-2	exon	68433	68533	.	+	.	ID=AL1G10200.t1;Parent=AL1G10200
scaffold_1	version-2	CDS	68829	68963	2	+	0	ID=AL1G10200.t1;Parent=AL1G10200
scaffold_1	version-2	exon	68829	68963	.	+	.	ID=AL1G10200.t1;Parent=AL1G10200
scaffold_1	version-2	CDS	69040	69123	2	+	0	ID=AL1G10200.t1;Parent=AL1G10200
scaffold_1	version-2	exon	69040	69123	.	+	.	ID=AL1G10200.t1;Parent=AL1G10200
scaffold_1	version-2	CDS	69540	69686	2	+	0	ID=AL1G10200.t1;Parent=AL1G10200
scaffold_1	version-2	exon	69540	69686	.	+	.	ID=AL1G10200.t1;Parent=AL1G10200
scaffold_1	version-2	CDS	69775	69906	2	+	0	ID=AL1G10200.t1;Parent=AL1G10200
scaffold_1	version-2	exon	69775	69906	.	+	.	ID=AL1G10200.t1;Parent=AL1G10200
scaffold_1	version-2	CDS	70016	70063	2	+	0	ID=AL1G10200.t1;Parent=AL1G10200
scaffold_1	version-2	exon	70016	70063	.	+	.	ID=AL1G10200.t1;Parent=AL1G10200
scaffold_1	version-2	CDS	70158	70304	2	+	0	ID=AL1G10200.t1;Parent=AL1G10200
scaffold_1	version-2	exon	70158	70304	.	+	.	ID=AL1G10200.t1;Parent=AL1G10200
scaffold_1	version-2	CDS	70372	70433	2	+	0	ID=AL1G10200.t1;Parent=AL1G10200
scaffold_1	version-2	exon	70372	70433	.	+	.	ID=AL1G10200.t1;Parent=AL1G10200
scaffold_1	version-2	CDS	70632	70785	2	+	1	ID=AL1G10200.t1;Parent=AL1G10200
scaffold_1	version-2	exon	70632	70785	.	+	.	ID=AL1G10200.t1;Parent=AL1G10200
scaffold_1	version-2	CDS	70890	71081	2	+	0	ID=AL1G10200.t1;Parent=AL1G10200
scaffold_1	version-2	exon	70890	71081	.	+	.	ID=AL1G10200.t1;Parent=AL1G10200
scaffold_1	version-2	CDS	71171	71275	2	+	0	ID=AL1G10200.t1;Parent=AL1G10200
scaffold_1	version-2	exon	71171	71275	.	+	.	ID=AL1G10200.t1;Parent=AL1G10200
scaffold_1	version-2	CDS	71368	71502	2	+	0	ID=AL1G10200.t1;Parent=AL1G10200
scaffold_1	version-2	exon	71368	71502	.	+	.	ID=AL1G10200.t1;Parent=AL1G10200
scaffold_1	version-2	CDS	71591	71791	2	+	0	ID=AL1G10200.t1;Parent=AL1G10200
scaffold_1	version-2	exon	71591	71791	.	+	.	ID=AL1G10200.t1;Parent=AL1G10200
scaffold_1	version-2	CDS	71898	72152	2	+	0	ID=AL1G10200.t1;Parent=AL1G10200
scaffold_1	version-2	exon	71898	72319	.	+	.	ID=AL1G10200.t1;Parent=AL1G10200
scaffold_1	version-2	stop_codon	72150	72152	.	+	0	ID=AL1G10200.t1;Parent=AL1G10200
scaffold_1	version-2	transcription_end_site	72319	72319	.	+	.	ID=AL1G10200.t1;Parent=AL1G10200
scaffold_1	version-2	transcript	58726	72319	0.1	+	.	ID=AL1G10200.t2;Parent=AL1G10200
scaffold_1	version-2	transcription_start_site	58726	58726	.	+	.	ID=AL1G10200.t2;Parent=AL1G10200
scaffold_1	version-2	exon	58726	58977	.	+	.	ID=AL1G10200.t2;Parent=AL1G10200
scaffold_1	version-2	start_codon	58885	58887	.	+	0	ID=AL1G10200.t2;Parent=AL1G10200
scaffold_1	version-2	intron	58978	59073	1	+	.	ID=AL1G10200.t2;Parent=AL1G10200
scaffold_1	version-2	intron	59372	59448	1	+	.	ID=AL1G10200.t2;Parent=AL1G10200
scaffold_1	version-2	intron	59678	59768	1	+	.	ID=AL1G10200.t2;Parent=AL1G10200
scaffold_1	version-2	intron	60109	60299	1	+	.	ID=AL1G10200.t2;Parent=AL1G10200
scaffold_1	version-2	intron	60414	60499	1	+	.	ID=AL1G10200.t2;Parent=AL1G10200
scaffold_1	version-2	intron	60629	60702	1	+	.	ID=AL1G10200.t2;Parent=AL1G10200
scaffold_1	version-2	intron	60895	60983	1	+	.	ID=AL1G10200.t2;Parent=AL1G10200
scaffold_1	version-2	intron	61179	61306	1	+	.	ID=AL1G10200.t2;Parent=AL1G10200
scaffold_1	version-2	intron	61445	61535	1	+	.	ID=AL1G10200.t2;Parent=AL1G10200
scaffold_1	version-2	intron	61659	61741	1	+	.	ID=AL1G10200.t2;Parent=AL1G10200
scaffold_1	version-2	intron	61996	62096	1	+	.	ID=AL1G10200.t2;Parent=AL1G10200
scaffold_1	version-2	intron	62201	62435	1	+	.	ID=AL1G10200.t2;Parent=AL1G10200
scaffold_1	version-2	intron	62531	62617	1	+	.	ID=AL1G10200.t2;Parent=AL1G10200
scaffold_1	version-2	intron	62843	63181	1	+	.	ID=AL1G10200.t2;Parent=AL1G10200
scaffold_1	version-2	intron	63344	63427	1	+	.	ID=AL1G10200.t2;Parent=AL1G10200
scaffold_1	version-2	intron	63501	63610	1	+	.	ID=AL1G10200.t2;Parent=AL1G10200
scaffold_1	version-2	intron	63679	63813	1	+	.	ID=AL1G10200.t2;Parent=AL1G10200
scaffold_1	version-2	intron	63960	64069	1	+	.	ID=AL1G10200.t2;Parent=AL1G10200
scaffold_1	version-2	intron	64179	64270	1	+	.	ID=AL1G10200.t2;Parent=AL1G10200
scaffold_1	version-2	intron	64418	64508	1	+	.	ID=AL1G10200.t2;Parent=AL1G10200
scaffold_1	version-2	intron	64557	64630	1	+	.	ID=AL1G10200.t2;Parent=AL1G10200
scaffold_1	version-2	intron	64760	64880	1	+	.	ID=AL1G10200.t2;Parent=AL1G10200
scaffold_1	version-2	intron	65124	65238	1	+	.	ID=AL1G10200.t2;Parent=AL1G10200
scaffold_1	version-2	intron	65377	65458	0.99	+	.	ID=AL1G10200.t2;Parent=AL1G10200
scaffold_1	version-2	intron	65548	65642	1	+	.	ID=AL1G10200.t2;Parent=AL1G10200
scaffold_1	version-2	intron	65749	65991	1	+	.	ID=AL1G10200.t2;Parent=AL1G10200
scaffold_1	version-2	intron	66088	66244	1	+	.	ID=AL1G10200.t2;Parent=AL1G10200
scaffold_1	version-2	intron	66398	66551	1	+	.	ID=AL1G10200.t2;Parent=AL1G10200
scaffold_1	version-2	intron	66735	66809	1	+	.	ID=AL1G10200.t2;Parent=AL1G10200
scaffold_1	version-2	intron	67040	67134	1	+	.	ID=AL1G10200.t2;Parent=AL1G10200
scaffold_1	version-2	intron	67238	67320	1	+	.	ID=AL1G10200.t2;Parent=AL1G10200
scaffold_1	version-2	intron	67447	67531	1	+	.	ID=AL1G10200.t2;Parent=AL1G10200
scaffold_1	version-2	intron	67577	67750	1	+	.	ID=AL1G10200.t2;Parent=AL1G10200
scaffold_1	version-2	intron	67946	68203	1	+	.	ID=AL1G10200.t2;Parent=AL1G10200
scaffold_1	version-2	intron	68331	68432	1	+	.	ID=AL1G10200.t2;Parent=AL1G10200
scaffold_1	version-2	intron	68534	68828	1	+	.	ID=AL1G10200.t2;Parent=AL1G10200
scaffold_1	version-2	intron	68964	69039	1	+	.	ID=AL1G10200.t2;Parent=AL1G10200
scaffold_1	version-2	intron	69124	69539	1	+	.	ID=AL1G10200.t2;Parent=AL1G10200
scaffold_1	version-2	intron	69687	69774	1	+	.	ID=AL1G10200.t2;Parent=AL1G10200
scaffold_1	version-2	intron	69907	70015	1	+	.	ID=AL1G10200.t2;Parent=AL1G10200
scaffold_1	version-2	intron	70064	70157	1	+	.	ID=AL1G10200.t2;Parent=AL1G10200
scaffold_1	version-2	intron	70305	70371	1	+	.	ID=AL1G10200.t2;Parent=AL1G10200
scaffold_1	version-2	intron	70434	70631	1	+	.	ID=AL1G10200.t2;Parent=AL1G10200
scaffold_1	version-2	intron	70786	70889	1	+	.	ID=AL1G10200.t2;Parent=AL1G10200
scaffold_1	version-2	intron	71082	71170	1	+	.	ID=AL1G10200.t2;Parent=AL1G10200
scaffold_1	version-2	intron	71276	71367	1	+	.	ID=AL1G10200.t2;Parent=AL1G10200
scaffold_1	version-2	intron	71503	71590	1	+	.	ID=AL1G10200.t2;Parent=AL1G10200
scaffold_1	version-2	intron	71792	71897	1	+	.	ID=AL1G10200.t2;Parent=AL1G10200
scaffold_1	version-2	CDS	58885	58977	1	+	0	ID=AL1G10200.t2;Parent=AL1G10200
scaffold_1	version-2	CDS	59074	59371	1	+	0	ID=AL1G10200.t2;Parent=AL1G10200
scaffold_1	version-2	exon	59074	59371	.	+	.	ID=AL1G10200.t2;Parent=AL1G10200
scaffold_1	version-2	CDS	59449	59677	1	+	2	ID=AL1G10200.t2;Parent=AL1G10200
scaffold_1	version-2	exon	59449	59677	.	+	.	ID=AL1G10200.t2;Parent=AL1G10200
scaffold_1	version-2	CDS	59769	60108	1	+	1	ID=AL1G10200.t2;Parent=AL1G10200
scaffold_1	version-2	exon	59769	60108	.	+	.	ID=AL1G10200.t2;Parent=AL1G10200
scaffold_1	version-2	CDS	60300	60413	1	+	0	ID=AL1G10200.t2;Parent=AL1G10200
scaffold_1	version-2	exon	60300	60413	.	+	.	ID=AL1G10200.t2;Parent=AL1G10200
scaffold_1	version-2	CDS	60500	60628	1	+	0	ID=AL1G10200.t2;Parent=AL1G10200
scaffold_1	version-2	exon	60500	60628	.	+	.	ID=AL1G10200.t2;Parent=AL1G10200
scaffold_1	version-2	CDS	60703	60894	1	+	0	ID=AL1G10200.t2;Parent=AL1G10200
scaffold_1	version-2	exon	60703	60894	.	+	.	ID=AL1G10200.t2;Parent=AL1G10200
scaffold_1	version-2	CDS	60984	61178	1	+	0	ID=AL1G10200.t2;Parent=AL1G10200
scaffold_1	version-2	exon	60984	61178	.	+	.	ID=AL1G10200.t2;Parent=AL1G10200
scaffold_1	version-2	CDS	61307	61444	1	+	0	ID=AL1G10200.t2;Parent=AL1G10200
scaffold_1	version-2	exon	61307	61444	.	+	.	ID=AL1G10200.t2;Parent=AL1G10200
scaffold_1	version-2	CDS	61536	61658	1	+	0	ID=AL1G10200.t2;Parent=AL1G10200
scaffold_1	version-2	exon	61536	61658	.	+	.	ID=AL1G10200.t2;Parent=AL1G10200
scaffold_1	version-2	CDS	61742	61995	1	+	0	ID=AL1G10200.t2;Parent=AL1G10200
scaffold_1	version-2	exon	61742	61995	.	+	.	ID=AL1G10200.t2;Parent=AL1G10200
scaffold_1	version-2	CDS	62097	62200	1	+	1	ID=AL1G10200.t2;Parent=AL1G10200
scaffold_1	version-2	exon	62097	62200	.	+	.	ID=AL1G10200.t2;Parent=AL1G10200
scaffold_1	version-2	CDS	62436	62530	1	+	2	ID=AL1G10200.t2;Parent=AL1G10200
scaffold_1	version-2	exon	62436	62530	.	+	.	ID=AL1G10200.t2;Parent=AL1G10200
scaffold_1	version-2	CDS	62618	62842	1	+	0	ID=AL1G10200.t2;Parent=AL1G10200
scaffold_1	version-2	exon	62618	62842	.	+	.	ID=AL1G10200.t2;Parent=AL1G10200
scaffold_1	version-2	CDS	63182	63343	1	+	0	ID=AL1G10200.t2;Parent=AL1G10200
scaffold_1	version-2	exon	63182	63343	.	+	.	ID=AL1G10200.t2;Parent=AL1G10200
scaffold_1	version-2	CDS	63428	63500	1	+	0	ID=AL1G10200.t2;Parent=AL1G10200
scaffold_1	version-2	exon	63428	63500	.	+	.	ID=AL1G10200.t2;Parent=AL1G10200
scaffold_1	version-2	CDS	63611	63678	1	+	2	ID=AL1G10200.t2;Parent=AL1G10200
scaffold_1	version-2	exon	63611	63678	.	+	.	ID=AL1G10200.t2;Parent=AL1G10200
scaffold_1	version-2	CDS	63814	63959	1	+	0	ID=AL1G10200.t2;Parent=AL1G10200
scaffold_1	version-2	exon	63814	63959	.	+	.	ID=AL1G10200.t2;Parent=AL1G10200
scaffold_1	version-2	CDS	64070	64178	1	+	1	ID=AL1G10200.t2;Parent=AL1G10200
scaffold_1	version-2	exon	64070	64178	.	+	.	ID=AL1G10200.t2;Parent=AL1G10200
scaffold_1	version-2	CDS	64271	64417	1	+	0	ID=AL1G10200.t2;Parent=AL1G10200
scaffold_1	version-2	exon	64271	64417	.	+	.	ID=AL1G10200.t2;Parent=AL1G10200
scaffold_1	version-2	CDS	64509	64556	1	+	0	ID=AL1G10200.t2;Parent=AL1G10200
scaffold_1	version-2	exon	64509	64556	.	+	.	ID=AL1G10200.t2;Parent=AL1G10200
scaffold_1	version-2	CDS	64631	64759	1	+	0	ID=AL1G10200.t2;Parent=AL1G10200
scaffold_1	version-2	exon	64631	64759	.	+	.	ID=AL1G10200.t2;Parent=AL1G10200
scaffold_1	version-2	CDS	64881	65123	1	+	0	ID=AL1G10200.t2;Parent=AL1G10200
scaffold_1	version-2	exon	64881	65123	.	+	.	ID=AL1G10200.t2;Parent=AL1G10200
scaffold_1	version-2	CDS	65239	65376	1	+	0	ID=AL1G10200.t2;Parent=AL1G10200
scaffold_1	version-2	exon	65239	65376	.	+	.	ID=AL1G10200.t2;Parent=AL1G10200
scaffold_1	version-2	CDS	65459	65547	0.99	+	0	ID=AL1G10200.t2;Parent=AL1G10200
scaffold_1	version-2	exon	65459	65547	.	+	.	ID=AL1G10200.t2;Parent=AL1G10200
scaffold_1	version-2	CDS	65643	65748	1	+	1	ID=AL1G10200.t2;Parent=AL1G10200
scaffold_1	version-2	exon	65643	65748	.	+	.	ID=AL1G10200.t2;Parent=AL1G10200
scaffold_1	version-2	CDS	65992	66087	1	+	0	ID=AL1G10200.t2;Parent=AL1G10200
scaffold_1	version-2	exon	65992	66087	.	+	.	ID=AL1G10200.t2;Parent=AL1G10200
scaffold_1	version-2	CDS	66245	66397	1	+	0	ID=AL1G10200.t2;Parent=AL1G10200
scaffold_1	version-2	exon	66245	66397	.	+	.	ID=AL1G10200.t2;Parent=AL1G10200
scaffold_1	version-2	CDS	66552	66734	1	+	0	ID=AL1G10200.t2;Parent=AL1G10200
scaffold_1	version-2	exon	66552	66734	.	+	.	ID=AL1G10200.t2;Parent=AL1G10200
scaffold_1	version-2	CDS	66810	67039	1	+	0	ID=AL1G10200.t2;Parent=AL1G10200
scaffold_1	version-2	exon	66810	67039	.	+	.	ID=AL1G10200.t2;Parent=AL1G10200
scaffold_1	version-2	CDS	67135	67237	1	+	1	ID=AL1G10200.t2;Parent=AL1G10200
scaffold_1	version-2	exon	67135	67237	.	+	.	ID=AL1G10200.t2;Parent=AL1G10200
scaffold_1	version-2	CDS	67321	67446	1	+	0	ID=AL1G10200.t2;Parent=AL1G10200
scaffold_1	version-2	exon	67321	67446	.	+	.	ID=AL1G10200.t2;Parent=AL1G10200
scaffold_1	version-2	CDS	67532	67576	1	+	0	ID=AL1G10200.t2;Parent=AL1G10200
scaffold_1	version-2	exon	67532	67576	.	+	.	ID=AL1G10200.t2;Parent=AL1G10200
scaffold_1	version-2	CDS	67751	67945	1	+	0	ID=AL1G10200.t2;Parent=AL1G10200
scaffold_1	version-2	exon	67751	67945	.	+	.	ID=AL1G10200.t2;Parent=AL1G10200
scaffold_1	version-2	CDS	68204	68330	1	+	0	ID=AL1G10200.t2;Parent=AL1G10200
scaffold_1	version-2	exon	68204	68330	.	+	.	ID=AL1G10200.t2;Parent=AL1G10200
scaffold_1	version-2	CDS	68433	68533	1	+	2	ID=AL1G10200.t2;Parent=AL1G10200
scaffold_1	version-2	exon	68433	68533	.	+	.	ID=AL1G10200.t2;Parent=AL1G10200
scaffold_1	version-2	CDS	68829	68963	1	+	0	ID=AL1G10200.t2;Parent=AL1G10200
scaffold_1	version-2	exon	68829	68963	.	+	.	ID=AL1G10200.t2;Parent=AL1G10200
scaffold_1	version-2	CDS	69040	69123	1	+	0	ID=AL1G10200.t2;Parent=AL1G10200
scaffold_1	version-2	exon	69040	69123	.	+	.	ID=AL1G10200.t2;Parent=AL1G10200
scaffold_1	version-2	CDS	69540	69686	1	+	0	ID=AL1G10200.t2;Parent=AL1G10200
scaffold_1	version-2	exon	69540	69686	.	+	.	ID=AL1G10200.t2;Parent=AL1G10200
scaffold_1	version-2	CDS	69775	69906	1	+	0	ID=AL1G10200.t2;Parent=AL1G10200
scaffold_1	version-2	exon	69775	69906	.	+	.	ID=AL1G10200.t2;Parent=AL1G10200
scaffold_1	version-2	CDS	70016	70063	1	+	0	ID=AL1G10200.t2;Parent=AL1G10200
scaffold_1	version-2	exon	70016	70063	.	+	.	ID=AL1G10200.t2;Parent=AL1G10200
scaffold_1	version-2	CDS	70158	70304	1	+	0	ID=AL1G10200.t2;Parent=AL1G10200
scaffold_1	version-2	exon	70158	70304	.	+	.	ID=AL1G10200.t2;Parent=AL1G10200
scaffold_1	version-2	CDS	70372	70433	1	+	0	ID=AL1G10200.t2;Parent=AL1G10200
scaffold_1	version-2	exon	70372	70433	.	+	.	ID=AL1G10200.t2;Parent=AL1G10200
scaffold_1	version-2	CDS	70632	70785	1	+	1	ID=AL1G10200.t2;Parent=AL1G10200
scaffold_1	version-2	exon	70632	70785	.	+	.	ID=AL1G10200.t2;Parent=AL1G10200
scaffold_1	version-2	CDS	70890	71081	1	+	0	ID=AL1G10200.t2;Parent=AL1G10200
scaffold_1	version-2	exon	70890	71081	.	+	.	ID=AL1G10200.t2;Parent=AL1G10200
scaffold_1	version-2	CDS	71171	71275	1	+	0	ID=AL1G10200.t2;Parent=AL1G10200
scaffold_1	version-2	exon	71171	71275	.	+	.	ID=AL1G10200.t2;Parent=AL1G10200
scaffold_1	version-2	CDS	71368	71502	1	+	0	ID=AL1G10200.t2;Parent=AL1G10200
scaffold_1	version-2	exon	71368	71502	.	+	.	ID=AL1G10200.t2;Parent=AL1G10200
scaffold_1	version-2	CDS	71591	71791	1	+	0	ID=AL1G10200.t2;Parent=AL1G10200
scaffold_1	version-2	exon	71591	71791	.	+	.	ID=AL1G10200.t2;Parent=AL1G10200
scaffold_1	version-2	CDS	71898	72152	1	+	0	ID=AL1G10200.t2;Parent=AL1G10200
scaffold_1	version-2	exon	71898	72319	.	+	.	ID=AL1G10200.t2;Parent=AL1G10200
scaffold_1	version-2	stop_codon	72150	72152	.	+	0	ID=AL1G10200.t2;Parent=AL1G10200
scaffold_1	version-2	transcription_end_site	72319	72319	.	+	.	ID=AL1G10200.t2;Parent=AL1G10200
scaffold_1	version-2	gene	72337	72641	0.13	-	.	ID=AL1G10210;Name=AL1G10210;Note=Protein_Coding_gene
scaffold_1	version-2	transcript	72337	72641	0.13	-	.	ID=AL1G10210.t1;Parent=AL1G10210
scaffold_1	version-2	transcription_end_site	72337	72337	.	-	.	ID=AL1G10210.t1;Parent=AL1G10210
scaffold_1	version-2	exon	72337	72433	.	-	.	ID=AL1G10210.t1;Parent=AL1G10210
scaffold_1	version-2	stop_codon	72374	72376	.	-	0	ID=AL1G10210.t1;Parent=AL1G10210
scaffold_1	version-2	intron	72434	72506	0.99	-	.	ID=AL1G10210.t1;Parent=AL1G10210
scaffold_1	version-2	CDS	72374	72433	0.99	-	0	ID=AL1G10210.t1;Parent=AL1G10210
scaffold_1	version-2	CDS	72507	72617	0.91	-	0	ID=AL1G10210.t1;Parent=AL1G10210
scaffold_1	version-2	exon	72507	72641	.	-	.	ID=AL1G10210.t1;Parent=AL1G10210
scaffold_1	version-2	start_codon	72615	72617	.	-	0	ID=AL1G10210.t1;Parent=AL1G10210
scaffold_1	version-2	transcription_start_site	72641	72641	.	-	.	ID=AL1G10210.t1;Parent=AL1G10210
scaffold_1	version-2	gene	74656	76361	0.2	-	.	ID=AL1G10220;Name=AL1G10220;Note=Protein_Coding_gene
scaffold_1	version-2	transcript	74656	76361	0.2	-	.	ID=AL1G10220.t1;Parent=AL1G10220
scaffold_1	version-2	transcription_end_site	74656	74656	.	-	.	ID=AL1G10220.t1;Parent=AL1G10220
scaffold_1	version-2	exon	74656	75031	.	-	.	ID=AL1G10220.t1;Parent=AL1G10220
scaffold_1	version-2	stop_codon	74871	74873	.	-	0	ID=AL1G10220.t1;Parent=AL1G10220
scaffold_1	version-2	intron	75032	75134	1	-	.	ID=AL1G10220.t1;Parent=AL1G10220
scaffold_1	version-2	intron	75266	75578	1	-	.	ID=AL1G10220.t1;Parent=AL1G10220
scaffold_1	version-2	CDS	74871	75031	1	-	2	ID=AL1G10220.t1;Parent=AL1G10220
scaffold_1	version-2	CDS	75135	75265	1	-	1	ID=AL1G10220.t1;Parent=AL1G10220
scaffold_1	version-2	exon	75135	75265	.	-	.	ID=AL1G10220.t1;Parent=AL1G10220
scaffold_1	version-2	CDS	75579	76258	1	-	0	ID=AL1G10220.t1;Parent=AL1G10220
scaffold_1	version-2	exon	75579	76361	.	-	.	ID=AL1G10220.t1;Parent=AL1G10220
scaffold_1	version-2	start_codon	76256	76258	.	-	0	ID=AL1G10220.t1;Parent=AL1G10220
scaffold_1	version-2	transcription_start_site	76361	76361	.	-	.	ID=AL1G10220.t1;Parent=AL1G10220
scaffold_1	version-2	gene	78196	80864	0.46	+	.	ID=AL1G10230;Name=AL1G10230;Note=Protein_Coding_gene
scaffold_1	version-2	transcript	78196	80864	0.46	+	.	ID=AL1G10230.t1;Parent=AL1G10230
scaffold_1	version-2	transcription_start_site	78196	78196	.	+	.	ID=AL1G10230.t1;Parent=AL1G10230
scaffold_1	version-2	exon	78196	80561	.	+	.	ID=AL1G10230.t1;Parent=AL1G10230
scaffold_1	version-2	start_codon	78307	78309	.	+	0	ID=AL1G10230.t1;Parent=AL1G10230
scaffold_1	version-2	CDS	78307	80505	0.99	+	0	ID=AL1G10230.t1;Parent=AL1G10230
scaffold_1	version-2	stop_codon	80503	80505	.	+	0	ID=AL1G10230.t1;Parent=AL1G10230
scaffold_1	version-2	exon	80685	80864	.	+	.	ID=AL1G10230.t1;Parent=AL1G10230
scaffold_1	version-2	transcription_end_site	80864	80864	.	+	.	ID=AL1G10230.t1;Parent=AL1G10230
scaffold_1	version-2	gene	80916	82471	0.3	+	.	ID=AL1G10240;Name=AL1G10240;Note=Protein_Coding_gene
scaffold_1	version-2	transcript	80916	82471	0.3	+	.	ID=AL1G10240.t1;Parent=AL1G10240
scaffold_1	version-2	transcription_start_site	80916	80916	.	+	.	ID=AL1G10240.t1;Parent=AL1G10240
scaffold_1	version-2	exon	80916	81217	.	+	.	ID=AL1G10240.t1;Parent=AL1G10240
scaffold_1	version-2	start_codon	81016	81018	.	+	0	ID=AL1G10240.t1;Parent=AL1G10240
scaffold_1	version-2	intron	81218	81316	1	+	.	ID=AL1G10240.t1;Parent=AL1G10240
scaffold_1	version-2	CDS	81016	81217	0.93	+	0	ID=AL1G10240.t1;Parent=AL1G10240
scaffold_1	version-2	CDS	81317	82305	1	+	2	ID=AL1G10240.t1;Parent=AL1G10240
scaffold_1	version-2	exon	81317	82471	.	+	.	ID=AL1G10240.t1;Parent=AL1G10240
scaffold_1	version-2	stop_codon	82303	82305	.	+	0	ID=AL1G10240.t1;Parent=AL1G10240
scaffold_1	version-2	transcription_end_site	82471	82471	.	+	.	ID=AL1G10240.t1;Parent=AL1G10240
scaffold_1	version-2	gene	82536	83396	0.08	+	.	ID=AL1G10250;Name=AL1G10250;Note=Protein_Coding_gene
scaffold_1	version-2	transcript	82536	83396	0.08	+	.	ID=AL1G10250.t1;Parent=AL1G10250
scaffold_1	version-2	transcription_start_site	82536	82536	.	+	.	ID=AL1G10250.t1;Parent=AL1G10250
scaffold_1	version-2	exon	82536	83396	.	+	.	ID=AL1G10250.t1;Parent=AL1G10250
scaffold_1	version-2	start_codon	82573	82575	.	+	0	ID=AL1G10250.t1;Parent=AL1G10250
scaffold_1	version-2	CDS	82573	83367	0.59	+	0	ID=AL1G10250.t1;Parent=AL1G10250
scaffold_1	version-2	stop_codon	83365	83367	.	+	0	ID=AL1G10250.t1;Parent=AL1G10250
scaffold_1	version-2	transcription_end_site	83396	83396	.	+	.	ID=AL1G10250.t1;Parent=AL1G10250
scaffold_1	version-2	gene	87116	90501	0.03	+	.	ID=AL1G10260;Name=AL1G10260;Note=Protein_Coding_gene
scaffold_1	version-2	transcript	87116	90501	0.03	+	.	ID=AL1G10260.t1;Parent=AL1G10260
scaffold_1	version-2	transcription_start_site	87116	87116	.	+	.	ID=AL1G10260.t1;Parent=AL1G10260
scaffold_1	version-2	exon	87116	87946	.	+	.	ID=AL1G10260.t1;Parent=AL1G10260
scaffold_1	version-2	start_codon	87206	87208	.	+	0	ID=AL1G10260.t1;Parent=AL1G10260
scaffold_1	version-2	intron	87947	88008	0.17	+	.	ID=AL1G10260.t1;Parent=AL1G10260
scaffold_1	version-2	intron	88038	88379	0.17	+	.	ID=AL1G10260.t1;Parent=AL1G10260
scaffold_1	version-2	intron	89908	89980	1	+	.	ID=AL1G10260.t1;Parent=AL1G10260
scaffold_1	version-2	CDS	87206	87946	0.26	+	0	ID=AL1G10260.t1;Parent=AL1G10260
scaffold_1	version-2	CDS	88009	88037	0.17	+	0	ID=AL1G10260.t1;Parent=AL1G10260
scaffold_1	version-2	exon	88009	88037	.	+	.	ID=AL1G10260.t1;Parent=AL1G10260
scaffold_1	version-2	CDS	88380	89907	0.21	+	1	ID=AL1G10260.t1;Parent=AL1G10260
scaffold_1	version-2	exon	88380	89907	.	+	.	ID=AL1G10260.t1;Parent=AL1G10260
scaffold_1	version-2	CDS	89981	90301	1	+	0	ID=AL1G10260.t1;Parent=AL1G10260
scaffold_1	version-2	exon	89981	90501	.	+	.	ID=AL1G10260.t1;Parent=AL1G10260
scaffold_1	version-2	stop_codon	90299	90301	.	+	0	ID=AL1G10260.t1;Parent=AL1G10260
scaffold_1	version-2	transcription_end_site	90501	90501	.	+	.	ID=AL1G10260.t1;Parent=AL1G10260
scaffold_1	version-2	gene	90935	92491	0.01	-	.	ID=AL1G10270;Name=AL1G10270;Note=Protein_Coding_gene
scaffold_1	version-2	transcript	90935	92491	0.01	-	.	ID=AL1G10270.t1;Parent=AL1G10270
scaffold_1	version-2	transcription_end_site	90935	90935	.	-	.	ID=AL1G10270.t1;Parent=AL1G10270
scaffold_1	version-2	exon	90935	91071	.	-	.	ID=AL1G10270.t1;Parent=AL1G10270
scaffold_1	version-2	stop_codon	91000	91002	.	-	0	ID=AL1G10270.t1;Parent=AL1G10270
scaffold_1	version-2	intron	91072	91196	0.91	-	.	ID=AL1G10270.t1;Parent=AL1G10270
scaffold_1	version-2	intron	91287	91379	0.94	-	.	ID=AL1G10270.t1;Parent=AL1G10270
scaffold_1	version-2	intron	91463	91531	0.49	-	.	ID=AL1G10270.t1;Parent=AL1G10270
scaffold_1	version-2	intron	91788	91874	1	-	.	ID=AL1G10270.t1;Parent=AL1G10270
scaffold_1	version-2	intron	91953	92043	1	-	.	ID=AL1G10270.t1;Parent=AL1G10270
scaffold_1	version-2	intron	92161	92238	0.94	-	.	ID=AL1G10270.t1;Parent=AL1G10270
scaffold_1	version-2	intron	92335	92458	0.36	-	.	ID=AL1G10270.t1;Parent=AL1G10270
scaffold_1	version-2	CDS	91000	91071	0.91	-	0	ID=AL1G10270.t1;Parent=AL1G10270
scaffold_1	version-2	CDS	91197	91286	0.92	-	0	ID=AL1G10270.t1;Parent=AL1G10270
scaffold_1	version-2	exon	91197	91286	.	-	.	ID=AL1G10270.t1;Parent=AL1G10270
scaffold_1	version-2	CDS	91380	91462	0.5	-	2	ID=AL1G10270.t1;Parent=AL1G10270
scaffold_1	version-2	exon	91380	91462	.	-	.	ID=AL1G10270.t1;Parent=AL1G10270
scaffold_1	version-2	CDS	91532	91787	0.49	-	0	ID=AL1G10270.t1;Parent=AL1G10270
scaffold_1	version-2	exon	91532	91787	.	-	.	ID=AL1G10270.t1;Parent=AL1G10270
scaffold_1	version-2	CDS	91875	91952	1	-	0	ID=AL1G10270.t1;Parent=AL1G10270
scaffold_1	version-2	exon	91875	91952	.	-	.	ID=AL1G10270.t1;Parent=AL1G10270
scaffold_1	version-2	CDS	92044	92160	0.96	-	0	ID=AL1G10270.t1;Parent=AL1G10270
scaffold_1	version-2	exon	92044	92160	.	-	.	ID=AL1G10270.t1;Parent=AL1G10270
scaffold_1	version-2	CDS	92239	92334	0.35	-	0	ID=AL1G10270.t1;Parent=AL1G10270
scaffold_1	version-2	exon	92239	92334	.	-	.	ID=AL1G10270.t1;Parent=AL1G10270
scaffold_1	version-2	CDS	92459	92464	0.37	-	0	ID=AL1G10270.t1;Parent=AL1G10270
scaffold_1	version-2	exon	92459	92491	.	-	.	ID=AL1G10270.t1;Parent=AL1G10270
scaffold_1	version-2	start_codon	92462	92464	.	-	0	ID=AL1G10270.t1;Parent=AL1G10270
scaffold_1	version-2	transcription_start_site	92491	92491	.	-	.	ID=AL1G10270.t1;Parent=AL1G10270
scaffold_1	version-2	gene	92589	94361	0.11	-	.	ID=AL1G10280;Name=AL1G10280;Note=Protein_Coding_gene
scaffold_1	version-2	transcript	92589	94361	0.11	-	.	ID=AL1G10280.t1;Parent=AL1G10280
scaffold_1	version-2	transcription_end_site	92589	92589	.	-	.	ID=AL1G10280.t1;Parent=AL1G10280
scaffold_1	version-2	exon	92589	93123	.	-	.	ID=AL1G10280.t1;Parent=AL1G10280
scaffold_1	version-2	stop_codon	92983	92985	.	-	0	ID=AL1G10280.t1;Parent=AL1G10280
scaffold_1	version-2	intron	93124	93195	1	-	.	ID=AL1G10280.t1;Parent=AL1G10280
scaffold_1	version-2	intron	93385	93472	0.98	-	.	ID=AL1G10280.t1;Parent=AL1G10280
scaffold_1	version-2	intron	93847	93938	0.99	-	.	ID=AL1G10280.t1;Parent=AL1G10280
scaffold_1	version-2	intron	94205	94277	0.94	-	.	ID=AL1G10280.t1;Parent=AL1G10280
scaffold_1	version-2	CDS	92983	93123	1	-	0	ID=AL1G10280.t1;Parent=AL1G10280
scaffold_1	version-2	CDS	93196	93384	1	-	0	ID=AL1G10280.t1;Parent=AL1G10280
scaffold_1	version-2	exon	93196	93384	.	-	.	ID=AL1G10280.t1;Parent=AL1G10280
scaffold_1	version-2	CDS	93473	93846	0.89	-	2	ID=AL1G10280.t1;Parent=AL1G10280
scaffold_1	version-2	exon	93473	93846	.	-	.	ID=AL1G10280.t1;Parent=AL1G10280
scaffold_1	version-2	CDS	93939	94204	0.98	-	1	ID=AL1G10280.t1;Parent=AL1G10280
scaffold_1	version-2	exon	93939	94204	.	-	.	ID=AL1G10280.t1;Parent=AL1G10280
scaffold_1	version-2	CDS	94278	94312	0.9	-	0	ID=AL1G10280.t1;Parent=AL1G10280
scaffold_1	version-2	exon	94278	94361	.	-	.	ID=AL1G10280.t1;Parent=AL1G10280
scaffold_1	version-2	start_codon	94310	94312	.	-	0	ID=AL1G10280.t1;Parent=AL1G10280
scaffold_1	version-2	transcription_start_site	94361	94361	.	-	.	ID=AL1G10280.t1;Parent=AL1G10280
scaffold_1	version-2	gene	94516	97269	0.03	+	.	ID=AL1G10290;Name=AL1G10290;Note=Protein_Coding_gene
scaffold_1	version-2	transcript	94516	97269	0.03	+	.	ID=AL1G10290.t1;Parent=AL1G10290
scaffold_1	version-2	transcription_start_site	94516	94516	.	+	.	ID=AL1G10290.t1;Parent=AL1G10290
scaffold_1	version-2	exon	94516	94867	.	+	.	ID=AL1G10290.t1;Parent=AL1G10290
scaffold_1	version-2	start_codon	94763	94765	.	+	0	ID=AL1G10290.t1;Parent=AL1G10290
scaffold_1	version-2	intron	94868	94938	0.84	+	.	ID=AL1G10290.t1;Parent=AL1G10290
scaffold_1	version-2	intron	95076	95216	0.87	+	.	ID=AL1G10290.t1;Parent=AL1G10290
scaffold_1	version-2	intron	95483	95574	0.95	+	.	ID=AL1G10290.t1;Parent=AL1G10290
scaffold_1	version-2	intron	95961	96048	0.99	+	.	ID=AL1G10290.t1;Parent=AL1G10290
scaffold_1	version-2	intron	96238	96663	0.73	+	.	ID=AL1G10290.t1;Parent=AL1G10290
scaffold_1	version-2	CDS	94763	94867	0.82	+	0	ID=AL1G10290.t1;Parent=AL1G10290
scaffold_1	version-2	CDS	94939	95075	0.86	+	0	ID=AL1G10290.t1;Parent=AL1G10290
scaffold_1	version-2	exon	94939	95075	.	+	.	ID=AL1G10290.t1;Parent=AL1G10290
scaffold_1	version-2	CDS	95217	95482	0.93	+	1	ID=AL1G10290.t1;Parent=AL1G10290
scaffold_1	version-2	exon	95217	95482	.	+	.	ID=AL1G10290.t1;Parent=AL1G10290
scaffold_1	version-2	CDS	95575	95960	0.94	+	2	ID=AL1G10290.t1;Parent=AL1G10290
scaffold_1	version-2	exon	95575	95960	.	+	.	ID=AL1G10290.t1;Parent=AL1G10290
scaffold_1	version-2	CDS	96049	96237	1	+	0	ID=AL1G10290.t1;Parent=AL1G10290
scaffold_1	version-2	exon	96049	96237	.	+	.	ID=AL1G10290.t1;Parent=AL1G10290
scaffold_1	version-2	CDS	96664	96708	0.41	+	0	ID=AL1G10290.t1;Parent=AL1G10290
scaffold_1	version-2	exon	96664	96710	.	+	.	ID=AL1G10290.t1;Parent=AL1G10290
scaffold_1	version-2	stop_codon	96706	96708	.	+	0	ID=AL1G10290.t1;Parent=AL1G10290
scaffold_1	version-2	exon	96985	97269	.	+	.	ID=AL1G10290.t1;Parent=AL1G10290
scaffold_1	version-2	transcription_end_site	97269	97269	.	+	.	ID=AL1G10290.t1;Parent=AL1G10290
scaffold_1	version-2	gene	97687	98141	0.32	-	.	ID=AL1G10300;Name=AL1G10300;Note=Protein_Coding_gene
scaffold_1	version-2	transcript	97687	98141	0.32	-	.	ID=AL1G10300.t1;Parent=AL1G10300
scaffold_1	version-2	transcription_end_site	97687	97687	.	-	.	ID=AL1G10300.t1;Parent=AL1G10300
scaffold_1	version-2	exon	97687	98141	.	-	.	ID=AL1G10300.t1;Parent=AL1G10300
scaffold_1	version-2	stop_codon	97779	97781	.	-	0	ID=AL1G10300.t1;Parent=AL1G10300
scaffold_1	version-2	CDS	97779	98054	1	-	0	ID=AL1G10300.t1;Parent=AL1G10300
scaffold_1	version-2	start_codon	98052	98054	.	-	0	ID=AL1G10300.t1;Parent=AL1G10300
scaffold_1	version-2	transcription_start_site	98141	98141	.	-	.	ID=AL1G10300.t1;Parent=AL1G10300
scaffold_1	version-2	gene	109270	113581	0.08	-	.	ID=AL1G10310;Name=AL1G10310;Note=Protein_Coding_gene
scaffold_1	version-2	transcript	109270	113581	0.02	-	.	ID=AL1G10310.t1;Parent=AL1G10310
scaffold_1	version-2	transcription_end_site	109270	109270	.	-	.	ID=AL1G10310.t1;Parent=AL1G10310
scaffold_1	version-2	exon	109270	109406	.	-	.	ID=AL1G10310.t1;Parent=AL1G10310
scaffold_1	version-2	stop_codon	109335	109337	.	-	0	ID=AL1G10310.t1;Parent=AL1G10310
scaffold_1	version-2	intron	109407	109531	0.97	-	.	ID=AL1G10310.t1;Parent=AL1G10310
scaffold_1	version-2	intron	109622	109714	0.98	-	.	ID=AL1G10310.t1;Parent=AL1G10310
scaffold_1	version-2	intron	109806	109901	1	-	.	ID=AL1G10310.t1;Parent=AL1G10310
scaffold_1	version-2	intron	110123	110209	1	-	.	ID=AL1G10310.t1;Parent=AL1G10310
scaffold_1	version-2	intron	110288	110378	1	-	.	ID=AL1G10310.t1;Parent=AL1G10310
scaffold_1	version-2	intron	110496	110573	0.95	-	.	ID=AL1G10310.t1;Parent=AL1G10310
scaffold_1	version-2	intron	110670	110755	1	-	.	ID=AL1G10310.t1;Parent=AL1G10310
scaffold_1	version-2	intron	110882	110970	1	-	.	ID=AL1G10310.t1;Parent=AL1G10310
scaffold_1	version-2	intron	111068	111249	1	-	.	ID=AL1G10310.t1;Parent=AL1G10310
scaffold_1	version-2	intron	111321	111397	1	-	.	ID=AL1G10310.t1;Parent=AL1G10310
scaffold_1	version-2	intron	111497	111569	1	-	.	ID=AL1G10310.t1;Parent=AL1G10310
scaffold_1	version-2	intron	111654	111735	1	-	.	ID=AL1G10310.t1;Parent=AL1G10310
scaffold_1	version-2	intron	111907	112095	1	-	.	ID=AL1G10310.t1;Parent=AL1G10310
scaffold_1	version-2	intron	112225	112364	1	-	.	ID=AL1G10310.t1;Parent=AL1G10310
scaffold_1	version-2	intron	112398	112489	1	-	.	ID=AL1G10310.t1;Parent=AL1G10310
scaffold_1	version-2	intron	112587	112660	1	-	.	ID=AL1G10310.t1;Parent=AL1G10310
scaffold_1	version-2	intron	112712	112807	1	-	.	ID=AL1G10310.t1;Parent=AL1G10310
scaffold_1	version-2	intron	112914	112996	1	-	.	ID=AL1G10310.t1;Parent=AL1G10310
scaffold_1	version-2	intron	113079	113154	1	-	.	ID=AL1G10310.t1;Parent=AL1G10310
scaffold_1	version-2	intron	113211	113316	1	-	.	ID=AL1G10310.t1;Parent=AL1G10310
scaffold_1	version-2	CDS	109335	109406	0.97	-	0	ID=AL1G10310.t1;Parent=AL1G10310
scaffold_1	version-2	CDS	109532	109621	0.98	-	0	ID=AL1G10310.t1;Parent=AL1G10310
scaffold_1	version-2	exon	109532	109621	.	-	.	ID=AL1G10310.t1;Parent=AL1G10310
scaffold_1	version-2	CDS	109715	109805	0.99	-	1	ID=AL1G10310.t1;Parent=AL1G10310
scaffold_1	version-2	exon	109715	109805	.	-	.	ID=AL1G10310.t1;Parent=AL1G10310
scaffold_1	version-2	CDS	109902	110122	1	-	0	ID=AL1G10310.t1;Parent=AL1G10310
scaffold_1	version-2	exon	109902	110122	.	-	.	ID=AL1G10310.t1;Parent=AL1G10310
scaffold_1	version-2	CDS	110210	110287	1	-	0	ID=AL1G10310.t1;Parent=AL1G10310
scaffold_1	version-2	exon	110210	110287	.	-	.	ID=AL1G10310.t1;Parent=AL1G10310
scaffold_1	version-2	CDS	110379	110495	0.95	-	0	ID=AL1G10310.t1;Parent=AL1G10310
scaffold_1	version-2	exon	110379	110495	.	-	.	ID=AL1G10310.t1;Parent=AL1G10310
scaffold_1	version-2	CDS	110574	110669	1	-	0	ID=AL1G10310.t1;Parent=AL1G10310
scaffold_1	version-2	exon	110574	110669	.	-	.	ID=AL1G10310.t1;Parent=AL1G10310
scaffold_1	version-2	CDS	110756	110881	1	-	0	ID=AL1G10310.t1;Parent=AL1G10310
scaffold_1	version-2	exon	110756	110881	.	-	.	ID=AL1G10310.t1;Parent=AL1G10310
scaffold_1	version-2	CDS	110971	111067	1	-	1	ID=AL1G10310.t1;Parent=AL1G10310
scaffold_1	version-2	exon	110971	111067	.	-	.	ID=AL1G10310.t1;Parent=AL1G10310
scaffold_1	version-2	CDS	111250	111320	1	-	0	ID=AL1G10310.t1;Parent=AL1G10310
scaffold_1	version-2	exon	111250	111320	.	-	.	ID=AL1G10310.t1;Parent=AL1G10310
scaffold_1	version-2	CDS	111398	111496	1	-	0	ID=AL1G10310.t1;Parent=AL1G10310
scaffold_1	version-2	exon	111398	111496	.	-	.	ID=AL1G10310.t1;Parent=AL1G10310
scaffold_1	version-2	CDS	111570	111653	1	-	0	ID=AL1G10310.t1;Parent=AL1G10310
scaffold_1	version-2	exon	111570	111653	.	-	.	ID=AL1G10310.t1;Parent=AL1G10310
scaffold_1	version-2	CDS	111736	111906	1	-	0	ID=AL1G10310.t1;Parent=AL1G10310
scaffold_1	version-2	exon	111736	111906	.	-	.	ID=AL1G10310.t1;Parent=AL1G10310
scaffold_1	version-2	CDS	112096	112224	1	-	0	ID=AL1G10310.t1;Parent=AL1G10310
scaffold_1	version-2	exon	112096	112224	.	-	.	ID=AL1G10310.t1;Parent=AL1G10310
scaffold_1	version-2	CDS	112365	112397	1	-	0	ID=AL1G10310.t1;Parent=AL1G10310
scaffold_1	version-2	exon	112365	112397	.	-	.	ID=AL1G10310.t1;Parent=AL1G10310
scaffold_1	version-2	CDS	112490	112586	1	-	1	ID=AL1G10310.t1;Parent=AL1G10310
scaffold_1	version-2	exon	112490	112586	.	-	.	ID=AL1G10310.t1;Parent=AL1G10310
scaffold_1	version-2	CDS	112661	112711	1	-	1	ID=AL1G10310.t1;Parent=AL1G10310
scaffold_1	version-2	exon	112661	112711	.	-	.	ID=AL1G10310.t1;Parent=AL1G10310
scaffold_1	version-2	CDS	112808	112913	1	-	2	ID=AL1G10310.t1;Parent=AL1G10310
scaffold_1	version-2	exon	112808	112913	.	-	.	ID=AL1G10310.t1;Parent=AL1G10310
scaffold_1	version-2	CDS	112997	113078	1	-	0	ID=AL1G10310.t1;Parent=AL1G10310
scaffold_1	version-2	exon	112997	113078	.	-	.	ID=AL1G10310.t1;Parent=AL1G10310
scaffold_1	version-2	CDS	113155	113210	1	-	2	ID=AL1G10310.t1;Parent=AL1G10310
scaffold_1	version-2	exon	113155	113210	.	-	.	ID=AL1G10310.t1;Parent=AL1G10310
scaffold_1	version-2	CDS	113317	113392	1	-	0	ID=AL1G10310.t1;Parent=AL1G10310
scaffold_1	version-2	exon	113317	113581	.	-	.	ID=AL1G10310.t1;Parent=AL1G10310
scaffold_1	version-2	start_codon	113390	113392	.	-	0	ID=AL1G10310.t1;Parent=AL1G10310
scaffold_1	version-2	transcription_start_site	113581	113581	.	-	.	ID=AL1G10310.t1;Parent=AL1G10310
scaffold_1	version-2	transcript	109270	113581	0.06	-	.	ID=AL1G10310.t2;Parent=AL1G10310
scaffold_1	version-2	transcription_end_site	109270	109270	.	-	.	ID=AL1G10310.t2;Parent=AL1G10310
scaffold_1	version-2	exon	109270	109406	.	-	.	ID=AL1G10310.t2;Parent=AL1G10310
scaffold_1	version-2	stop_codon	109335	109337	.	-	0	ID=AL1G10310.t2;Parent=AL1G10310
scaffold_1	version-2	intron	109407	109531	1.98	-	.	ID=AL1G10310.t2;Parent=AL1G10310
scaffold_1	version-2	intron	109622	109714	2	-	.	ID=AL1G10310.t2;Parent=AL1G10310
scaffold_1	version-2	intron	109806	109901	2	-	.	ID=AL1G10310.t2;Parent=AL1G10310
scaffold_1	version-2	intron	110123	110209	2	-	.	ID=AL1G10310.t2;Parent=AL1G10310
scaffold_1	version-2	intron	110288	110378	2	-	.	ID=AL1G10310.t2;Parent=AL1G10310
scaffold_1	version-2	intron	110496	110573	1.96	-	.	ID=AL1G10310.t2;Parent=AL1G10310
scaffold_1	version-2	intron	110670	110755	2	-	.	ID=AL1G10310.t2;Parent=AL1G10310
scaffold_1	version-2	intron	110882	110970	2	-	.	ID=AL1G10310.t2;Parent=AL1G10310
scaffold_1	version-2	intron	111068	111249	2	-	.	ID=AL1G10310.t2;Parent=AL1G10310
scaffold_1	version-2	intron	111321	111397	2	-	.	ID=AL1G10310.t2;Parent=AL1G10310
scaffold_1	version-2	intron	111497	111569	2	-	.	ID=AL1G10310.t2;Parent=AL1G10310
scaffold_1	version-2	intron	111654	111735	2	-	.	ID=AL1G10310.t2;Parent=AL1G10310
scaffold_1	version-2	intron	111907	112095	2	-	.	ID=AL1G10310.t2;Parent=AL1G10310
scaffold_1	version-2	intron	112225	112364	2	-	.	ID=AL1G10310.t2;Parent=AL1G10310
scaffold_1	version-2	intron	112398	112489	2	-	.	ID=AL1G10310.t2;Parent=AL1G10310
scaffold_1	version-2	intron	112587	112660	2	-	.	ID=AL1G10310.t2;Parent=AL1G10310
scaffold_1	version-2	intron	112712	112807	2	-	.	ID=AL1G10310.t2;Parent=AL1G10310
scaffold_1	version-2	intron	112887	112996	2	-	.	ID=AL1G10310.t2;Parent=AL1G10310
scaffold_1	version-2	intron	113079	113154	2	-	.	ID=AL1G10310.t2;Parent=AL1G10310
scaffold_1	version-2	intron	113211	113316	2	-	.	ID=AL1G10310.t2;Parent=AL1G10310
scaffold_1	version-2	CDS	109335	109406	1.98	-	0	ID=AL1G10310.t2;Parent=AL1G10310
scaffold_1	version-2	CDS	109532	109621	1.98	-	0	ID=AL1G10310.t2;Parent=AL1G10310
scaffold_1	version-2	exon	109532	109621	.	-	.	ID=AL1G10310.t2;Parent=AL1G10310
scaffold_1	version-2	CDS	109715	109805	2	-	1	ID=AL1G10310.t2;Parent=AL1G10310
scaffold_1	version-2	exon	109715	109805	.	-	.	ID=AL1G10310.t2;Parent=AL1G10310
scaffold_1	version-2	CDS	109902	110122	2	-	0	ID=AL1G10310.t2;Parent=AL1G10310
scaffold_1	version-2	exon	109902	110122	.	-	.	ID=AL1G10310.t2;Parent=AL1G10310
scaffold_1	version-2	CDS	110210	110287	2	-	0	ID=AL1G10310.t2;Parent=AL1G10310
scaffold_1	version-2	exon	110210	110287	.	-	.	ID=AL1G10310.t2;Parent=AL1G10310
scaffold_1	version-2	CDS	110379	110495	1.97	-	0	ID=AL1G10310.t2;Parent=AL1G10310
scaffold_1	version-2	exon	110379	110495	.	-	.	ID=AL1G10310.t2;Parent=AL1G10310
scaffold_1	version-2	CDS	110574	110669	1.99	-	0	ID=AL1G10310.t2;Parent=AL1G10310
scaffold_1	version-2	exon	110574	110669	.	-	.	ID=AL1G10310.t2;Parent=AL1G10310
scaffold_1	version-2	CDS	110756	110881	2	-	0	ID=AL1G10310.t2;Parent=AL1G10310
scaffold_1	version-2	exon	110756	110881	.	-	.	ID=AL1G10310.t2;Parent=AL1G10310
scaffold_1	version-2	CDS	110971	111067	2	-	1	ID=AL1G10310.t2;Parent=AL1G10310
scaffold_1	version-2	exon	110971	111067	.	-	.	ID=AL1G10310.t2;Parent=AL1G10310
scaffold_1	version-2	CDS	111250	111320	2	-	0	ID=AL1G10310.t2;Parent=AL1G10310
scaffold_1	version-2	exon	111250	111320	.	-	.	ID=AL1G10310.t2;Parent=AL1G10310
scaffold_1	version-2	CDS	111398	111496	2	-	0	ID=AL1G10310.t2;Parent=AL1G10310
scaffold_1	version-2	exon	111398	111496	.	-	.	ID=AL1G10310.t2;Parent=AL1G10310
scaffold_1	version-2	CDS	111570	111653	2	-	0	ID=AL1G10310.t2;Parent=AL1G10310
scaffold_1	version-2	exon	111570	111653	.	-	.	ID=AL1G10310.t2;Parent=AL1G10310
scaffold_1	version-2	CDS	111736	111906	2	-	0	ID=AL1G10310.t2;Parent=AL1G10310
scaffold_1	version-2	exon	111736	111906	.	-	.	ID=AL1G10310.t2;Parent=AL1G10310
scaffold_1	version-2	CDS	112096	112224	2	-	0	ID=AL1G10310.t2;Parent=AL1G10310
scaffold_1	version-2	exon	112096	112224	.	-	.	ID=AL1G10310.t2;Parent=AL1G10310
scaffold_1	version-2	CDS	112365	112397	2	-	0	ID=AL1G10310.t2;Parent=AL1G10310
scaffold_1	version-2	exon	112365	112397	.	-	.	ID=AL1G10310.t2;Parent=AL1G10310
scaffold_1	version-2	CDS	112490	112586	2	-	1	ID=AL1G10310.t2;Parent=AL1G10310
scaffold_1	version-2	exon	112490	112586	.	-	.	ID=AL1G10310.t2;Parent=AL1G10310
scaffold_1	version-2	CDS	112661	112711	2	-	1	ID=AL1G10310.t2;Parent=AL1G10310
scaffold_1	version-2	exon	112661	112711	.	-	.	ID=AL1G10310.t2;Parent=AL1G10310
scaffold_1	version-2	CDS	112808	112886	2	-	2	ID=AL1G10310.t2;Parent=AL1G10310
scaffold_1	version-2	exon	112808	112886	.	-	.	ID=AL1G10310.t2;Parent=AL1G10310
scaffold_1	version-2	CDS	112997	113078	2	-	0	ID=AL1G10310.t2;Parent=AL1G10310
scaffold_1	version-2	exon	112997	113078	.	-	.	ID=AL1G10310.t2;Parent=AL1G10310
scaffold_1	version-2	CDS	113155	113210	2	-	2	ID=AL1G10310.t2;Parent=AL1G10310
scaffold_1	version-2	exon	113155	113210	.	-	.	ID=AL1G10310.t2;Parent=AL1G10310
scaffold_1	version-2	CDS	113317	113392	2	-	0	ID=AL1G10310.t2;Parent=AL1G10310
scaffold_1	version-2	exon	113317	113581	.	-	.	ID=AL1G10310.t2;Parent=AL1G10310
scaffold_1	version-2	start_codon	113390	113392	.	-	0	ID=AL1G10310.t2;Parent=AL1G10310
scaffold_1	version-2	transcription_start_site	113581	113581	.	-	.	ID=AL1G10310.t2;Parent=AL1G10310
scaffold_1	version-2	gene	113721	115461	0.21	-	.	ID=AL1G10320;Name=AL1G10320;Note=Protein_Coding_gene
scaffold_1	version-2	transcript	113721	115461	0.21	-	.	ID=AL1G10320.t1;Parent=AL1G10320
scaffold_1	version-2	transcription_end_site	113721	113721	.	-	.	ID=AL1G10320.t1;Parent=AL1G10320
scaffold_1	version-2	exon	113721	115461	.	-	.	ID=AL1G10320.t1;Parent=AL1G10320
scaffold_1	version-2	stop_codon	113991	113993	.	-	0	ID=AL1G10320.t1;Parent=AL1G10320
scaffold_1	version-2	CDS	113991	115295	0.99	-	0	ID=AL1G10320.t1;Parent=AL1G10320
scaffold_1	version-2	start_codon	115293	115295	.	-	0	ID=AL1G10320.t1;Parent=AL1G10320
scaffold_1	version-2	transcription_start_site	115461	115461	.	-	.	ID=AL1G10320.t1;Parent=AL1G10320
scaffold_1	version-2	gene	117996	119002	0.32	+	.	ID=AL1G10330;Name=AL1G10330;Note=Protein_Coding_gene
scaffold_1	version-2	transcript	117996	119002	0.32	+	.	ID=AL1G10330.t1;Parent=AL1G10330
scaffold_1	version-2	transcription_start_site	117996	117996	.	+	.	ID=AL1G10330.t1;Parent=AL1G10330
scaffold_1	version-2	exon	117996	119002	.	+	.	ID=AL1G10330.t1;Parent=AL1G10330
scaffold_1	version-2	start_codon	118077	118079	.	+	0	ID=AL1G10330.t1;Parent=AL1G10330
scaffold_1	version-2	CDS	118077	118805	0.98	+	0	ID=AL1G10330.t1;Parent=AL1G10330
scaffold_1	version-2	stop_codon	118803	118805	.	+	0	ID=AL1G10330.t1;Parent=AL1G10330
scaffold_1	version-2	transcription_end_site	119002	119002	.	+	.	ID=AL1G10330.t1;Parent=AL1G10330
scaffold_1	version-2	gene	122416	124359	0.61	+	.	ID=AL1G10340;Name=AL1G10340;Note=Protein_Coding_gene
scaffold_1	version-2	transcript	122416	124359	0.61	+	.	ID=AL1G10340.t1;Parent=AL1G10340
scaffold_1	version-2	transcription_start_site	122416	122416	.	+	.	ID=AL1G10340.t1;Parent=AL1G10340
scaffold_1	version-2	exon	122416	124359	.	+	.	ID=AL1G10340.t1;Parent=AL1G10340
scaffold_1	version-2	start_codon	122468	122470	.	+	0	ID=AL1G10340.t1;Parent=AL1G10340
scaffold_1	version-2	CDS	122468	124093	1	+	0	ID=AL1G10340.t1;Parent=AL1G10340
scaffold_1	version-2	stop_codon	124091	124093	.	+	0	ID=AL1G10340.t1;Parent=AL1G10340
scaffold_1	version-2	transcription_end_site	124359	124359	.	+	.	ID=AL1G10340.t1;Parent=AL1G10340
scaffold_1	version-2	gene	124366	126291	0.08	-	.	ID=AL1G10350;Name=AL1G10350;Note=Protein_Coding_gene
scaffold_1	version-2	transcript	124366	126291	0.08	-	.	ID=AL1G10350.t1;Parent=AL1G10350
scaffold_1	version-2	transcription_end_site	124366	124366	.	-	.	ID=AL1G10350.t1;Parent=AL1G10350
scaffold_1	version-2	exon	124366	125385	.	-	.	ID=AL1G10350.t1;Parent=AL1G10350
scaffold_1	version-2	stop_codon	124606	124608	.	-	0	ID=AL1G10350.t1;Parent=AL1G10350
scaffold_1	version-2	intron	125386	125529	1	-	.	ID=AL1G10350.t1;Parent=AL1G10350
scaffold_1	version-2	CDS	124606	125385	1	-	0	ID=AL1G10350.t1;Parent=AL1G10350
scaffold_1	version-2	CDS	125530	125979	0.97	-	0	ID=AL1G10350.t1;Parent=AL1G10350
scaffold_1	version-2	exon	125530	126291	.	-	.	ID=AL1G10350.t1;Parent=AL1G10350
scaffold_1	version-2	start_codon	125977	125979	.	-	0	ID=AL1G10350.t1;Parent=AL1G10350
scaffold_1	version-2	transcription_start_site	126291	126291	.	-	.	ID=AL1G10350.t1;Parent=AL1G10350
scaffold_1	version-2	gene	127386	134702	0.38	+	.	ID=AL1G10360;Name=AL1G10360;Note=Protein_Coding_gene
scaffold_1	version-2	transcript	127386	134702	0.38	+	.	ID=AL1G10360.t1;Parent=AL1G10360
scaffold_1	version-2	transcription_start_site	127386	127386	.	+	.	ID=AL1G10360.t1;Parent=AL1G10360
scaffold_1	version-2	exon	127386	128817	.	+	.	ID=AL1G10360.t1;Parent=AL1G10360
scaffold_1	version-2	start_codon	127652	127654	.	+	0	ID=AL1G10360.t1;Parent=AL1G10360
scaffold_1	version-2	intron	128818	129022	1	+	.	ID=AL1G10360.t1;Parent=AL1G10360
scaffold_1	version-2	intron	129341	129525	1	+	.	ID=AL1G10360.t1;Parent=AL1G10360
scaffold_1	version-2	intron	129881	129969	1	+	.	ID=AL1G10360.t1;Parent=AL1G10360
scaffold_1	version-2	intron	130393	130514	1	+	.	ID=AL1G10360.t1;Parent=AL1G10360
scaffold_1	version-2	intron	130808	131094	1	+	.	ID=AL1G10360.t1;Parent=AL1G10360
scaffold_1	version-2	intron	131369	131694	1	+	.	ID=AL1G10360.t1;Parent=AL1G10360
scaffold_1	version-2	intron	132195	132278	1	+	.	ID=AL1G10360.t1;Parent=AL1G10360
scaffold_1	version-2	intron	132601	132679	1	+	.	ID=AL1G10360.t1;Parent=AL1G10360
scaffold_1	version-2	intron	133038	133128	1	+	.	ID=AL1G10360.t1;Parent=AL1G10360
scaffold_1	version-2	intron	133779	133872	1	+	.	ID=AL1G10360.t1;Parent=AL1G10360
scaffold_1	version-2	CDS	127652	128817	1	+	0	ID=AL1G10360.t1;Parent=AL1G10360
scaffold_1	version-2	CDS	129023	129340	1	+	1	ID=AL1G10360.t1;Parent=AL1G10360
scaffold_1	version-2	exon	129023	129340	.	+	.	ID=AL1G10360.t1;Parent=AL1G10360
scaffold_1	version-2	CDS	129526	129880	1	+	1	ID=AL1G10360.t1;Parent=AL1G10360
scaffold_1	version-2	exon	129526	129880	.	+	.	ID=AL1G10360.t1;Parent=AL1G10360
scaffold_1	version-2	CDS	129970	130392	1	+	0	ID=AL1G10360.t1;Parent=AL1G10360
scaffold_1	version-2	exon	129970	130392	.	+	.	ID=AL1G10360.t1;Parent=AL1G10360
scaffold_1	version-2	CDS	130515	130807	1	+	0	ID=AL1G10360.t1;Parent=AL1G10360
scaffold_1	version-2	exon	130515	130807	.	+	.	ID=AL1G10360.t1;Parent=AL1G10360
scaffold_1	version-2	CDS	131095	131368	1	+	1	ID=AL1G10360.t1;Parent=AL1G10360
scaffold_1	version-2	exon	131095	131368	.	+	.	ID=AL1G10360.t1;Parent=AL1G10360
scaffold_1	version-2	CDS	131695	132194	1	+	0	ID=AL1G10360.t1;Parent=AL1G10360
scaffold_1	version-2	exon	131695	132194	.	+	.	ID=AL1G10360.t1;Parent=AL1G10360
scaffold_1	version-2	CDS	132279	132600	1	+	1	ID=AL1G10360.t1;Parent=AL1G10360
scaffold_1	version-2	exon	132279	132600	.	+	.	ID=AL1G10360.t1;Parent=AL1G10360
scaffold_1	version-2	CDS	132680	133037	1	+	0	ID=AL1G10360.t1;Parent=AL1G10360
scaffold_1	version-2	exon	132680	133037	.	+	.	ID=AL1G10360.t1;Parent=AL1G10360
scaffold_1	version-2	CDS	133129	133778	1	+	2	ID=AL1G10360.t1;Parent=AL1G10360
scaffold_1	version-2	exon	133129	133778	.	+	.	ID=AL1G10360.t1;Parent=AL1G10360
scaffold_1	version-2	CDS	133873	134466	1	+	0	ID=AL1G10360.t1;Parent=AL1G10360
scaffold_1	version-2	exon	133873	134702	.	+	.	ID=AL1G10360.t1;Parent=AL1G10360
scaffold_1	version-2	stop_codon	134464	134466	.	+	0	ID=AL1G10360.t1;Parent=AL1G10360
scaffold_1	version-2	transcription_end_site	134702	134702	.	+	.	ID=AL1G10360.t1;Parent=AL1G10360
scaffold_1	version-2	gene	134734	139961	0.35	-	.	ID=AL1G10370;Name=AL1G10370;Note=Protein_Coding_gene
scaffold_1	version-2	transcript	134734	139961	0.35	-	.	ID=AL1G10370.t1;Parent=AL1G10370
scaffold_1	version-2	transcription_end_site	134734	134734	.	-	.	ID=AL1G10370.t1;Parent=AL1G10370
scaffold_1	version-2	exon	134734	135074	.	-	.	ID=AL1G10370.t1;Parent=AL1G10370
scaffold_1	version-2	stop_codon	134914	134916	.	-	0	ID=AL1G10370.t1;Parent=AL1G10370
scaffold_1	version-2	intron	135075	135152	1	-	.	ID=AL1G10370.t1;Parent=AL1G10370
scaffold_1	version-2	intron	135282	135379	1	-	.	ID=AL1G10370.t1;Parent=AL1G10370
scaffold_1	version-2	intron	135524	135600	1	-	.	ID=AL1G10370.t1;Parent=AL1G10370
scaffold_1	version-2	intron	135727	135864	1	-	.	ID=AL1G10370.t1;Parent=AL1G10370
scaffold_1	version-2	intron	135991	136088	1	-	.	ID=AL1G10370.t1;Parent=AL1G10370
scaffold_1	version-2	intron	136182	136269	1	-	.	ID=AL1G10370.t1;Parent=AL1G10370
scaffold_1	version-2	intron	136403	136746	1	-	.	ID=AL1G10370.t1;Parent=AL1G10370
scaffold_1	version-2	intron	136879	136978	1	-	.	ID=AL1G10370.t1;Parent=AL1G10370
scaffold_1	version-2	intron	137114	137194	1	-	.	ID=AL1G10370.t1;Parent=AL1G10370
scaffold_1	version-2	intron	137303	137432	1	-	.	ID=AL1G10370.t1;Parent=AL1G10370
scaffold_1	version-2	intron	137637	137723	1	-	.	ID=AL1G10370.t1;Parent=AL1G10370
scaffold_1	version-2	intron	137813	137930	1	-	.	ID=AL1G10370.t1;Parent=AL1G10370
scaffold_1	version-2	intron	138081	138233	1	-	.	ID=AL1G10370.t1;Parent=AL1G10370
scaffold_1	version-2	intron	138388	138502	1	-	.	ID=AL1G10370.t1;Parent=AL1G10370
scaffold_1	version-2	intron	138725	138806	1	-	.	ID=AL1G10370.t1;Parent=AL1G10370
scaffold_1	version-2	intron	138993	139077	1	-	.	ID=AL1G10370.t1;Parent=AL1G10370
scaffold_1	version-2	intron	139201	139299	1	-	.	ID=AL1G10370.t1;Parent=AL1G10370
scaffold_1	version-2	intron	139401	139645	1	-	.	ID=AL1G10370.t1;Parent=AL1G10370
scaffold_1	version-2	CDS	134914	135074	1	-	2	ID=AL1G10370.t1;Parent=AL1G10370
scaffold_1	version-2	CDS	135153	135281	1	-	2	ID=AL1G10370.t1;Parent=AL1G10370
scaffold_1	version-2	exon	135153	135281	.	-	.	ID=AL1G10370.t1;Parent=AL1G10370
scaffold_1	version-2	CDS	135380	135523	1	-	2	ID=AL1G10370.t1;Parent=AL1G10370
scaffold_1	version-2	exon	135380	135523	.	-	.	ID=AL1G10370.t1;Parent=AL1G10370
scaffold_1	version-2	CDS	135601	135726	1	-	2	ID=AL1G10370.t1;Parent=AL1G10370
scaffold_1	version-2	exon	135601	135726	.	-	.	ID=AL1G10370.t1;Parent=AL1G10370
scaffold_1	version-2	CDS	135865	135990	1	-	2	ID=AL1G10370.t1;Parent=AL1G10370
scaffold_1	version-2	exon	135865	135990	.	-	.	ID=AL1G10370.t1;Parent=AL1G10370
scaffold_1	version-2	CDS	136089	136181	1	-	2	ID=AL1G10370.t1;Parent=AL1G10370
scaffold_1	version-2	exon	136089	136181	.	-	.	ID=AL1G10370.t1;Parent=AL1G10370
scaffold_1	version-2	CDS	136270	136402	1	-	0	ID=AL1G10370.t1;Parent=AL1G10370
scaffold_1	version-2	exon	136270	136402	.	-	.	ID=AL1G10370.t1;Parent=AL1G10370
scaffold_1	version-2	CDS	136747	136878	1	-	0	ID=AL1G10370.t1;Parent=AL1G10370
scaffold_1	version-2	exon	136747	136878	.	-	.	ID=AL1G10370.t1;Parent=AL1G10370
scaffold_1	version-2	CDS	136979	137113	1	-	0	ID=AL1G10370.t1;Parent=AL1G10370
scaffold_1	version-2	exon	136979	137113	.	-	.	ID=AL1G10370.t1;Parent=AL1G10370
scaffold_1	version-2	CDS	137195	137302	1	-	0	ID=AL1G10370.t1;Parent=AL1G10370
scaffold_1	version-2	exon	137195	137302	.	-	.	ID=AL1G10370.t1;Parent=AL1G10370
scaffold_1	version-2	CDS	137433	137636	1	-	0	ID=AL1G10370.t1;Parent=AL1G10370
scaffold_1	version-2	exon	137433	137636	.	-	.	ID=AL1G10370.t1;Parent=AL1G10370
scaffold_1	version-2	CDS	137724	137812	1	-	2	ID=AL1G10370.t1;Parent=AL1G10370
scaffold_1	version-2	exon	137724	137812	.	-	.	ID=AL1G10370.t1;Parent=AL1G10370
scaffold_1	version-2	CDS	137931	138080	1	-	2	ID=AL1G10370.t1;Parent=AL1G10370
scaffold_1	version-2	exon	137931	138080	.	-	.	ID=AL1G10370.t1;Parent=AL1G10370
scaffold_1	version-2	CDS	138234	138387	1	-	0	ID=AL1G10370.t1;Parent=AL1G10370
scaffold_1	version-2	exon	138234	138387	.	-	.	ID=AL1G10370.t1;Parent=AL1G10370
scaffold_1	version-2	CDS	138503	138724	1	-	0	ID=AL1G10370.t1;Parent=AL1G10370
scaffold_1	version-2	exon	138503	138724	.	-	.	ID=AL1G10370.t1;Parent=AL1G10370
scaffold_1	version-2	CDS	138807	138992	1	-	0	ID=AL1G10370.t1;Parent=AL1G10370
scaffold_1	version-2	exon	138807	138992	.	-	.	ID=AL1G10370.t1;Parent=AL1G10370
scaffold_1	version-2	CDS	139078	139200	1	-	0	ID=AL1G10370.t1;Parent=AL1G10370
scaffold_1	version-2	exon	139078	139200	.	-	.	ID=AL1G10370.t1;Parent=AL1G10370
scaffold_1	version-2	CDS	139300	139400	1	-	2	ID=AL1G10370.t1;Parent=AL1G10370
scaffold_1	version-2	exon	139300	139400	.	-	.	ID=AL1G10370.t1;Parent=AL1G10370
scaffold_1	version-2	CDS	139646	139817	0.94	-	0	ID=AL1G10370.t1;Parent=AL1G10370
scaffold_1	version-2	exon	139646	139961	.	-	.	ID=AL1G10370.t1;Parent=AL1G10370
scaffold_1	version-2	start_codon	139815	139817	.	-	0	ID=AL1G10370.t1;Parent=AL1G10370
scaffold_1	version-2	transcription_start_site	139961	139961	.	-	.	ID=AL1G10370.t1;Parent=AL1G10370
scaffold_1	version-2	gene	140441	142251	0.52	-	.	ID=AL1G10380;Name=AL1G10380;Note=Protein_Coding_gene
scaffold_1	version-2	transcript	140441	142251	0.52	-	.	ID=AL1G10380.t1;Parent=AL1G10380
scaffold_1	version-2	transcription_end_site	140441	140441	.	-	.	ID=AL1G10380.t1;Parent=AL1G10380
scaffold_1	version-2	exon	140441	140702	.	-	.	ID=AL1G10380.t1;Parent=AL1G10380
scaffold_1	version-2	stop_codon	140619	140621	.	-	0	ID=AL1G10380.t1;Parent=AL1G10380
scaffold_1	version-2	intron	140703	140903	1	-	.	ID=AL1G10380.t1;Parent=AL1G10380
scaffold_1	version-2	intron	141063	141512	1	-	.	ID=AL1G10380.t1;Parent=AL1G10380
scaffold_1	version-2	intron	141675	142027	1	-	.	ID=AL1G10380.t1;Parent=AL1G10380
scaffold_1	version-2	intron	142103	142188	1	-	.	ID=AL1G10380.t1;Parent=AL1G10380
scaffold_1	version-2	CDS	140619	140702	1	-	0	ID=AL1G10380.t1;Parent=AL1G10380
scaffold_1	version-2	CDS	140904	141062	1	-	0	ID=AL1G10380.t1;Parent=AL1G10380
scaffold_1	version-2	exon	140904	141062	.	-	.	ID=AL1G10380.t1;Parent=AL1G10380
scaffold_1	version-2	CDS	141513	141674	1	-	0	ID=AL1G10380.t1;Parent=AL1G10380
scaffold_1	version-2	exon	141513	141674	.	-	.	ID=AL1G10380.t1;Parent=AL1G10380
scaffold_1	version-2	CDS	142028	142102	1	-	0	ID=AL1G10380.t1;Parent=AL1G10380
scaffold_1	version-2	exon	142028	142102	.	-	.	ID=AL1G10380.t1;Parent=AL1G10380
scaffold_1	version-2	CDS	142189	142191	1	-	0	ID=AL1G10380.t1;Parent=AL1G10380
scaffold_1	version-2	exon	142189	142251	.	-	.	ID=AL1G10380.t1;Parent=AL1G10380
scaffold_1	version-2	start_codon	142189	142191	.	-	0	ID=AL1G10380.t1;Parent=AL1G10380
scaffold_1	version-2	transcription_start_site	142251	142251	.	-	.	ID=AL1G10380.t1;Parent=AL1G10380
scaffold_1	version-2	gene	142356	145600	0.41	+	.	ID=AL1G10390;Name=AL1G10390;Note=Protein_Coding_gene
scaffold_1	version-2	transcript	142356	145600	0.41	+	.	ID=AL1G10390.t1;Parent=AL1G10390
scaffold_1	version-2	transcription_start_site	142356	142356	.	+	.	ID=AL1G10390.t1;Parent=AL1G10390
scaffold_1	version-2	exon	142356	142701	.	+	.	ID=AL1G10390.t1;Parent=AL1G10390
scaffold_1	version-2	start_codon	142408	142410	.	+	0	ID=AL1G10390.t1;Parent=AL1G10390
scaffold_1	version-2	intron	142702	142803	1	+	.	ID=AL1G10390.t1;Parent=AL1G10390
scaffold_1	version-2	intron	143253	143435	1	+	.	ID=AL1G10390.t1;Parent=AL1G10390
scaffold_1	version-2	intron	143551	144057	1	+	.	ID=AL1G10390.t1;Parent=AL1G10390
scaffold_1	version-2	intron	144712	145034	1	+	.	ID=AL1G10390.t1;Parent=AL1G10390
scaffold_1	version-2	intron	145113	145203	1	+	.	ID=AL1G10390.t1;Parent=AL1G10390
scaffold_1	version-2	intron	145249	145355	1	+	.	ID=AL1G10390.t1;Parent=AL1G10390
scaffold_1	version-2	CDS	142408	142701	1	+	0	ID=AL1G10390.t1;Parent=AL1G10390
scaffold_1	version-2	CDS	142804	143252	1	+	0	ID=AL1G10390.t1;Parent=AL1G10390
scaffold_1	version-2	exon	142804	143252	.	+	.	ID=AL1G10390.t1;Parent=AL1G10390
scaffold_1	version-2	CDS	143436	143550	1	+	1	ID=AL1G10390.t1;Parent=AL1G10390
scaffold_1	version-2	exon	143436	143550	.	+	.	ID=AL1G10390.t1;Parent=AL1G10390
scaffold_1	version-2	CDS	144058	144711	1	+	0	ID=AL1G10390.t1;Parent=AL1G10390
scaffold_1	version-2	exon	144058	144711	.	+	.	ID=AL1G10390.t1;Parent=AL1G10390
scaffold_1	version-2	CDS	145035	145112	1	+	0	ID=AL1G10390.t1;Parent=AL1G10390
scaffold_1	version-2	exon	145035	145112	.	+	.	ID=AL1G10390.t1;Parent=AL1G10390
scaffold_1	version-2	CDS	145204	145248	1	+	0	ID=AL1G10390.t1;Parent=AL1G10390
scaffold_1	version-2	exon	145204	145248	.	+	.	ID=AL1G10390.t1;Parent=AL1G10390
scaffold_1	version-2	CDS	145356	145460	1	+	0	ID=AL1G10390.t1;Parent=AL1G10390
scaffold_1	version-2	exon	145356	145600	.	+	.	ID=AL1G10390.t1;Parent=AL1G10390
scaffold_1	version-2	stop_codon	145458	145460	.	+	0	ID=AL1G10390.t1;Parent=AL1G10390
scaffold_1	version-2	transcription_end_site	145600	145600	.	+	.	ID=AL1G10390.t1;Parent=AL1G10390
scaffold_1	version-2	gene	145676	146186	0.53	+	.	ID=AL1G10400;Name=AL1G10400;Note=Protein_Coding_gene
scaffold_1	version-2	transcript	145676	146186	0.53	+	.	ID=AL1G10400.t1;Parent=AL1G10400
scaffold_1	version-2	transcription_start_site	145676	145676	.	+	.	ID=AL1G10400.t1;Parent=AL1G10400
scaffold_1	version-2	exon	145676	146186	.	+	.	ID=AL1G10400.t1;Parent=AL1G10400
scaffold_1	version-2	start_codon	145739	145741	.	+	0	ID=AL1G10400.t1;Parent=AL1G10400
scaffold_1	version-2	CDS	145739	146062	1	+	0	ID=AL1G10400.t1;Parent=AL1G10400
scaffold_1	version-2	stop_codon	146060	146062	.	+	0	ID=AL1G10400.t1;Parent=AL1G10400
scaffold_1	version-2	transcription_end_site	146186	146186	.	+	.	ID=AL1G10400.t1;Parent=AL1G10400
scaffold_1	version-2	gene	146301	149871	0.12	-	.	ID=AL1G10410;Name=AL1G10410;Note=Protein_Coding_gene
scaffold_1	version-2	transcript	146301	149871	0.12	-	.	ID=AL1G10410.t1;Parent=AL1G10410
scaffold_1	version-2	transcription_end_site	146301	146301	.	-	.	ID=AL1G10410.t1;Parent=AL1G10410
scaffold_1	version-2	exon	146301	146615	.	-	.	ID=AL1G10410.t1;Parent=AL1G10410
scaffold_1	version-2	stop_codon	146480	146482	.	-	0	ID=AL1G10410.t1;Parent=AL1G10410
scaffold_1	version-2	intron	146616	146687	1	-	.	ID=AL1G10410.t1;Parent=AL1G10410
scaffold_1	version-2	intron	146781	146890	1	-	.	ID=AL1G10410.t1;Parent=AL1G10410
scaffold_1	version-2	intron	147007	147185	1	-	.	ID=AL1G10410.t1;Parent=AL1G10410
scaffold_1	version-2	intron	147435	147567	1	-	.	ID=AL1G10410.t1;Parent=AL1G10410
scaffold_1	version-2	intron	147640	147793	1	-	.	ID=AL1G10410.t1;Parent=AL1G10410
scaffold_1	version-2	intron	147851	148006	1	-	.	ID=AL1G10410.t1;Parent=AL1G10410
scaffold_1	version-2	intron	148069	148200	1	-	.	ID=AL1G10410.t1;Parent=AL1G10410
scaffold_1	version-2	intron	148282	148413	1	-	.	ID=AL1G10410.t1;Parent=AL1G10410
scaffold_1	version-2	intron	148507	148620	1	-	.	ID=AL1G10410.t1;Parent=AL1G10410
scaffold_1	version-2	intron	148767	148866	1	-	.	ID=AL1G10410.t1;Parent=AL1G10410
scaffold_1	version-2	intron	148894	148976	1	-	.	ID=AL1G10410.t1;Parent=AL1G10410
scaffold_1	version-2	intron	149060	149189	1	-	.	ID=AL1G10410.t1;Parent=AL1G10410
scaffold_1	version-2	intron	149296	149371	1	-	.	ID=AL1G10410.t1;Parent=AL1G10410
scaffold_1	version-2	intron	149547	149623	1	-	.	ID=AL1G10410.t1;Parent=AL1G10410
scaffold_1	version-2	intron	149715	149785	1	-	.	ID=AL1G10410.t1;Parent=AL1G10410
scaffold_1	version-2	CDS	146480	146615	1	-	1	ID=AL1G10410.t1;Parent=AL1G10410
scaffold_1	version-2	CDS	146688	146780	1	-	1	ID=AL1G10410.t1;Parent=AL1G10410
scaffold_1	version-2	exon	146688	146780	.	-	.	ID=AL1G10410.t1;Parent=AL1G10410
scaffold_1	version-2	CDS	146891	147006	1	-	0	ID=AL1G10410.t1;Parent=AL1G10410
scaffold_1	version-2	exon	146891	147006	.	-	.	ID=AL1G10410.t1;Parent=AL1G10410
scaffold_1	version-2	CDS	147186	147434	1	-	0	ID=AL1G10410.t1;Parent=AL1G10410
scaffold_1	version-2	exon	147186	147434	.	-	.	ID=AL1G10410.t1;Parent=AL1G10410
scaffold_1	version-2	CDS	147568	147639	1	-	0	ID=AL1G10410.t1;Parent=AL1G10410
scaffold_1	version-2	exon	147568	147639	.	-	.	ID=AL1G10410.t1;Parent=AL1G10410
scaffold_1	version-2	CDS	147794	147850	1	-	0	ID=AL1G10410.t1;Parent=AL1G10410
scaffold_1	version-2	exon	147794	147850	.	-	.	ID=AL1G10410.t1;Parent=AL1G10410
scaffold_1	version-2	CDS	148007	148068	1	-	2	ID=AL1G10410.t1;Parent=AL1G10410
scaffold_1	version-2	exon	148007	148068	.	-	.	ID=AL1G10410.t1;Parent=AL1G10410
scaffold_1	version-2	CDS	148201	148281	1	-	2	ID=AL1G10410.t1;Parent=AL1G10410
scaffold_1	version-2	exon	148201	148281	.	-	.	ID=AL1G10410.t1;Parent=AL1G10410
scaffold_1	version-2	CDS	148414	148506	1	-	2	ID=AL1G10410.t1;Parent=AL1G10410
scaffold_1	version-2	exon	148414	148506	.	-	.	ID=AL1G10410.t1;Parent=AL1G10410
scaffold_1	version-2	CDS	148621	148766	1	-	1	ID=AL1G10410.t1;Parent=AL1G10410
scaffold_1	version-2	exon	148621	148766	.	-	.	ID=AL1G10410.t1;Parent=AL1G10410
scaffold_1	version-2	CDS	148867	148893	1	-	1	ID=AL1G10410.t1;Parent=AL1G10410
scaffold_1	version-2	exon	148867	148893	.	-	.	ID=AL1G10410.t1;Parent=AL1G10410
scaffold_1	version-2	CDS	148977	149059	1	-	0	ID=AL1G10410.t1;Parent=AL1G10410
scaffold_1	version-2	exon	148977	149059	.	-	.	ID=AL1G10410.t1;Parent=AL1G10410
scaffold_1	version-2	CDS	149190	149295	1	-	1	ID=AL1G10410.t1;Parent=AL1G10410
scaffold_1	version-2	exon	149190	149295	.	-	.	ID=AL1G10410.t1;Parent=AL1G10410
scaffold_1	version-2	CDS	149372	149546	1	-	2	ID=AL1G10410.t1;Parent=AL1G10410
scaffold_1	version-2	exon	149372	149546	.	-	.	ID=AL1G10410.t1;Parent=AL1G10410
scaffold_1	version-2	CDS	149624	149714	1	-	0	ID=AL1G10410.t1;Parent=AL1G10410
scaffold_1	version-2	exon	149624	149714	.	-	.	ID=AL1G10410.t1;Parent=AL1G10410
scaffold_1	version-2	CDS	149786	149845	1	-	0	ID=AL1G10410.t1;Parent=AL1G10410
scaffold_1	version-2	exon	149786	149871	.	-	.	ID=AL1G10410.t1;Parent=AL1G10410
scaffold_1	version-2	start_codon	149843	149845	.	-	0	ID=AL1G10410.t1;Parent=AL1G10410
scaffold_1	version-2	transcription_start_site	149871	149871	.	-	.	ID=AL1G10410.t1;Parent=AL1G10410
scaffold_1	version-2	gene	150136	152653	0.33	+	.	ID=AL1G10420;Name=AL1G10420;Note=Protein_Coding_gene
scaffold_1	version-2	transcript	150136	152653	0.33	+	.	ID=AL1G10420.t1;Parent=AL1G10420
scaffold_1	version-2	transcription_start_site	150136	150136	.	+	.	ID=AL1G10420.t1;Parent=AL1G10420
scaffold_1	version-2	exon	150136	150424	.	+	.	ID=AL1G10420.t1;Parent=AL1G10420
scaffold_1	version-2	start_codon	150170	150172	.	+	0	ID=AL1G10420.t1;Parent=AL1G10420
scaffold_1	version-2	intron	150425	150933	1	+	.	ID=AL1G10420.t1;Parent=AL1G10420
scaffold_1	version-2	intron	151059	151147	1	+	.	ID=AL1G10420.t1;Parent=AL1G10420
scaffold_1	version-2	intron	151299	151398	1	+	.	ID=AL1G10420.t1;Parent=AL1G10420
scaffold_1	version-2	intron	151510	151716	1	+	.	ID=AL1G10420.t1;Parent=AL1G10420
scaffold_1	version-2	intron	151856	151948	1	+	.	ID=AL1G10420.t1;Parent=AL1G10420
scaffold_1	version-2	intron	152065	152184	1	+	.	ID=AL1G10420.t1;Parent=AL1G10420
scaffold_1	version-2	CDS	150170	150424	1	+	0	ID=AL1G10420.t1;Parent=AL1G10420
scaffold_1	version-2	CDS	150934	151058	1	+	0	ID=AL1G10420.t1;Parent=AL1G10420
scaffold_1	version-2	exon	150934	151058	.	+	.	ID=AL1G10420.t1;Parent=AL1G10420
scaffold_1	version-2	CDS	151148	151298	1	+	1	ID=AL1G10420.t1;Parent=AL1G10420
scaffold_1	version-2	exon	151148	151298	.	+	.	ID=AL1G10420.t1;Parent=AL1G10420
scaffold_1	version-2	CDS	151399	151509	1	+	0	ID=AL1G10420.t1;Parent=AL1G10420
scaffold_1	version-2	exon	151399	151509	.	+	.	ID=AL1G10420.t1;Parent=AL1G10420
scaffold_1	version-2	CDS	151717	151855	1	+	0	ID=AL1G10420.t1;Parent=AL1G10420
scaffold_1	version-2	exon	151717	151855	.	+	.	ID=AL1G10420.t1;Parent=AL1G10420
scaffold_1	version-2	CDS	151949	152064	1	+	2	ID=AL1G10420.t1;Parent=AL1G10420
scaffold_1	version-2	exon	151949	152064	.	+	.	ID=AL1G10420.t1;Parent=AL1G10420
scaffold_1	version-2	CDS	152185	152349	1	+	0	ID=AL1G10420.t1;Parent=AL1G10420
scaffold_1	version-2	exon	152185	152653	.	+	.	ID=AL1G10420.t1;Parent=AL1G10420
scaffold_1	version-2	stop_codon	152347	152349	.	+	0	ID=AL1G10420.t1;Parent=AL1G10420
scaffold_1	version-2	transcription_end_site	152653	152653	.	+	.	ID=AL1G10420.t1;Parent=AL1G10420
scaffold_1	version-2	gene	152674	155761	0.3	-	.	ID=AL1G10430;Name=AL1G10430;Note=Protein_Coding_gene
scaffold_1	version-2	transcript	152674	155761	0.3	-	.	ID=AL1G10430.t1;Parent=AL1G10430
scaffold_1	version-2	transcription_end_site	152674	152674	.	-	.	ID=AL1G10430.t1;Parent=AL1G10430
scaffold_1	version-2	exon	152674	154508	.	-	.	ID=AL1G10430.t1;Parent=AL1G10430
scaffold_1	version-2	stop_codon	152834	152836	.	-	0	ID=AL1G10430.t1;Parent=AL1G10430
scaffold_1	version-2	intron	154509	155020	1	-	.	ID=AL1G10430.t1;Parent=AL1G10430
scaffold_1	version-2	CDS	152834	154508	1	-	1	ID=AL1G10430.t1;Parent=AL1G10430
scaffold_1	version-2	CDS	155021	155619	0.58	-	0	ID=AL1G10430.t1;Parent=AL1G10430
scaffold_1	version-2	exon	155021	155761	.	-	.	ID=AL1G10430.t1;Parent=AL1G10430
scaffold_1	version-2	start_codon	155617	155619	.	-	0	ID=AL1G10430.t1;Parent=AL1G10430
scaffold_1	version-2	transcription_start_site	155761	155761	.	-	.	ID=AL1G10430.t1;Parent=AL1G10430
scaffold_1	version-2	tRNA_gene	156596	156668	.	+	.	ID=AL1G10440;Name=AL1G10440;Note=tRNA_Coding_gene
scaffold_1	version-2	gene	156856	159416	0.14	+	.	ID=AL1G10450;Name=AL1G10450;Note=Protein_Coding_gene
scaffold_1	version-2	transcript	156856	159416	0.14	+	.	ID=AL1G10450.t1;Parent=AL1G10450
scaffold_1	version-2	transcription_start_site	156856	156856	.	+	.	ID=AL1G10450.t1;Parent=AL1G10450
scaffold_1	version-2	exon	156856	157142	.	+	.	ID=AL1G10450.t1;Parent=AL1G10450
scaffold_1	version-2	start_codon	156948	156950	.	+	0	ID=AL1G10450.t1;Parent=AL1G10450
scaffold_1	version-2	intron	157143	157331	1	+	.	ID=AL1G10450.t1;Parent=AL1G10450
scaffold_1	version-2	intron	157509	157584	1	+	.	ID=AL1G10450.t1;Parent=AL1G10450
scaffold_1	version-2	intron	157756	157835	1	+	.	ID=AL1G10450.t1;Parent=AL1G10450
scaffold_1	version-2	intron	158018	158096	1	+	.	ID=AL1G10450.t1;Parent=AL1G10450
scaffold_1	version-2	intron	158255	158331	0.8	+	.	ID=AL1G10450.t1;Parent=AL1G10450
scaffold_1	version-2	intron	158461	158541	1	+	.	ID=AL1G10450.t1;Parent=AL1G10450
scaffold_1	version-2	intron	159021	159111	1	+	.	ID=AL1G10450.t1;Parent=AL1G10450
scaffold_1	version-2	CDS	156948	157142	1	+	0	ID=AL1G10450.t1;Parent=AL1G10450
scaffold_1	version-2	CDS	157332	157508	1	+	0	ID=AL1G10450.t1;Parent=AL1G10450
scaffold_1	version-2	exon	157332	157508	.	+	.	ID=AL1G10450.t1;Parent=AL1G10450
scaffold_1	version-2	CDS	157585	157755	1	+	0	ID=AL1G10450.t1;Parent=AL1G10450
scaffold_1	version-2	exon	157585	157755	.	+	.	ID=AL1G10450.t1;Parent=AL1G10450
scaffold_1	version-2	CDS	157836	158017	1	+	0	ID=AL1G10450.t1;Parent=AL1G10450
scaffold_1	version-2	exon	157836	158017	.	+	.	ID=AL1G10450.t1;Parent=AL1G10450
scaffold_1	version-2	CDS	158097	158254	1	+	1	ID=AL1G10450.t1;Parent=AL1G10450
scaffold_1	version-2	exon	158097	158254	.	+	.	ID=AL1G10450.t1;Parent=AL1G10450
scaffold_1	version-2	CDS	158332	158460	0.8	+	2	ID=AL1G10450.t1;Parent=AL1G10450
scaffold_1	version-2	exon	158332	158460	.	+	.	ID=AL1G10450.t1;Parent=AL1G10450
scaffold_1	version-2	CDS	158542	159020	1	+	2	ID=AL1G10450.t1;Parent=AL1G10450
scaffold_1	version-2	exon	158542	159020	.	+	.	ID=AL1G10450.t1;Parent=AL1G10450
scaffold_1	version-2	CDS	159112	159348	1	+	0	ID=AL1G10450.t1;Parent=AL1G10450
scaffold_1	version-2	exon	159112	159416	.	+	.	ID=AL1G10450.t1;Parent=AL1G10450
scaffold_1	version-2	stop_codon	159346	159348	.	+	0	ID=AL1G10450.t1;Parent=AL1G10450
scaffold_1	version-2	transcription_end_site	159416	159416	.	+	.	ID=AL1G10450.t1;Parent=AL1G10450
scaffold_1	version-2	tRNA_gene	159445	159517	.	-	.	ID=AL1G10460;Name=AL1G10460;Note=tRNA_Coding_gene
scaffold_1	version-2	gene	159566	161770	0.78	+	.	ID=AL1G10470;Name=AL1G10470;Note=Protein_Coding_gene
scaffold_1	version-2	transcript	159566	161770	0.78	+	.	ID=AL1G10470.t1;Parent=AL1G10470
scaffold_1	version-2	transcription_start_site	159566	159566	.	+	.	ID=AL1G10470.t1;Parent=AL1G10470
scaffold_1	version-2	exon	159566	159857	.	+	.	ID=AL1G10470.t1;Parent=AL1G10470
scaffold_1	version-2	start_codon	159630	159632	.	+	0	ID=AL1G10470.t1;Parent=AL1G10470
scaffold_1	version-2	intron	159858	159949	1	+	.	ID=AL1G10470.t1;Parent=AL1G10470
scaffold_1	version-2	intron	160100	160184	1	+	.	ID=AL1G10470.t1;Parent=AL1G10470
scaffold_1	version-2	intron	160242	160318	1	+	.	ID=AL1G10470.t1;Parent=AL1G10470
scaffold_1	version-2	intron	160418	160515	1	+	.	ID=AL1G10470.t1;Parent=AL1G10470
scaffold_1	version-2	intron	160612	160690	1	+	.	ID=AL1G10470.t1;Parent=AL1G10470
scaffold_1	version-2	intron	160776	160864	1	+	.	ID=AL1G10470.t1;Parent=AL1G10470
scaffold_1	version-2	intron	160918	161008	1	+	.	ID=AL1G10470.t1;Parent=AL1G10470
scaffold_1	version-2	intron	161093	161164	1	+	.	ID=AL1G10470.t1;Parent=AL1G10470
scaffold_1	version-2	intron	161276	161443	1	+	.	ID=AL1G10470.t1;Parent=AL1G10470
scaffold_1	version-2	CDS	159630	159857	1	+	0	ID=AL1G10470.t1;Parent=AL1G10470
scaffold_1	version-2	CDS	159950	160099	1	+	0	ID=AL1G10470.t1;Parent=AL1G10470
scaffold_1	version-2	exon	159950	160099	.	+	.	ID=AL1G10470.t1;Parent=AL1G10470
scaffold_1	version-2	CDS	160185	160241	1	+	0	ID=AL1G10470.t1;Parent=AL1G10470
scaffold_1	version-2	exon	160185	160241	.	+	.	ID=AL1G10470.t1;Parent=AL1G10470
scaffold_1	version-2	CDS	160319	160417	1	+	0	ID=AL1G10470.t1;Parent=AL1G10470
scaffold_1	version-2	exon	160319	160417	.	+	.	ID=AL1G10470.t1;Parent=AL1G10470
scaffold_1	version-2	CDS	160516	160611	1	+	0	ID=AL1G10470.t1;Parent=AL1G10470
scaffold_1	version-2	exon	160516	160611	.	+	.	ID=AL1G10470.t1;Parent=AL1G10470
scaffold_1	version-2	CDS	160691	160775	1	+	0	ID=AL1G10470.t1;Parent=AL1G10470
scaffold_1	version-2	exon	160691	160775	.	+	.	ID=AL1G10470.t1;Parent=AL1G10470
scaffold_1	version-2	CDS	160865	160917	1	+	2	ID=AL1G10470.t1;Parent=AL1G10470
scaffold_1	version-2	exon	160865	160917	.	+	.	ID=AL1G10470.t1;Parent=AL1G10470
scaffold_1	version-2	CDS	161009	161092	1	+	0	ID=AL1G10470.t1;Parent=AL1G10470
scaffold_1	version-2	exon	161009	161092	.	+	.	ID=AL1G10470.t1;Parent=AL1G10470
scaffold_1	version-2	CDS	161165	161275	1	+	0	ID=AL1G10470.t1;Parent=AL1G10470
scaffold_1	version-2	exon	161165	161275	.	+	.	ID=AL1G10470.t1;Parent=AL1G10470
scaffold_1	version-2	CDS	161444	161509	1	+	0	ID=AL1G10470.t1;Parent=AL1G10470
scaffold_1	version-2	exon	161444	161770	.	+	.	ID=AL1G10470.t1;Parent=AL1G10470
scaffold_1	version-2	stop_codon	161507	161509	.	+	0	ID=AL1G10470.t1;Parent=AL1G10470
scaffold_1	version-2	transcription_end_site	161770	161770	.	+	.	ID=AL1G10470.t1;Parent=AL1G10470
scaffold_1	version-2	gene	161786	162321	0.29	-	.	ID=AL1G10480;Name=AL1G10480;Note=Protein_Coding_gene
scaffold_1	version-2	transcript	161786	162321	0.29	-	.	ID=AL1G10480.t1;Parent=AL1G10480
scaffold_1	version-2	transcription_end_site	161786	161786	.	-	.	ID=AL1G10480.t1;Parent=AL1G10480
scaffold_1	version-2	exon	161786	162321	.	-	.	ID=AL1G10480.t1;Parent=AL1G10480
scaffold_1	version-2	stop_codon	161810	161812	.	-	0	ID=AL1G10480.t1;Parent=AL1G10480
scaffold_1	version-2	CDS	161810	162238	1	-	0	ID=AL1G10480.t1;Parent=AL1G10480
scaffold_1	version-2	start_codon	162236	162238	.	-	0	ID=AL1G10480.t1;Parent=AL1G10480
scaffold_1	version-2	transcription_start_site	162321	162321	.	-	.	ID=AL1G10480.t1;Parent=AL1G10480
scaffold_1	version-2	gene	164496	168223	0.08	+	.	ID=AL1G10490;Name=AL1G10490;Note=Protein_Coding_gene
scaffold_1	version-2	transcript	164496	168223	0.08	+	.	ID=AL1G10490.t1;Parent=AL1G10490
scaffold_1	version-2	transcription_start_site	164496	164496	.	+	.	ID=AL1G10490.t1;Parent=AL1G10490
scaffold_1	version-2	exon	164496	164694	.	+	.	ID=AL1G10490.t1;Parent=AL1G10490
scaffold_1	version-2	exon	165345	165392	.	+	.	ID=AL1G10490.t1;Parent=AL1G10490
scaffold_1	version-2	exon	166016	166089	.	+	.	ID=AL1G10490.t1;Parent=AL1G10490
scaffold_1	version-2	exon	166271	168223	.	+	.	ID=AL1G10490.t1;Parent=AL1G10490
scaffold_1	version-2	start_codon	166365	166367	.	+	0	ID=AL1G10490.t1;Parent=AL1G10490
scaffold_1	version-2	CDS	166365	168083	0.89	+	0	ID=AL1G10490.t1;Parent=AL1G10490
scaffold_1	version-2	stop_codon	168081	168083	.	+	0	ID=AL1G10490.t1;Parent=AL1G10490
scaffold_1	version-2	transcription_end_site	168223	168223	.	+	.	ID=AL1G10490.t1;Parent=AL1G10490
scaffold_1	version-2	gene	168299	170401	0.3	-	.	ID=AL1G10500;Name=AL1G10500;Note=Protein_Coding_gene
scaffold_1	version-2	transcript	168299	170401	0.3	-	.	ID=AL1G10500.t1;Parent=AL1G10500
scaffold_1	version-2	transcription_end_site	168299	168299	.	-	.	ID=AL1G10500.t1;Parent=AL1G10500
scaffold_1	version-2	exon	168299	168675	.	-	.	ID=AL1G10500.t1;Parent=AL1G10500
scaffold_1	version-2	stop_codon	168470	168472	.	-	0	ID=AL1G10500.t1;Parent=AL1G10500
scaffold_1	version-2	CDS	168470	168577	2	-	0	ID=AL1G10500.t1;Parent=AL1G10500
scaffold_1	version-2	start_codon	168575	168577	.	-	0	ID=AL1G10500.t1;Parent=AL1G10500
scaffold_1	version-2	exon	169319	169393	.	-	.	ID=AL1G10500.t1;Parent=AL1G10500
scaffold_1	version-2	exon	170161	170202	.	-	.	ID=AL1G10500.t1;Parent=AL1G10500
scaffold_1	version-2	exon	170292	170401	.	-	.	ID=AL1G10500.t1;Parent=AL1G10500
scaffold_1	version-2	transcription_start_site	170401	170401	.	-	.	ID=AL1G10500.t1;Parent=AL1G10500
scaffold_1	version-2	gene	171386	173534	0.27	+	.	ID=AL1G10510;Name=AL1G10510;Note=Protein_Coding_gene
scaffold_1	version-2	transcript	171436	173534	0.13	+	.	ID=AL1G10510.t1;Parent=AL1G10510
scaffold_1	version-2	transcription_start_site	171436	171436	.	+	.	ID=AL1G10510.t1;Parent=AL1G10510
scaffold_1	version-2	exon	171436	171498	.	+	.	ID=AL1G10510.t1;Parent=AL1G10510
scaffold_1	version-2	exon	171750	171960	.	+	.	ID=AL1G10510.t1;Parent=AL1G10510
scaffold_1	version-2	start_codon	171757	171759	.	+	0	ID=AL1G10510.t1;Parent=AL1G10510
scaffold_1	version-2	intron	171961	172324	1	+	.	ID=AL1G10510.t1;Parent=AL1G10510
scaffold_1	version-2	intron	172400	172483	1	+	.	ID=AL1G10510.t1;Parent=AL1G10510
scaffold_1	version-2	intron	172559	172647	1	+	.	ID=AL1G10510.t1;Parent=AL1G10510
scaffold_1	version-2	intron	172729	172818	1	+	.	ID=AL1G10510.t1;Parent=AL1G10510
scaffold_1	version-2	intron	172894	172981	1	+	.	ID=AL1G10510.t1;Parent=AL1G10510
scaffold_1	version-2	intron	173156	173239	1	+	.	ID=AL1G10510.t1;Parent=AL1G10510
scaffold_1	version-2	CDS	171757	171960	0.86	+	0	ID=AL1G10510.t1;Parent=AL1G10510
scaffold_1	version-2	CDS	172325	172399	1	+	0	ID=AL1G10510.t1;Parent=AL1G10510
scaffold_1	version-2	exon	172325	172399	.	+	.	ID=AL1G10510.t1;Parent=AL1G10510
scaffold_1	version-2	CDS	172484	172558	1	+	0	ID=AL1G10510.t1;Parent=AL1G10510
scaffold_1	version-2	exon	172484	172558	.	+	.	ID=AL1G10510.t1;Parent=AL1G10510
scaffold_1	version-2	CDS	172648	172728	1	+	0	ID=AL1G10510.t1;Parent=AL1G10510
scaffold_1	version-2	exon	172648	172728	.	+	.	ID=AL1G10510.t1;Parent=AL1G10510
scaffold_1	version-2	CDS	172819	172893	1	+	0	ID=AL1G10510.t1;Parent=AL1G10510
scaffold_1	version-2	exon	172819	172893	.	+	.	ID=AL1G10510.t1;Parent=AL1G10510
scaffold_1	version-2	CDS	172982	173155	1	+	0	ID=AL1G10510.t1;Parent=AL1G10510
scaffold_1	version-2	exon	172982	173155	.	+	.	ID=AL1G10510.t1;Parent=AL1G10510
scaffold_1	version-2	CDS	173240	173275	1	+	0	ID=AL1G10510.t1;Parent=AL1G10510
scaffold_1	version-2	exon	173240	173534	.	+	.	ID=AL1G10510.t1;Parent=AL1G10510
scaffold_1	version-2	stop_codon	173273	173275	.	+	0	ID=AL1G10510.t1;Parent=AL1G10510
scaffold_1	version-2	transcription_end_site	173534	173534	.	+	.	ID=AL1G10510.t1;Parent=AL1G10510
scaffold_1	version-2	transcript	171386	173534	0.14	+	.	ID=AL1G10510.t2;Parent=AL1G10510
scaffold_1	version-2	transcription_start_site	171386	171386	.	+	.	ID=AL1G10510.t2;Parent=AL1G10510
scaffold_1	version-2	exon	171386	171518	.	+	.	ID=AL1G10510.t2;Parent=AL1G10510
scaffold_1	version-2	start_codon	171412	171414	.	+	0	ID=AL1G10510.t2;Parent=AL1G10510
scaffold_1	version-2	intron	171519	171749	0.53	+	.	ID=AL1G10510.t2;Parent=AL1G10510
scaffold_1	version-2	intron	171961	172324	0.99	+	.	ID=AL1G10510.t2;Parent=AL1G10510
scaffold_1	version-2	intron	172400	172483	1	+	.	ID=AL1G10510.t2;Parent=AL1G10510
scaffold_1	version-2	intron	172559	172647	1	+	.	ID=AL1G10510.t2;Parent=AL1G10510
scaffold_1	version-2	intron	172729	172818	1	+	.	ID=AL1G10510.t2;Parent=AL1G10510
scaffold_1	version-2	intron	172894	172981	1	+	.	ID=AL1G10510.t2;Parent=AL1G10510
scaffold_1	version-2	intron	173156	173239	1	+	.	ID=AL1G10510.t2;Parent=AL1G10510
scaffold_1	version-2	CDS	171412	171518	0.53	+	0	ID=AL1G10510.t2;Parent=AL1G10510
scaffold_1	version-2	CDS	171750	171960	0.53	+	1	ID=AL1G10510.t2;Parent=AL1G10510
scaffold_1	version-2	exon	171750	171960	.	+	.	ID=AL1G10510.t2;Parent=AL1G10510
scaffold_1	version-2	CDS	172325	172399	1	+	0	ID=AL1G10510.t2;Parent=AL1G10510
scaffold_1	version-2	exon	172325	172399	.	+	.	ID=AL1G10510.t2;Parent=AL1G10510
scaffold_1	version-2	CDS	172484	172558	1	+	0	ID=AL1G10510.t2;Parent=AL1G10510
scaffold_1	version-2	exon	172484	172558	.	+	.	ID=AL1G10510.t2;Parent=AL1G10510
scaffold_1	version-2	CDS	172648	172728	1	+	0	ID=AL1G10510.t2;Parent=AL1G10510
scaffold_1	version-2	exon	172648	172728	.	+	.	ID=AL1G10510.t2;Parent=AL1G10510
scaffold_1	version-2	CDS	172819	172893	1	+	0	ID=AL1G10510.t2;Parent=AL1G10510
scaffold_1	version-2	exon	172819	172893	.	+	.	ID=AL1G10510.t2;Parent=AL1G10510
scaffold_1	version-2	CDS	172982	173155	1	+	0	ID=AL1G10510.t2;Parent=AL1G10510
scaffold_1	version-2	exon	172982	173155	.	+	.	ID=AL1G10510.t2;Parent=AL1G10510
scaffold_1	version-2	CDS	173240	173275	1	+	0	ID=AL1G10510.t2;Parent=AL1G10510
scaffold_1	version-2	exon	173240	173534	.	+	.	ID=AL1G10510.t2;Parent=AL1G10510
scaffold_1	version-2	stop_codon	173273	173275	.	+	0	ID=AL1G10510.t2;Parent=AL1G10510
scaffold_1	version-2	transcription_end_site	173534	173534	.	+	.	ID=AL1G10510.t2;Parent=AL1G10510
scaffold_1	version-2	gene	173565	174181	0.43	-	.	ID=AL1G10520;Name=AL1G10520;Note=Protein_Coding_gene
scaffold_1	version-2	transcript	173565	174181	0.43	-	.	ID=AL1G10520.t1;Parent=AL1G10520
scaffold_1	version-2	transcription_end_site	173565	173565	.	-	.	ID=AL1G10520.t1;Parent=AL1G10520
scaffold_1	version-2	exon	173565	174181	.	-	.	ID=AL1G10520.t1;Parent=AL1G10520
scaffold_1	version-2	stop_codon	173717	173719	.	-	0	ID=AL1G10520.t1;Parent=AL1G10520
scaffold_1	version-2	CDS	173717	174151	1	-	0	ID=AL1G10520.t1;Parent=AL1G10520
scaffold_1	version-2	start_codon	174149	174151	.	-	0	ID=AL1G10520.t1;Parent=AL1G10520
scaffold_1	version-2	transcription_start_site	174181	174181	.	-	.	ID=AL1G10520.t1;Parent=AL1G10520
scaffold_1	version-2	gene	174657	175491	0.08	-	.	ID=AL1G10530;Name=AL1G10530;Note=TE_Coding_gene
scaffold_1	version-2	transcript	174657	175491	0.08	-	.	ID=AL1G10530.t1;Parent=AL1G10530
scaffold_1	version-2	transcription_end_site	174657	174657	.	-	.	ID=AL1G10530.t1;Parent=AL1G10530
scaffold_1	version-2	exon	174657	175491	.	-	.	ID=AL1G10530.t1;Parent=AL1G10530
scaffold_1	version-2	stop_codon	175152	175154	.	-	0	ID=AL1G10530.t1;Parent=AL1G10530
scaffold_1	version-2	CDS	175152	175457	0.65	-	0	ID=AL1G10530.t1;Parent=AL1G10530
scaffold_1	version-2	start_codon	175455	175457	.	-	0	ID=AL1G10530.t1;Parent=AL1G10530
scaffold_1	version-2	transcription_start_site	175491	175491	.	-	.	ID=AL1G10530.t1;Parent=AL1G10530
scaffold_1	version-2	gene	175556	177981	0.46	-	.	ID=AL1G10540;Name=AL1G10540;Note=Protein_Coding_gene
scaffold_1	version-2	transcript	175556	177981	0.46	-	.	ID=AL1G10540.t1;Parent=AL1G10540
scaffold_1	version-2	transcription_end_site	175556	175556	.	-	.	ID=AL1G10540.t1;Parent=AL1G10540
scaffold_1	version-2	exon	175556	176120	.	-	.	ID=AL1G10540.t1;Parent=AL1G10540
scaffold_1	version-2	stop_codon	175743	175745	.	-	0	ID=AL1G10540.t1;Parent=AL1G10540
scaffold_1	version-2	intron	176121	176338	1	-	.	ID=AL1G10540.t1;Parent=AL1G10540
scaffold_1	version-2	intron	176516	176621	1	-	.	ID=AL1G10540.t1;Parent=AL1G10540
scaffold_1	version-2	intron	176688	176951	1	-	.	ID=AL1G10540.t1;Parent=AL1G10540
scaffold_1	version-2	intron	177205	177307	1	-	.	ID=AL1G10540.t1;Parent=AL1G10540
scaffold_1	version-2	CDS	175743	176120	1	-	0	ID=AL1G10540.t1;Parent=AL1G10540
scaffold_1	version-2	CDS	176339	176515	1	-	0	ID=AL1G10540.t1;Parent=AL1G10540
scaffold_1	version-2	exon	176339	176515	.	-	.	ID=AL1G10540.t1;Parent=AL1G10540
scaffold_1	version-2	CDS	176622	176687	1	-	0	ID=AL1G10540.t1;Parent=AL1G10540
scaffold_1	version-2	exon	176622	176687	.	-	.	ID=AL1G10540.t1;Parent=AL1G10540
scaffold_1	version-2	CDS	176952	177204	1	-	1	ID=AL1G10540.t1;Parent=AL1G10540
scaffold_1	version-2	exon	176952	177204	.	-	.	ID=AL1G10540.t1;Parent=AL1G10540
scaffold_1	version-2	CDS	177308	177321	1	-	0	ID=AL1G10540.t1;Parent=AL1G10540
scaffold_1	version-2	exon	177308	177367	.	-	.	ID=AL1G10540.t1;Parent=AL1G10540
scaffold_1	version-2	start_codon	177319	177321	.	-	0	ID=AL1G10540.t1;Parent=AL1G10540
scaffold_1	version-2	exon	177690	177784	.	-	.	ID=AL1G10540.t1;Parent=AL1G10540
scaffold_1	version-2	exon	177873	177981	.	-	.	ID=AL1G10540.t1;Parent=AL1G10540
scaffold_1	version-2	transcription_start_site	177981	177981	.	-	.	ID=AL1G10540.t1;Parent=AL1G10540
scaffold_1	version-2	gene	178052	184811	0.32	-	.	ID=AL1G10550;Name=AL1G10550;Note=Protein_Coding_gene
scaffold_1	version-2	transcript	178052	184811	0.32	-	.	ID=AL1G10550.t1;Parent=AL1G10550
scaffold_1	version-2	transcription_end_site	178052	178052	.	-	.	ID=AL1G10550.t1;Parent=AL1G10550
scaffold_1	version-2	exon	178052	178578	.	-	.	ID=AL1G10550.t1;Parent=AL1G10550
scaffold_1	version-2	stop_codon	178456	178458	.	-	0	ID=AL1G10550.t1;Parent=AL1G10550
scaffold_1	version-2	intron	178579	178670	1	-	.	ID=AL1G10550.t1;Parent=AL1G10550
scaffold_1	version-2	intron	178746	178827	1	-	.	ID=AL1G10550.t1;Parent=AL1G10550
scaffold_1	version-2	intron	178885	178975	1	-	.	ID=AL1G10550.t1;Parent=AL1G10550
scaffold_1	version-2	intron	179153	179246	1	-	.	ID=AL1G10550.t1;Parent=AL1G10550
scaffold_1	version-2	intron	179314	179582	1	-	.	ID=AL1G10550.t1;Parent=AL1G10550
scaffold_1	version-2	intron	179642	179768	1	-	.	ID=AL1G10550.t1;Parent=AL1G10550
scaffold_1	version-2	intron	179823	179945	1	-	.	ID=AL1G10550.t1;Parent=AL1G10550
scaffold_1	version-2	intron	180096	180234	1	-	.	ID=AL1G10550.t1;Parent=AL1G10550
scaffold_1	version-2	intron	180445	180614	1	-	.	ID=AL1G10550.t1;Parent=AL1G10550
scaffold_1	version-2	intron	180744	180854	1	-	.	ID=AL1G10550.t1;Parent=AL1G10550
scaffold_1	version-2	intron	180960	181182	1	-	.	ID=AL1G10550.t1;Parent=AL1G10550
scaffold_1	version-2	intron	181273	181519	1	-	.	ID=AL1G10550.t1;Parent=AL1G10550
scaffold_1	version-2	intron	181586	181662	1	-	.	ID=AL1G10550.t1;Parent=AL1G10550
scaffold_1	version-2	intron	181732	181864	1	-	.	ID=AL1G10550.t1;Parent=AL1G10550
scaffold_1	version-2	intron	181985	182098	1	-	.	ID=AL1G10550.t1;Parent=AL1G10550
scaffold_1	version-2	intron	182159	182245	1	-	.	ID=AL1G10550.t1;Parent=AL1G10550
scaffold_1	version-2	intron	182383	182576	1	-	.	ID=AL1G10550.t1;Parent=AL1G10550
scaffold_1	version-2	intron	182668	182752	1	-	.	ID=AL1G10550.t1;Parent=AL1G10550
scaffold_1	version-2	intron	182925	183028	1	-	.	ID=AL1G10550.t1;Parent=AL1G10550
scaffold_1	version-2	CDS	178456	178578	1	-	0	ID=AL1G10550.t1;Parent=AL1G10550
scaffold_1	version-2	CDS	178671	178745	1	-	0	ID=AL1G10550.t1;Parent=AL1G10550
scaffold_1	version-2	exon	178671	178745	.	-	.	ID=AL1G10550.t1;Parent=AL1G10550
scaffold_1	version-2	CDS	178828	178884	1	-	0	ID=AL1G10550.t1;Parent=AL1G10550
scaffold_1	version-2	exon	178828	178884	.	-	.	ID=AL1G10550.t1;Parent=AL1G10550
scaffold_1	version-2	CDS	178976	179152	1	-	0	ID=AL1G10550.t1;Parent=AL1G10550
scaffold_1	version-2	exon	178976	179152	.	-	.	ID=AL1G10550.t1;Parent=AL1G10550
scaffold_1	version-2	CDS	179247	179313	1	-	1	ID=AL1G10550.t1;Parent=AL1G10550
scaffold_1	version-2	exon	179247	179313	.	-	.	ID=AL1G10550.t1;Parent=AL1G10550
scaffold_1	version-2	CDS	179583	179641	1	-	0	ID=AL1G10550.t1;Parent=AL1G10550
scaffold_1	version-2	exon	179583	179641	.	-	.	ID=AL1G10550.t1;Parent=AL1G10550
scaffold_1	version-2	CDS	179769	179822	1	-	0	ID=AL1G10550.t1;Parent=AL1G10550
scaffold_1	version-2	exon	179769	179822	.	-	.	ID=AL1G10550.t1;Parent=AL1G10550
scaffold_1	version-2	CDS	179946	180095	1	-	0	ID=AL1G10550.t1;Parent=AL1G10550
scaffold_1	version-2	exon	179946	180095	.	-	.	ID=AL1G10550.t1;Parent=AL1G10550
scaffold_1	version-2	CDS	180235	180444	1	-	0	ID=AL1G10550.t1;Parent=AL1G10550
scaffold_1	version-2	exon	180235	180444	.	-	.	ID=AL1G10550.t1;Parent=AL1G10550
scaffold_1	version-2	CDS	180615	180743	1	-	0	ID=AL1G10550.t1;Parent=AL1G10550
scaffold_1	version-2	exon	180615	180743	.	-	.	ID=AL1G10550.t1;Parent=AL1G10550
scaffold_1	version-2	CDS	180855	180959	1	-	0	ID=AL1G10550.t1;Parent=AL1G10550
scaffold_1	version-2	exon	180855	180959	.	-	.	ID=AL1G10550.t1;Parent=AL1G10550
scaffold_1	version-2	CDS	181183	181272	1	-	0	ID=AL1G10550.t1;Parent=AL1G10550
scaffold_1	version-2	exon	181183	181272	.	-	.	ID=AL1G10550.t1;Parent=AL1G10550
scaffold_1	version-2	CDS	181520	181585	1	-	0	ID=AL1G10550.t1;Parent=AL1G10550
scaffold_1	version-2	exon	181520	181585	.	-	.	ID=AL1G10550.t1;Parent=AL1G10550
scaffold_1	version-2	CDS	181663	181731	1	-	0	ID=AL1G10550.t1;Parent=AL1G10550
scaffold_1	version-2	exon	181663	181731	.	-	.	ID=AL1G10550.t1;Parent=AL1G10550
scaffold_1	version-2	CDS	181865	181984	1	-	0	ID=AL1G10550.t1;Parent=AL1G10550
scaffold_1	version-2	exon	181865	181984	.	-	.	ID=AL1G10550.t1;Parent=AL1G10550
scaffold_1	version-2	CDS	182099	182158	1	-	0	ID=AL1G10550.t1;Parent=AL1G10550
scaffold_1	version-2	exon	182099	182158	.	-	.	ID=AL1G10550.t1;Parent=AL1G10550
scaffold_1	version-2	CDS	182246	182382	1	-	2	ID=AL1G10550.t1;Parent=AL1G10550
scaffold_1	version-2	exon	182246	182382	.	-	.	ID=AL1G10550.t1;Parent=AL1G10550
scaffold_1	version-2	CDS	182577	182667	1	-	0	ID=AL1G10550.t1;Parent=AL1G10550
scaffold_1	version-2	exon	182577	182667	.	-	.	ID=AL1G10550.t1;Parent=AL1G10550
scaffold_1	version-2	CDS	182753	182924	1	-	1	ID=AL1G10550.t1;Parent=AL1G10550
scaffold_1	version-2	exon	182753	182924	.	-	.	ID=AL1G10550.t1;Parent=AL1G10550
scaffold_1	version-2	CDS	183029	184533	1	-	0	ID=AL1G10550.t1;Parent=AL1G10550
scaffold_1	version-2	exon	183029	184811	.	-	.	ID=AL1G10550.t1;Parent=AL1G10550
scaffold_1	version-2	start_codon	184531	184533	.	-	0	ID=AL1G10550.t1;Parent=AL1G10550
scaffold_1	version-2	transcription_start_site	184811	184811	.	-	.	ID=AL1G10550.t1;Parent=AL1G10550
scaffold_1	version-2	gene	185077	186631	0.17	-	.	ID=AL1G10560;Name=AL1G10560;Note=Protein_Coding_gene
scaffold_1	version-2	transcript	185077	186631	0.17	-	.	ID=AL1G10560.t1;Parent=AL1G10560
scaffold_1	version-2	transcription_end_site	185077	185077	.	-	.	ID=AL1G10560.t1;Parent=AL1G10560
scaffold_1	version-2	exon	185077	185520	.	-	.	ID=AL1G10560.t1;Parent=AL1G10560
scaffold_1	version-2	stop_codon	185251	185253	.	-	0	ID=AL1G10560.t1;Parent=AL1G10560
scaffold_1	version-2	intron	185521	185842	1	-	.	ID=AL1G10560.t1;Parent=AL1G10560
scaffold_1	version-2	intron	185933	186039	1	-	.	ID=AL1G10560.t1;Parent=AL1G10560
scaffold_1	version-2	intron	186063	186150	1	-	.	ID=AL1G10560.t1;Parent=AL1G10560
scaffold_1	version-2	intron	186251	186340	1	-	.	ID=AL1G10560.t1;Parent=AL1G10560
scaffold_1	version-2	CDS	185251	185520	1	-	0	ID=AL1G10560.t1;Parent=AL1G10560
scaffold_1	version-2	CDS	185843	185932	1	-	0	ID=AL1G10560.t1;Parent=AL1G10560
scaffold_1	version-2	exon	185843	185932	.	-	.	ID=AL1G10560.t1;Parent=AL1G10560
scaffold_1	version-2	CDS	186040	186062	1	-	2	ID=AL1G10560.t1;Parent=AL1G10560
scaffold_1	version-2	exon	186040	186062	.	-	.	ID=AL1G10560.t1;Parent=AL1G10560
scaffold_1	version-2	CDS	186151	186250	1	-	0	ID=AL1G10560.t1;Parent=AL1G10560
scaffold_1	version-2	exon	186151	186250	.	-	.	ID=AL1G10560.t1;Parent=AL1G10560
scaffold_1	version-2	CDS	186341	186475	1	-	0	ID=AL1G10560.t1;Parent=AL1G10560
scaffold_1	version-2	exon	186341	186539	.	-	.	ID=AL1G10560.t1;Parent=AL1G10560
scaffold_1	version-2	start_codon	186473	186475	.	-	0	ID=AL1G10560.t1;Parent=AL1G10560
scaffold_1	version-2	exon	186622	186631	.	-	.	ID=AL1G10560.t1;Parent=AL1G10560
scaffold_1	version-2	transcription_start_site	186631	186631	.	-	.	ID=AL1G10560.t1;Parent=AL1G10560
scaffold_1	version-2	gene	186685	191041	0.17	-	.	ID=AL1G10570;Name=AL1G10570;Note=Protein_Coding_gene
scaffold_1	version-2	transcript	186685	191041	0.17	-	.	ID=AL1G10570.t1;Parent=AL1G10570
scaffold_1	version-2	transcription_end_site	186685	186685	.	-	.	ID=AL1G10570.t1;Parent=AL1G10570
scaffold_1	version-2	exon	186685	186895	.	-	.	ID=AL1G10570.t1;Parent=AL1G10570
scaffold_1	version-2	stop_codon	186889	186891	.	-	0	ID=AL1G10570.t1;Parent=AL1G10570
scaffold_1	version-2	intron	186896	187205	1	-	.	ID=AL1G10570.t1;Parent=AL1G10570
scaffold_1	version-2	intron	187637	187867	1	-	.	ID=AL1G10570.t1;Parent=AL1G10570
scaffold_1	version-2	intron	187976	188064	1	-	.	ID=AL1G10570.t1;Parent=AL1G10570
scaffold_1	version-2	intron	188105	188390	1	-	.	ID=AL1G10570.t1;Parent=AL1G10570
scaffold_1	version-2	intron	188624	188772	1	-	.	ID=AL1G10570.t1;Parent=AL1G10570
scaffold_1	version-2	intron	188854	188937	1	-	.	ID=AL1G10570.t1;Parent=AL1G10570
scaffold_1	version-2	intron	189058	189135	1	-	.	ID=AL1G10570.t1;Parent=AL1G10570
scaffold_1	version-2	intron	189327	189418	1	-	.	ID=AL1G10570.t1;Parent=AL1G10570
scaffold_1	version-2	intron	189534	189738	1	-	.	ID=AL1G10570.t1;Parent=AL1G10570
scaffold_1	version-2	intron	189853	190063	1	-	.	ID=AL1G10570.t1;Parent=AL1G10570
scaffold_1	version-2	intron	190105	190218	1	-	.	ID=AL1G10570.t1;Parent=AL1G10570
scaffold_1	version-2	intron	190318	190406	1	-	.	ID=AL1G10570.t1;Parent=AL1G10570
scaffold_1	version-2	intron	190482	190602	1	-	.	ID=AL1G10570.t1;Parent=AL1G10570
scaffold_1	version-2	intron	190805	190874	1	-	.	ID=AL1G10570.t1;Parent=AL1G10570
scaffold_1	version-2	CDS	186889	186895	1	-	1	ID=AL1G10570.t1;Parent=AL1G10570
scaffold_1	version-2	CDS	187206	187636	1	-	0	ID=AL1G10570.t1;Parent=AL1G10570
scaffold_1	version-2	exon	187206	187636	.	-	.	ID=AL1G10570.t1;Parent=AL1G10570
scaffold_1	version-2	CDS	187868	187975	1	-	0	ID=AL1G10570.t1;Parent=AL1G10570
scaffold_1	version-2	exon	187868	187975	.	-	.	ID=AL1G10570.t1;Parent=AL1G10570
scaffold_1	version-2	CDS	188065	188104	1	-	1	ID=AL1G10570.t1;Parent=AL1G10570
scaffold_1	version-2	exon	188065	188104	.	-	.	ID=AL1G10570.t1;Parent=AL1G10570
scaffold_1	version-2	CDS	188391	188623	1	-	0	ID=AL1G10570.t1;Parent=AL1G10570
scaffold_1	version-2	exon	188391	188623	.	-	.	ID=AL1G10570.t1;Parent=AL1G10570
scaffold_1	version-2	CDS	188773	188853	1	-	0	ID=AL1G10570.t1;Parent=AL1G10570
scaffold_1	version-2	exon	188773	188853	.	-	.	ID=AL1G10570.t1;Parent=AL1G10570
scaffold_1	version-2	CDS	188938	189057	1	-	0	ID=AL1G10570.t1;Parent=AL1G10570
scaffold_1	version-2	exon	188938	189057	.	-	.	ID=AL1G10570.t1;Parent=AL1G10570
scaffold_1	version-2	CDS	189136	189326	1	-	2	ID=AL1G10570.t1;Parent=AL1G10570
scaffold_1	version-2	exon	189136	189326	.	-	.	ID=AL1G10570.t1;Parent=AL1G10570
scaffold_1	version-2	CDS	189419	189533	1	-	0	ID=AL1G10570.t1;Parent=AL1G10570
scaffold_1	version-2	exon	189419	189533	.	-	.	ID=AL1G10570.t1;Parent=AL1G10570
scaffold_1	version-2	CDS	189739	189852	1	-	0	ID=AL1G10570.t1;Parent=AL1G10570
scaffold_1	version-2	exon	189739	189852	.	-	.	ID=AL1G10570.t1;Parent=AL1G10570
scaffold_1	version-2	CDS	190064	190104	1	-	2	ID=AL1G10570.t1;Parent=AL1G10570
scaffold_1	version-2	exon	190064	190104	.	-	.	ID=AL1G10570.t1;Parent=AL1G10570
scaffold_1	version-2	CDS	190219	190317	1	-	2	ID=AL1G10570.t1;Parent=AL1G10570
scaffold_1	version-2	exon	190219	190317	.	-	.	ID=AL1G10570.t1;Parent=AL1G10570
scaffold_1	version-2	CDS	190407	190481	1	-	2	ID=AL1G10570.t1;Parent=AL1G10570
scaffold_1	version-2	exon	190407	190481	.	-	.	ID=AL1G10570.t1;Parent=AL1G10570
scaffold_1	version-2	CDS	190603	190804	1	-	0	ID=AL1G10570.t1;Parent=AL1G10570
scaffold_1	version-2	exon	190603	190804	.	-	.	ID=AL1G10570.t1;Parent=AL1G10570
scaffold_1	version-2	CDS	190875	190925	1	-	0	ID=AL1G10570.t1;Parent=AL1G10570
scaffold_1	version-2	exon	190875	191041	.	-	.	ID=AL1G10570.t1;Parent=AL1G10570
scaffold_1	version-2	start_codon	190923	190925	.	-	0	ID=AL1G10570.t1;Parent=AL1G10570
scaffold_1	version-2	transcription_start_site	191041	191041	.	-	.	ID=AL1G10570.t1;Parent=AL1G10570
scaffold_1	version-2	gene	191166	193350	0.38	+	.	ID=AL1G10580;Name=AL1G10580;Note=Protein_Coding_gene
scaffold_1	version-2	transcript	191166	193350	0.38	+	.	ID=AL1G10580.t1;Parent=AL1G10580
scaffold_1	version-2	transcription_start_site	191166	191166	.	+	.	ID=AL1G10580.t1;Parent=AL1G10580
scaffold_1	version-2	exon	191166	191383	.	+	.	ID=AL1G10580.t1;Parent=AL1G10580
scaffold_1	version-2	start_codon	191221	191223	.	+	0	ID=AL1G10580.t1;Parent=AL1G10580
scaffold_1	version-2	intron	191384	191459	1	+	.	ID=AL1G10580.t1;Parent=AL1G10580
scaffold_1	version-2	intron	191766	191854	1	+	.	ID=AL1G10580.t1;Parent=AL1G10580
scaffold_1	version-2	intron	192002	192123	1	+	.	ID=AL1G10580.t1;Parent=AL1G10580
scaffold_1	version-2	intron	192238	192329	1	+	.	ID=AL1G10580.t1;Parent=AL1G10580
scaffold_1	version-2	intron	192500	192578	1	+	.	ID=AL1G10580.t1;Parent=AL1G10580
scaffold_1	version-2	intron	192656	192747	1	+	.	ID=AL1G10580.t1;Parent=AL1G10580
scaffold_1	version-2	intron	192868	192943	1	+	.	ID=AL1G10580.t1;Parent=AL1G10580
scaffold_1	version-2	intron	193032	193217	1	+	.	ID=AL1G10580.t1;Parent=AL1G10580
scaffold_1	version-2	CDS	191221	191383	0.84	+	0	ID=AL1G10580.t1;Parent=AL1G10580
scaffold_1	version-2	CDS	191460	191765	1	+	2	ID=AL1G10580.t1;Parent=AL1G10580
scaffold_1	version-2	exon	191460	191765	.	+	.	ID=AL1G10580.t1;Parent=AL1G10580
scaffold_1	version-2	CDS	191855	192001	1	+	2	ID=AL1G10580.t1;Parent=AL1G10580
scaffold_1	version-2	exon	191855	192001	.	+	.	ID=AL1G10580.t1;Parent=AL1G10580
scaffold_1	version-2	CDS	192124	192237	1	+	2	ID=AL1G10580.t1;Parent=AL1G10580
scaffold_1	version-2	exon	192124	192237	.	+	.	ID=AL1G10580.t1;Parent=AL1G10580
scaffold_1	version-2	CDS	192330	192499	1	+	2	ID=AL1G10580.t1;Parent=AL1G10580
scaffold_1	version-2	exon	192330	192499	.	+	.	ID=AL1G10580.t1;Parent=AL1G10580
scaffold_1	version-2	CDS	192579	192655	1	+	0	ID=AL1G10580.t1;Parent=AL1G10580
scaffold_1	version-2	exon	192579	192655	.	+	.	ID=AL1G10580.t1;Parent=AL1G10580
scaffold_1	version-2	CDS	192748	192867	1	+	1	ID=AL1G10580.t1;Parent=AL1G10580
scaffold_1	version-2	exon	192748	192867	.	+	.	ID=AL1G10580.t1;Parent=AL1G10580
scaffold_1	version-2	CDS	192944	193031	1	+	1	ID=AL1G10580.t1;Parent=AL1G10580
scaffold_1	version-2	exon	192944	193031	.	+	.	ID=AL1G10580.t1;Parent=AL1G10580
scaffold_1	version-2	CDS	193218	193325	1	+	0	ID=AL1G10580.t1;Parent=AL1G10580
scaffold_1	version-2	exon	193218	193350	.	+	.	ID=AL1G10580.t1;Parent=AL1G10580
scaffold_1	version-2	stop_codon	193323	193325	.	+	0	ID=AL1G10580.t1;Parent=AL1G10580
scaffold_1	version-2	transcription_end_site	193350	193350	.	+	.	ID=AL1G10580.t1;Parent=AL1G10580
scaffold_1	version-2	gene	193371	194501	0.18	-	.	ID=AL1G10590;Name=AL1G10590;Note=Protein_Coding_gene
scaffold_1	version-2	transcript	193371	194501	0.18	-	.	ID=AL1G10590.t1;Parent=AL1G10590
scaffold_1	version-2	transcription_end_site	193371	193371	.	-	.	ID=AL1G10590.t1;Parent=AL1G10590
scaffold_1	version-2	exon	193371	193685	.	-	.	ID=AL1G10590.t1;Parent=AL1G10590
scaffold_1	version-2	stop_codon	193532	193534	.	-	0	ID=AL1G10590.t1;Parent=AL1G10590
scaffold_1	version-2	intron	193686	193760	1	-	.	ID=AL1G10590.t1;Parent=AL1G10590
scaffold_1	version-2	intron	194027	194126	1	-	.	ID=AL1G10590.t1;Parent=AL1G10590
scaffold_1	version-2	CDS	193532	193685	1	-	1	ID=AL1G10590.t1;Parent=AL1G10590
scaffold_1	version-2	CDS	193761	194026	1	-	0	ID=AL1G10590.t1;Parent=AL1G10590
scaffold_1	version-2	exon	193761	194026	.	-	.	ID=AL1G10590.t1;Parent=AL1G10590
scaffold_1	version-2	CDS	194127	194129	1	-	0	ID=AL1G10590.t1;Parent=AL1G10590
scaffold_1	version-2	exon	194127	194501	.	-	.	ID=AL1G10590.t1;Parent=AL1G10590
scaffold_1	version-2	start_codon	194127	194129	.	-	0	ID=AL1G10590.t1;Parent=AL1G10590
scaffold_1	version-2	transcription_start_site	194501	194501	.	-	.	ID=AL1G10590.t1;Parent=AL1G10590
scaffold_1	version-2	gene	195056	197660	0.3	+	.	ID=AL1G10600;Name=AL1G10600;Note=Protein_Coding_gene
scaffold_1	version-2	transcript	195056	197660	0.3	+	.	ID=AL1G10600.t1;Parent=AL1G10600
scaffold_1	version-2	transcription_start_site	195056	195056	.	+	.	ID=AL1G10600.t1;Parent=AL1G10600
scaffold_1	version-2	exon	195056	195248	.	+	.	ID=AL1G10600.t1;Parent=AL1G10600
scaffold_1	version-2	exon	195351	195467	.	+	.	ID=AL1G10600.t1;Parent=AL1G10600
scaffold_1	version-2	start_codon	195386	195388	.	+	0	ID=AL1G10600.t1;Parent=AL1G10600
scaffold_1	version-2	intron	195468	195550	1	+	.	ID=AL1G10600.t1;Parent=AL1G10600
scaffold_1	version-2	intron	195772	195846	1	+	.	ID=AL1G10600.t1;Parent=AL1G10600
scaffold_1	version-2	intron	195983	196071	1	+	.	ID=AL1G10600.t1;Parent=AL1G10600
scaffold_1	version-2	intron	196206	196294	1	+	.	ID=AL1G10600.t1;Parent=AL1G10600
scaffold_1	version-2	intron	196401	196489	1	+	.	ID=AL1G10600.t1;Parent=AL1G10600
scaffold_1	version-2	intron	196576	196657	1	+	.	ID=AL1G10600.t1;Parent=AL1G10600
scaffold_1	version-2	intron	196991	197092	1	+	.	ID=AL1G10600.t1;Parent=AL1G10600
scaffold_1	version-2	intron	197204	197286	1	+	.	ID=AL1G10600.t1;Parent=AL1G10600
scaffold_1	version-2	CDS	195386	195467	1	+	0	ID=AL1G10600.t1;Parent=AL1G10600
scaffold_1	version-2	CDS	195551	195771	1	+	2	ID=AL1G10600.t1;Parent=AL1G10600
scaffold_1	version-2	exon	195551	195771	.	+	.	ID=AL1G10600.t1;Parent=AL1G10600
scaffold_1	version-2	CDS	195847	195982	1	+	0	ID=AL1G10600.t1;Parent=AL1G10600
scaffold_1	version-2	exon	195847	195982	.	+	.	ID=AL1G10600.t1;Parent=AL1G10600
scaffold_1	version-2	CDS	196072	196205	1	+	2	ID=AL1G10600.t1;Parent=AL1G10600
scaffold_1	version-2	exon	196072	196205	.	+	.	ID=AL1G10600.t1;Parent=AL1G10600
scaffold_1	version-2	CDS	196295	196400	1	+	0	ID=AL1G10600.t1;Parent=AL1G10600
scaffold_1	version-2	exon	196295	196400	.	+	.	ID=AL1G10600.t1;Parent=AL1G10600
scaffold_1	version-2	CDS	196490	196575	1	+	2	ID=AL1G10600.t1;Parent=AL1G10600
scaffold_1	version-2	exon	196490	196575	.	+	.	ID=AL1G10600.t1;Parent=AL1G10600
scaffold_1	version-2	CDS	196658	196990	1	+	0	ID=AL1G10600.t1;Parent=AL1G10600
scaffold_1	version-2	exon	196658	196990	.	+	.	ID=AL1G10600.t1;Parent=AL1G10600
scaffold_1	version-2	CDS	197093	197203	1	+	0	ID=AL1G10600.t1;Parent=AL1G10600
scaffold_1	version-2	exon	197093	197203	.	+	.	ID=AL1G10600.t1;Parent=AL1G10600
scaffold_1	version-2	CDS	197287	197538	1	+	0	ID=AL1G10600.t1;Parent=AL1G10600
scaffold_1	version-2	exon	197287	197660	.	+	.	ID=AL1G10600.t1;Parent=AL1G10600
scaffold_1	version-2	stop_codon	197536	197538	.	+	0	ID=AL1G10600.t1;Parent=AL1G10600
scaffold_1	version-2	transcription_end_site	197660	197660	.	+	.	ID=AL1G10600.t1;Parent=AL1G10600
scaffold_1	version-2	gene	197667	198991	0.08	-	.	ID=AL1G10610;Name=AL1G10610;Note=Protein_Coding_gene
scaffold_1	version-2	transcript	197667	198991	0.08	-	.	ID=AL1G10610.t1;Parent=AL1G10610
scaffold_1	version-2	transcription_end_site	197667	197667	.	-	.	ID=AL1G10610.t1;Parent=AL1G10610
scaffold_1	version-2	exon	197667	198120	.	-	.	ID=AL1G10610.t1;Parent=AL1G10610
scaffold_1	version-2	stop_codon	197783	197785	.	-	0	ID=AL1G10610.t1;Parent=AL1G10610
scaffold_1	version-2	intron	198121	198229	1	-	.	ID=AL1G10610.t1;Parent=AL1G10610
scaffold_1	version-2	intron	198285	198359	1	-	.	ID=AL1G10610.t1;Parent=AL1G10610
scaffold_1	version-2	CDS	197783	198120	1	-	2	ID=AL1G10610.t1;Parent=AL1G10610
scaffold_1	version-2	CDS	198230	198284	1	-	0	ID=AL1G10610.t1;Parent=AL1G10610
scaffold_1	version-2	exon	198230	198284	.	-	.	ID=AL1G10610.t1;Parent=AL1G10610
scaffold_1	version-2	CDS	198360	198632	1	-	0	ID=AL1G10610.t1;Parent=AL1G10610
scaffold_1	version-2	exon	198360	198991	.	-	.	ID=AL1G10610.t1;Parent=AL1G10610
scaffold_1	version-2	start_codon	198630	198632	.	-	0	ID=AL1G10610.t1;Parent=AL1G10610
scaffold_1	version-2	transcription_start_site	198991	198991	.	-	.	ID=AL1G10610.t1;Parent=AL1G10610
scaffold_1	version-2	gene	199376	204484	0.02	+	.	ID=AL1G10620;Name=AL1G10620;Note=TE_Coding_gene
scaffold_1	version-2	transcript	199376	204484	0.02	+	.	ID=AL1G10620.t1;Parent=AL1G10620
scaffold_1	version-2	transcription_start_site	199376	199376	.	+	.	ID=AL1G10620.t1;Parent=AL1G10620
scaffold_1	version-2	exon	199376	202162	.	+	.	ID=AL1G10620.t1;Parent=AL1G10620
scaffold_1	version-2	start_codon	199522	199524	.	+	0	ID=AL1G10620.t1;Parent=AL1G10620
scaffold_1	version-2	intron	202163	202238	0.93	+	.	ID=AL1G10620.t1;Parent=AL1G10620
scaffold_1	version-2	intron	203669	204166	0.39	+	.	ID=AL1G10620.t1;Parent=AL1G10620
scaffold_1	version-2	CDS	199522	202162	0.49	+	0	ID=AL1G10620.t1;Parent=AL1G10620
scaffold_1	version-2	CDS	202239	203668	0.38	+	2	ID=AL1G10620.t1;Parent=AL1G10620
scaffold_1	version-2	exon	202239	203668	.	+	.	ID=AL1G10620.t1;Parent=AL1G10620
scaffold_1	version-2	CDS	204167	204241	0.66	+	0	ID=AL1G10620.t1;Parent=AL1G10620
scaffold_1	version-2	exon	204167	204484	.	+	.	ID=AL1G10620.t1;Parent=AL1G10620
scaffold_1	version-2	stop_codon	204239	204241	.	+	0	ID=AL1G10620.t1;Parent=AL1G10620
scaffold_1	version-2	transcription_end_site	204484	204484	.	+	.	ID=AL1G10620.t1;Parent=AL1G10620
scaffold_1	version-2	gene	204501	206031	0.17	-	.	ID=AL1G10630;Name=AL1G10630;Note=Protein_Coding_gene
scaffold_1	version-2	transcript	204501	206031	0.17	-	.	ID=AL1G10630.t1;Parent=AL1G10630
scaffold_1	version-2	transcription_end_site	204501	204501	.	-	.	ID=AL1G10630.t1;Parent=AL1G10630
scaffold_1	version-2	exon	204501	205277	.	-	.	ID=AL1G10630.t1;Parent=AL1G10630
scaffold_1	version-2	stop_codon	204828	204830	.	-	0	ID=AL1G10630.t1;Parent=AL1G10630
scaffold_1	version-2	intron	205278	205363	1	-	.	ID=AL1G10630.t1;Parent=AL1G10630
scaffold_1	version-2	intron	205642	205727	1	-	.	ID=AL1G10630.t1;Parent=AL1G10630
scaffold_1	version-2	CDS	204828	205277	1	-	0	ID=AL1G10630.t1;Parent=AL1G10630
scaffold_1	version-2	CDS	205364	205641	1	-	2	ID=AL1G10630.t1;Parent=AL1G10630
scaffold_1	version-2	exon	205364	205641	.	-	.	ID=AL1G10630.t1;Parent=AL1G10630
scaffold_1	version-2	CDS	205728	205887	1	-	0	ID=AL1G10630.t1;Parent=AL1G10630
scaffold_1	version-2	exon	205728	206031	.	-	.	ID=AL1G10630.t1;Parent=AL1G10630
scaffold_1	version-2	start_codon	205885	205887	.	-	0	ID=AL1G10630.t1;Parent=AL1G10630
scaffold_1	version-2	transcription_start_site	206031	206031	.	-	.	ID=AL1G10630.t1;Parent=AL1G10630
scaffold_1	version-2	gene	206566	207911	0.42	-	.	ID=AL1G10640;Name=AL1G10640;Note=Protein_Coding_gene
scaffold_1	version-2	transcript	206566	207911	0.42	-	.	ID=AL1G10640.t1;Parent=AL1G10640
scaffold_1	version-2	transcription_end_site	206566	206566	.	-	.	ID=AL1G10640.t1;Parent=AL1G10640
scaffold_1	version-2	exon	206566	206989	.	-	.	ID=AL1G10640.t1;Parent=AL1G10640
scaffold_1	version-2	stop_codon	206763	206765	.	-	0	ID=AL1G10640.t1;Parent=AL1G10640
scaffold_1	version-2	intron	206990	207640	1	-	.	ID=AL1G10640.t1;Parent=AL1G10640
scaffold_1	version-2	CDS	206763	206989	1	-	2	ID=AL1G10640.t1;Parent=AL1G10640
scaffold_1	version-2	CDS	207641	207848	1	-	0	ID=AL1G10640.t1;Parent=AL1G10640
scaffold_1	version-2	exon	207641	207911	.	-	.	ID=AL1G10640.t1;Parent=AL1G10640
scaffold_1	version-2	start_codon	207846	207848	.	-	0	ID=AL1G10640.t1;Parent=AL1G10640
scaffold_1	version-2	transcription_start_site	207911	207911	.	-	.	ID=AL1G10640.t1;Parent=AL1G10640
scaffold_1	version-2	gene	207967	212301	0.24	-	.	ID=AL1G10650;Name=AL1G10650;Note=Protein_Coding_gene
scaffold_1	version-2	transcript	207967	212301	0.24	-	.	ID=AL1G10650.t1;Parent=AL1G10650
scaffold_1	version-2	transcription_end_site	207967	207967	.	-	.	ID=AL1G10650.t1;Parent=AL1G10650
scaffold_1	version-2	exon	207967	208407	.	-	.	ID=AL1G10650.t1;Parent=AL1G10650
scaffold_1	version-2	stop_codon	208330	208332	.	-	0	ID=AL1G10650.t1;Parent=AL1G10650
scaffold_1	version-2	intron	208408	208539	1	-	.	ID=AL1G10650.t1;Parent=AL1G10650
scaffold_1	version-2	intron	208609	208939	1	-	.	ID=AL1G10650.t1;Parent=AL1G10650
scaffold_1	version-2	intron	208989	209129	1	-	.	ID=AL1G10650.t1;Parent=AL1G10650
scaffold_1	version-2	intron	209232	209496	1	-	.	ID=AL1G10650.t1;Parent=AL1G10650
scaffold_1	version-2	intron	209554	209749	1	-	.	ID=AL1G10650.t1;Parent=AL1G10650
scaffold_1	version-2	intron	209855	209938	1	-	.	ID=AL1G10650.t1;Parent=AL1G10650
scaffold_1	version-2	intron	209995	210067	1	-	.	ID=AL1G10650.t1;Parent=AL1G10650
scaffold_1	version-2	intron	210131	210261	1	-	.	ID=AL1G10650.t1;Parent=AL1G10650
scaffold_1	version-2	intron	210375	210488	1	-	.	ID=AL1G10650.t1;Parent=AL1G10650
scaffold_1	version-2	intron	210577	210709	1	-	.	ID=AL1G10650.t1;Parent=AL1G10650
scaffold_1	version-2	intron	210788	211011	1	-	.	ID=AL1G10650.t1;Parent=AL1G10650
scaffold_1	version-2	intron	211138	211239	1	-	.	ID=AL1G10650.t1;Parent=AL1G10650
scaffold_1	version-2	intron	211287	211370	1	-	.	ID=AL1G10650.t1;Parent=AL1G10650
scaffold_1	version-2	intron	211447	211529	1	-	.	ID=AL1G10650.t1;Parent=AL1G10650
scaffold_1	version-2	intron	211598	211706	1	-	.	ID=AL1G10650.t1;Parent=AL1G10650
scaffold_1	version-2	intron	211800	211884	1	-	.	ID=AL1G10650.t1;Parent=AL1G10650
scaffold_1	version-2	CDS	208330	208407	1	-	0	ID=AL1G10650.t1;Parent=AL1G10650
scaffold_1	version-2	CDS	208540	208608	1	-	0	ID=AL1G10650.t1;Parent=AL1G10650
scaffold_1	version-2	exon	208540	208608	.	-	.	ID=AL1G10650.t1;Parent=AL1G10650
scaffold_1	version-2	CDS	208940	208988	1	-	1	ID=AL1G10650.t1;Parent=AL1G10650
scaffold_1	version-2	exon	208940	208988	.	-	.	ID=AL1G10650.t1;Parent=AL1G10650
scaffold_1	version-2	CDS	209130	209231	1	-	1	ID=AL1G10650.t1;Parent=AL1G10650
scaffold_1	version-2	exon	209130	209231	.	-	.	ID=AL1G10650.t1;Parent=AL1G10650
scaffold_1	version-2	CDS	209497	209553	1	-	1	ID=AL1G10650.t1;Parent=AL1G10650
scaffold_1	version-2	exon	209497	209553	.	-	.	ID=AL1G10650.t1;Parent=AL1G10650
scaffold_1	version-2	CDS	209750	209854	1	-	1	ID=AL1G10650.t1;Parent=AL1G10650
scaffold_1	version-2	exon	209750	209854	.	-	.	ID=AL1G10650.t1;Parent=AL1G10650
scaffold_1	version-2	CDS	209939	209994	1	-	0	ID=AL1G10650.t1;Parent=AL1G10650
scaffold_1	version-2	exon	209939	209994	.	-	.	ID=AL1G10650.t1;Parent=AL1G10650
scaffold_1	version-2	CDS	210068	210130	1	-	0	ID=AL1G10650.t1;Parent=AL1G10650
scaffold_1	version-2	exon	210068	210130	.	-	.	ID=AL1G10650.t1;Parent=AL1G10650
scaffold_1	version-2	CDS	210262	210374	1	-	2	ID=AL1G10650.t1;Parent=AL1G10650
scaffold_1	version-2	exon	210262	210374	.	-	.	ID=AL1G10650.t1;Parent=AL1G10650
scaffold_1	version-2	CDS	210489	210576	1	-	0	ID=AL1G10650.t1;Parent=AL1G10650
scaffold_1	version-2	exon	210489	210576	.	-	.	ID=AL1G10650.t1;Parent=AL1G10650
scaffold_1	version-2	CDS	210710	210787	1	-	0	ID=AL1G10650.t1;Parent=AL1G10650
scaffold_1	version-2	exon	210710	210787	.	-	.	ID=AL1G10650.t1;Parent=AL1G10650
scaffold_1	version-2	CDS	211012	211137	1	-	0	ID=AL1G10650.t1;Parent=AL1G10650
scaffold_1	version-2	exon	211012	211137	.	-	.	ID=AL1G10650.t1;Parent=AL1G10650
scaffold_1	version-2	CDS	211240	211286	1	-	2	ID=AL1G10650.t1;Parent=AL1G10650
scaffold_1	version-2	exon	211240	211286	.	-	.	ID=AL1G10650.t1;Parent=AL1G10650
scaffold_1	version-2	CDS	211371	211446	1	-	0	ID=AL1G10650.t1;Parent=AL1G10650
scaffold_1	version-2	exon	211371	211446	.	-	.	ID=AL1G10650.t1;Parent=AL1G10650
scaffold_1	version-2	CDS	211530	211597	1	-	2	ID=AL1G10650.t1;Parent=AL1G10650
scaffold_1	version-2	exon	211530	211597	.	-	.	ID=AL1G10650.t1;Parent=AL1G10650
scaffold_1	version-2	CDS	211707	211799	1	-	2	ID=AL1G10650.t1;Parent=AL1G10650
scaffold_1	version-2	exon	211707	211799	.	-	.	ID=AL1G10650.t1;Parent=AL1G10650
scaffold_1	version-2	CDS	211885	211900	1	-	0	ID=AL1G10650.t1;Parent=AL1G10650
scaffold_1	version-2	exon	211885	212017	.	-	.	ID=AL1G10650.t1;Parent=AL1G10650
scaffold_1	version-2	start_codon	211898	211900	.	-	0	ID=AL1G10650.t1;Parent=AL1G10650
scaffold_1	version-2	exon	212170	212301	.	-	.	ID=AL1G10650.t1;Parent=AL1G10650
scaffold_1	version-2	transcription_start_site	212301	212301	.	-	.	ID=AL1G10650.t1;Parent=AL1G10650
scaffold_1	version-2	gene	216564	216889	.	+	.	ID=AL1G10660;Name=AL1G10660;Note=Protein_Coding_gene
scaffold_1	version-2	exon	216564	216889	.	+	.	ID=AL1G10660.t1;Parent=AL1G10660
scaffold_1	version-2	CDS	216584	216868	.	+	0	ID=AL1G10660.t1;Parent=AL1G10660
scaffold_1	version-2	start_codon	216584	216586	.	+	0	ID=AL1G10660.t1;Parent=AL1G10660
scaffold_1	version-2	stop_codon	216866	216868	.	+	0	ID=AL1G10660.t1;Parent=AL1G10660
scaffold_1	version-2	gene	220058	221841	0.12	-	.	ID=AL1G10670;Name=AL1G10670;Note=Protein_Coding_gene
scaffold_1	version-2	transcript	220058	221841	0.12	-	.	ID=AL1G10670.t1;Parent=AL1G10670
scaffold_1	version-2	transcription_end_site	220058	220058	.	-	.	ID=AL1G10670.t1;Parent=AL1G10670
scaffold_1	version-2	exon	220058	220728	.	-	.	ID=AL1G10670.t1;Parent=AL1G10670
scaffold_1	version-2	stop_codon	220193	220195	.	-	0	ID=AL1G10670.t1;Parent=AL1G10670
scaffold_1	version-2	intron	220729	220822	1	-	.	ID=AL1G10670.t1;Parent=AL1G10670
scaffold_1	version-2	intron	220935	221033	1	-	.	ID=AL1G10670.t1;Parent=AL1G10670
scaffold_1	version-2	intron	221183	221256	1	-	.	ID=AL1G10670.t1;Parent=AL1G10670
scaffold_1	version-2	CDS	220193	220728	1	-	2	ID=AL1G10670.t1;Parent=AL1G10670
scaffold_1	version-2	CDS	220823	220934	1	-	0	ID=AL1G10670.t1;Parent=AL1G10670
scaffold_1	version-2	exon	220823	220934	.	-	.	ID=AL1G10670.t1;Parent=AL1G10670
scaffold_1	version-2	CDS	221034	221182	1	-	2	ID=AL1G10670.t1;Parent=AL1G10670
scaffold_1	version-2	exon	221034	221182	.	-	.	ID=AL1G10670.t1;Parent=AL1G10670
scaffold_1	version-2	CDS	221257	221818	0.64	-	0	ID=AL1G10670.t1;Parent=AL1G10670
scaffold_1	version-2	exon	221257	221841	.	-	.	ID=AL1G10670.t1;Parent=AL1G10670
scaffold_1	version-2	start_codon	221816	221818	.	-	0	ID=AL1G10670.t1;Parent=AL1G10670
scaffold_1	version-2	transcription_start_site	221841	221841	.	-	.	ID=AL1G10670.t1;Parent=AL1G10670
scaffold_1	version-2	gene	222315	225811	0.4	-	.	ID=AL1G10680;Name=AL1G10680;Note=Protein_Coding_gene
scaffold_1	version-2	transcript	222315	225811	0.26	-	.	ID=AL1G10680.t1;Parent=AL1G10680
scaffold_1	version-2	transcription_end_site	222315	222315	.	-	.	ID=AL1G10680.t1;Parent=AL1G10680
scaffold_1	version-2	exon	222315	222652	.	-	.	ID=AL1G10680.t1;Parent=AL1G10680
scaffold_1	version-2	stop_codon	222552	222554	.	-	0	ID=AL1G10680.t1;Parent=AL1G10680
scaffold_1	version-2	intron	222653	222766	1	-	.	ID=AL1G10680.t1;Parent=AL1G10680
scaffold_1	version-2	intron	222852	222946	1	-	.	ID=AL1G10680.t1;Parent=AL1G10680
scaffold_1	version-2	intron	223095	223179	1	-	.	ID=AL1G10680.t1;Parent=AL1G10680
scaffold_1	version-2	intron	223236	223327	1	-	.	ID=AL1G10680.t1;Parent=AL1G10680
scaffold_1	version-2	intron	223370	223451	1	-	.	ID=AL1G10680.t1;Parent=AL1G10680
scaffold_1	version-2	intron	223509	223583	1	-	.	ID=AL1G10680.t1;Parent=AL1G10680
scaffold_1	version-2	intron	223626	223699	1	-	.	ID=AL1G10680.t1;Parent=AL1G10680
scaffold_1	version-2	intron	223763	223901	1	-	.	ID=AL1G10680.t1;Parent=AL1G10680
scaffold_1	version-2	intron	224097	224184	1	-	.	ID=AL1G10680.t1;Parent=AL1G10680
scaffold_1	version-2	intron	224238	224597	1	-	.	ID=AL1G10680.t1;Parent=AL1G10680
scaffold_1	version-2	intron	224736	224840	1	-	.	ID=AL1G10680.t1;Parent=AL1G10680
scaffold_1	version-2	intron	224995	225095	1	-	.	ID=AL1G10680.t1;Parent=AL1G10680
scaffold_1	version-2	intron	225250	225557	1	-	.	ID=AL1G10680.t1;Parent=AL1G10680
scaffold_1	version-2	CDS	222552	222652	1	-	2	ID=AL1G10680.t1;Parent=AL1G10680
scaffold_1	version-2	CDS	222767	222851	1	-	0	ID=AL1G10680.t1;Parent=AL1G10680
scaffold_1	version-2	exon	222767	222851	.	-	.	ID=AL1G10680.t1;Parent=AL1G10680
scaffold_1	version-2	CDS	222947	223094	1	-	1	ID=AL1G10680.t1;Parent=AL1G10680
scaffold_1	version-2	exon	222947	223094	.	-	.	ID=AL1G10680.t1;Parent=AL1G10680
scaffold_1	version-2	CDS	223180	223235	1	-	0	ID=AL1G10680.t1;Parent=AL1G10680
scaffold_1	version-2	exon	223180	223235	.	-	.	ID=AL1G10680.t1;Parent=AL1G10680
scaffold_1	version-2	CDS	223328	223369	1	-	0	ID=AL1G10680.t1;Parent=AL1G10680
scaffold_1	version-2	exon	223328	223369	.	-	.	ID=AL1G10680.t1;Parent=AL1G10680
scaffold_1	version-2	CDS	223452	223508	1	-	0	ID=AL1G10680.t1;Parent=AL1G10680
scaffold_1	version-2	exon	223452	223508	.	-	.	ID=AL1G10680.t1;Parent=AL1G10680
scaffold_1	version-2	CDS	223584	223625	1	-	0	ID=AL1G10680.t1;Parent=AL1G10680
scaffold_1	version-2	exon	223584	223625	.	-	.	ID=AL1G10680.t1;Parent=AL1G10680
scaffold_1	version-2	CDS	223700	223762	1	-	0	ID=AL1G10680.t1;Parent=AL1G10680
scaffold_1	version-2	exon	223700	223762	.	-	.	ID=AL1G10680.t1;Parent=AL1G10680
scaffold_1	version-2	CDS	223902	224096	1	-	0	ID=AL1G10680.t1;Parent=AL1G10680
scaffold_1	version-2	exon	223902	224096	.	-	.	ID=AL1G10680.t1;Parent=AL1G10680
scaffold_1	version-2	CDS	224185	224237	1	-	2	ID=AL1G10680.t1;Parent=AL1G10680
scaffold_1	version-2	exon	224185	224237	.	-	.	ID=AL1G10680.t1;Parent=AL1G10680
scaffold_1	version-2	CDS	224598	224735	1	-	2	ID=AL1G10680.t1;Parent=AL1G10680
scaffold_1	version-2	exon	224598	224735	.	-	.	ID=AL1G10680.t1;Parent=AL1G10680
scaffold_1	version-2	CDS	224841	224994	1	-	0	ID=AL1G10680.t1;Parent=AL1G10680
scaffold_1	version-2	exon	224841	224994	.	-	.	ID=AL1G10680.t1;Parent=AL1G10680
scaffold_1	version-2	CDS	225096	225249	1	-	1	ID=AL1G10680.t1;Parent=AL1G10680
scaffold_1	version-2	exon	225096	225249	.	-	.	ID=AL1G10680.t1;Parent=AL1G10680
scaffold_1	version-2	CDS	225558	225622	0.85	-	0	ID=AL1G10680.t1;Parent=AL1G10680
scaffold_1	version-2	exon	225558	225811	.	-	.	ID=AL1G10680.t1;Parent=AL1G10680
scaffold_1	version-2	start_codon	225620	225622	.	-	0	ID=AL1G10680.t1;Parent=AL1G10680
scaffold_1	version-2	transcription_start_site	225811	225811	.	-	.	ID=AL1G10680.t1;Parent=AL1G10680
scaffold_1	version-2	transcript	222315	225811	0.14	-	.	ID=AL1G10680.t2;Parent=AL1G10680
scaffold_1	version-2	transcription_end_site	222315	222315	.	-	.	ID=AL1G10680.t2;Parent=AL1G10680
scaffold_1	version-2	exon	222315	222652	.	-	.	ID=AL1G10680.t2;Parent=AL1G10680
scaffold_1	version-2	stop_codon	222552	222554	.	-	0	ID=AL1G10680.t2;Parent=AL1G10680
scaffold_1	version-2	intron	222653	222766	1	-	.	ID=AL1G10680.t2;Parent=AL1G10680
scaffold_1	version-2	intron	222852	222946	1	-	.	ID=AL1G10680.t2;Parent=AL1G10680
scaffold_1	version-2	intron	223095	223179	1	-	.	ID=AL1G10680.t2;Parent=AL1G10680
scaffold_1	version-2	intron	223236	223327	1	-	.	ID=AL1G10680.t2;Parent=AL1G10680
scaffold_1	version-2	intron	223370	223451	1	-	.	ID=AL1G10680.t2;Parent=AL1G10680
scaffold_1	version-2	intron	223509	223583	1	-	.	ID=AL1G10680.t2;Parent=AL1G10680
scaffold_1	version-2	intron	223626	223699	1	-	.	ID=AL1G10680.t2;Parent=AL1G10680
scaffold_1	version-2	intron	223763	223901	1	-	.	ID=AL1G10680.t2;Parent=AL1G10680
scaffold_1	version-2	intron	224097	224184	1	-	.	ID=AL1G10680.t2;Parent=AL1G10680
scaffold_1	version-2	intron	224238	224597	1	-	.	ID=AL1G10680.t2;Parent=AL1G10680
scaffold_1	version-2	intron	224733	224840	1	-	.	ID=AL1G10680.t2;Parent=AL1G10680
scaffold_1	version-2	intron	224995	225095	1	-	.	ID=AL1G10680.t2;Parent=AL1G10680
scaffold_1	version-2	intron	225250	225557	1	-	.	ID=AL1G10680.t2;Parent=AL1G10680
scaffold_1	version-2	CDS	222552	222652	1	-	2	ID=AL1G10680.t2;Parent=AL1G10680
scaffold_1	version-2	CDS	222767	222851	1	-	0	ID=AL1G10680.t2;Parent=AL1G10680
scaffold_1	version-2	exon	222767	222851	.	-	.	ID=AL1G10680.t2;Parent=AL1G10680
scaffold_1	version-2	CDS	222947	223094	1	-	1	ID=AL1G10680.t2;Parent=AL1G10680
scaffold_1	version-2	exon	222947	223094	.	-	.	ID=AL1G10680.t2;Parent=AL1G10680
scaffold_1	version-2	CDS	223180	223235	1	-	0	ID=AL1G10680.t2;Parent=AL1G10680
scaffold_1	version-2	exon	223180	223235	.	-	.	ID=AL1G10680.t2;Parent=AL1G10680
scaffold_1	version-2	CDS	223328	223369	1	-	0	ID=AL1G10680.t2;Parent=AL1G10680
scaffold_1	version-2	exon	223328	223369	.	-	.	ID=AL1G10680.t2;Parent=AL1G10680
scaffold_1	version-2	CDS	223452	223508	1	-	0	ID=AL1G10680.t2;Parent=AL1G10680
scaffold_1	version-2	exon	223452	223508	.	-	.	ID=AL1G10680.t2;Parent=AL1G10680
scaffold_1	version-2	CDS	223584	223625	1	-	0	ID=AL1G10680.t2;Parent=AL1G10680
scaffold_1	version-2	exon	223584	223625	.	-	.	ID=AL1G10680.t2;Parent=AL1G10680
scaffold_1	version-2	CDS	223700	223762	1	-	0	ID=AL1G10680.t2;Parent=AL1G10680
scaffold_1	version-2	exon	223700	223762	.	-	.	ID=AL1G10680.t2;Parent=AL1G10680
scaffold_1	version-2	CDS	223902	224096	1	-	0	ID=AL1G10680.t2;Parent=AL1G10680
scaffold_1	version-2	exon	223902	224096	.	-	.	ID=AL1G10680.t2;Parent=AL1G10680
scaffold_1	version-2	CDS	224185	224237	1	-	2	ID=AL1G10680.t2;Parent=AL1G10680
scaffold_1	version-2	exon	224185	224237	.	-	.	ID=AL1G10680.t2;Parent=AL1G10680
scaffold_1	version-2	CDS	224598	224732	1	-	2	ID=AL1G10680.t2;Parent=AL1G10680
scaffold_1	version-2	exon	224598	224732	.	-	.	ID=AL1G10680.t2;Parent=AL1G10680
scaffold_1	version-2	CDS	224841	224994	1	-	0	ID=AL1G10680.t2;Parent=AL1G10680
scaffold_1	version-2	exon	224841	224994	.	-	.	ID=AL1G10680.t2;Parent=AL1G10680
scaffold_1	version-2	CDS	225096	225249	1	-	1	ID=AL1G10680.t2;Parent=AL1G10680
scaffold_1	version-2	exon	225096	225249	.	-	.	ID=AL1G10680.t2;Parent=AL1G10680
scaffold_1	version-2	CDS	225558	225622	0.91	-	0	ID=AL1G10680.t2;Parent=AL1G10680
scaffold_1	version-2	exon	225558	225811	.	-	.	ID=AL1G10680.t2;Parent=AL1G10680
scaffold_1	version-2	start_codon	225620	225622	.	-	0	ID=AL1G10680.t2;Parent=AL1G10680
scaffold_1	version-2	transcription_start_site	225811	225811	.	-	.	ID=AL1G10680.t2;Parent=AL1G10680
scaffold_1	version-2	gene	226506	228864	0.88	+	.	ID=AL1G10690;Name=AL1G10690;Note=Protein_Coding_gene
scaffold_1	version-2	transcript	226506	228864	0.88	+	.	ID=AL1G10690.t1;Parent=AL1G10690
scaffold_1	version-2	transcription_start_site	226506	226506	.	+	.	ID=AL1G10690.t1;Parent=AL1G10690
scaffold_1	version-2	exon	226506	226677	.	+	.	ID=AL1G10690.t1;Parent=AL1G10690
scaffold_1	version-2	start_codon	226539	226541	.	+	0	ID=AL1G10690.t1;Parent=AL1G10690
scaffold_1	version-2	intron	226678	227469	1	+	.	ID=AL1G10690.t1;Parent=AL1G10690
scaffold_1	version-2	intron	227577	227658	1	+	.	ID=AL1G10690.t1;Parent=AL1G10690
scaffold_1	version-2	intron	227892	228001	1	+	.	ID=AL1G10690.t1;Parent=AL1G10690
scaffold_1	version-2	intron	228132	228236	1	+	.	ID=AL1G10690.t1;Parent=AL1G10690
scaffold_1	version-2	intron	228360	228481	1	+	.	ID=AL1G10690.t1;Parent=AL1G10690
scaffold_1	version-2	CDS	226539	226677	1	+	0	ID=AL1G10690.t1;Parent=AL1G10690
scaffold_1	version-2	CDS	227470	227576	1	+	2	ID=AL1G10690.t1;Parent=AL1G10690
scaffold_1	version-2	exon	227470	227576	.	+	.	ID=AL1G10690.t1;Parent=AL1G10690
scaffold_1	version-2	CDS	227659	227891	1	+	0	ID=AL1G10690.t1;Parent=AL1G10690
scaffold_1	version-2	exon	227659	227891	.	+	.	ID=AL1G10690.t1;Parent=AL1G10690
scaffold_1	version-2	CDS	228002	228131	1	+	1	ID=AL1G10690.t1;Parent=AL1G10690
scaffold_1	version-2	exon	228002	228131	.	+	.	ID=AL1G10690.t1;Parent=AL1G10690
scaffold_1	version-2	CDS	228237	228359	1	+	0	ID=AL1G10690.t1;Parent=AL1G10690
scaffold_1	version-2	exon	228237	228359	.	+	.	ID=AL1G10690.t1;Parent=AL1G10690
scaffold_1	version-2	CDS	228482	228679	1	+	0	ID=AL1G10690.t1;Parent=AL1G10690
scaffold_1	version-2	exon	228482	228864	.	+	.	ID=AL1G10690.t1;Parent=AL1G10690
scaffold_1	version-2	stop_codon	228677	228679	.	+	0	ID=AL1G10690.t1;Parent=AL1G10690
scaffold_1	version-2	transcription_end_site	228864	228864	.	+	.	ID=AL1G10690.t1;Parent=AL1G10690
scaffold_1	version-2	gene	229106	232502	0.22	+	.	ID=AL1G10700;Name=AL1G10700;Note=Protein_Coding_gene
scaffold_1	version-2	transcript	229106	232502	0.22	+	.	ID=AL1G10700.t1;Parent=AL1G10700
scaffold_1	version-2	transcription_start_site	229106	229106	.	+	.	ID=AL1G10700.t1;Parent=AL1G10700
scaffold_1	version-2	exon	229106	229208	.	+	.	ID=AL1G10700.t1;Parent=AL1G10700
scaffold_1	version-2	exon	229863	229976	.	+	.	ID=AL1G10700.t1;Parent=AL1G10700
scaffold_1	version-2	start_codon	229964	229966	.	+	0	ID=AL1G10700.t1;Parent=AL1G10700
scaffold_1	version-2	intron	229977	230420	1	+	.	ID=AL1G10700.t1;Parent=AL1G10700
scaffold_1	version-2	intron	230525	230700	1	+	.	ID=AL1G10700.t1;Parent=AL1G10700
scaffold_1	version-2	intron	230832	230974	1	+	.	ID=AL1G10700.t1;Parent=AL1G10700
scaffold_1	version-2	intron	231080	231153	1	+	.	ID=AL1G10700.t1;Parent=AL1G10700
scaffold_1	version-2	intron	231311	231605	1	+	.	ID=AL1G10700.t1;Parent=AL1G10700
scaffold_1	version-2	intron	232026	232216	1	+	.	ID=AL1G10700.t1;Parent=AL1G10700
scaffold_1	version-2	CDS	229964	229976	1	+	0	ID=AL1G10700.t1;Parent=AL1G10700
scaffold_1	version-2	CDS	230421	230524	1	+	2	ID=AL1G10700.t1;Parent=AL1G10700
scaffold_1	version-2	exon	230421	230524	.	+	.	ID=AL1G10700.t1;Parent=AL1G10700
scaffold_1	version-2	CDS	230701	230831	1	+	0	ID=AL1G10700.t1;Parent=AL1G10700
scaffold_1	version-2	exon	230701	230831	.	+	.	ID=AL1G10700.t1;Parent=AL1G10700
scaffold_1	version-2	CDS	230975	231079	1	+	1	ID=AL1G10700.t1;Parent=AL1G10700
scaffold_1	version-2	exon	230975	231079	.	+	.	ID=AL1G10700.t1;Parent=AL1G10700
scaffold_1	version-2	CDS	231154	231310	1	+	1	ID=AL1G10700.t1;Parent=AL1G10700
scaffold_1	version-2	exon	231154	231310	.	+	.	ID=AL1G10700.t1;Parent=AL1G10700
scaffold_1	version-2	CDS	231606	232025	1	+	0	ID=AL1G10700.t1;Parent=AL1G10700
scaffold_1	version-2	exon	231606	232025	.	+	.	ID=AL1G10700.t1;Parent=AL1G10700
scaffold_1	version-2	CDS	232217	232402	0.99	+	0	ID=AL1G10700.t1;Parent=AL1G10700
scaffold_1	version-2	exon	232217	232502	.	+	.	ID=AL1G10700.t1;Parent=AL1G10700
scaffold_1	version-2	stop_codon	232400	232402	.	+	0	ID=AL1G10700.t1;Parent=AL1G10700
scaffold_1	version-2	transcription_end_site	232502	232502	.	+	.	ID=AL1G10700.t1;Parent=AL1G10700
scaffold_1	version-2	gene	232586	235510	0.09	+	.	ID=AL1G10710;Name=AL1G10710;Note=Protein_Coding_gene
scaffold_1	version-2	transcript	232586	235510	0.09	+	.	ID=AL1G10710.t1;Parent=AL1G10710
scaffold_1	version-2	transcription_start_site	232586	232586	.	+	.	ID=AL1G10710.t1;Parent=AL1G10710
scaffold_1	version-2	exon	232586	232896	.	+	.	ID=AL1G10710.t1;Parent=AL1G10710
scaffold_1	version-2	start_codon	232737	232739	.	+	0	ID=AL1G10710.t1;Parent=AL1G10710
scaffold_1	version-2	intron	232897	233058	1	+	.	ID=AL1G10710.t1;Parent=AL1G10710
scaffold_1	version-2	intron	233136	233286	1	+	.	ID=AL1G10710.t1;Parent=AL1G10710
scaffold_1	version-2	intron	233418	233490	1	+	.	ID=AL1G10710.t1;Parent=AL1G10710
scaffold_1	version-2	intron	233596	233680	1	+	.	ID=AL1G10710.t1;Parent=AL1G10710
scaffold_1	version-2	intron	233862	233966	1	+	.	ID=AL1G10710.t1;Parent=AL1G10710
scaffold_1	version-2	intron	234105	234182	1	+	.	ID=AL1G10710.t1;Parent=AL1G10710
scaffold_1	version-2	intron	234445	234517	1	+	.	ID=AL1G10710.t1;Parent=AL1G10710
scaffold_1	version-2	intron	234667	234737	1	+	.	ID=AL1G10710.t1;Parent=AL1G10710
scaffold_1	version-2	intron	235059	235152	1	+	.	ID=AL1G10710.t1;Parent=AL1G10710
scaffold_1	version-2	CDS	232737	232896	0.96	+	0	ID=AL1G10710.t1;Parent=AL1G10710
scaffold_1	version-2	CDS	233059	233135	1	+	2	ID=AL1G10710.t1;Parent=AL1G10710
scaffold_1	version-2	exon	233059	233135	.	+	.	ID=AL1G10710.t1;Parent=AL1G10710
scaffold_1	version-2	CDS	233287	233417	1	+	0	ID=AL1G10710.t1;Parent=AL1G10710
scaffold_1	version-2	exon	233287	233417	.	+	.	ID=AL1G10710.t1;Parent=AL1G10710
scaffold_1	version-2	CDS	233491	233595	1	+	1	ID=AL1G10710.t1;Parent=AL1G10710
scaffold_1	version-2	exon	233491	233595	.	+	.	ID=AL1G10710.t1;Parent=AL1G10710
scaffold_1	version-2	CDS	233681	233861	1	+	1	ID=AL1G10710.t1;Parent=AL1G10710
scaffold_1	version-2	exon	233681	233861	.	+	.	ID=AL1G10710.t1;Parent=AL1G10710
scaffold_1	version-2	CDS	233967	234104	1	+	0	ID=AL1G10710.t1;Parent=AL1G10710
scaffold_1	version-2	exon	233967	234104	.	+	.	ID=AL1G10710.t1;Parent=AL1G10710
scaffold_1	version-2	CDS	234183	234444	1	+	0	ID=AL1G10710.t1;Parent=AL1G10710
scaffold_1	version-2	exon	234183	234444	.	+	.	ID=AL1G10710.t1;Parent=AL1G10710
scaffold_1	version-2	CDS	234518	234666	1	+	2	ID=AL1G10710.t1;Parent=AL1G10710
scaffold_1	version-2	exon	234518	234666	.	+	.	ID=AL1G10710.t1;Parent=AL1G10710
scaffold_1	version-2	CDS	234738	235058	1	+	0	ID=AL1G10710.t1;Parent=AL1G10710
scaffold_1	version-2	exon	234738	235058	.	+	.	ID=AL1G10710.t1;Parent=AL1G10710
scaffold_1	version-2	CDS	235153	235338	1	+	0	ID=AL1G10710.t1;Parent=AL1G10710
scaffold_1	version-2	exon	235153	235510	.	+	.	ID=AL1G10710.t1;Parent=AL1G10710
scaffold_1	version-2	stop_codon	235336	235338	.	+	0	ID=AL1G10710.t1;Parent=AL1G10710
scaffold_1	version-2	transcription_end_site	235510	235510	.	+	.	ID=AL1G10710.t1;Parent=AL1G10710
scaffold_1	version-2	gene	236766	241740	0.17	+	.	ID=AL1G10720;Name=AL1G10720;Note=Protein_Coding_gene
scaffold_1	version-2	transcript	236766	241740	0.17	+	.	ID=AL1G10720.t1;Parent=AL1G10720
scaffold_1	version-2	transcription_start_site	236766	236766	.	+	.	ID=AL1G10720.t1;Parent=AL1G10720
scaffold_1	version-2	exon	236766	237071	.	+	.	ID=AL1G10720.t1;Parent=AL1G10720
scaffold_1	version-2	start_codon	236928	236930	.	+	0	ID=AL1G10720.t1;Parent=AL1G10720
scaffold_1	version-2	intron	237072	237545	1	+	.	ID=AL1G10720.t1;Parent=AL1G10720
scaffold_1	version-2	intron	237705	237799	1	+	.	ID=AL1G10720.t1;Parent=AL1G10720
scaffold_1	version-2	intron	237912	238022	1	+	.	ID=AL1G10720.t1;Parent=AL1G10720
scaffold_1	version-2	intron	238143	238223	1	+	.	ID=AL1G10720.t1;Parent=AL1G10720
scaffold_1	version-2	intron	238376	238492	1	+	.	ID=AL1G10720.t1;Parent=AL1G10720
scaffold_1	version-2	intron	238676	238769	1	+	.	ID=AL1G10720.t1;Parent=AL1G10720
scaffold_1	version-2	intron	238805	239231	1	+	.	ID=AL1G10720.t1;Parent=AL1G10720
scaffold_1	version-2	intron	239395	239556	1	+	.	ID=AL1G10720.t1;Parent=AL1G10720
scaffold_1	version-2	intron	239611	239950	1	+	.	ID=AL1G10720.t1;Parent=AL1G10720
scaffold_1	version-2	intron	240044	240195	1	+	.	ID=AL1G10720.t1;Parent=AL1G10720
scaffold_1	version-2	intron	240339	241020	1	+	.	ID=AL1G10720.t1;Parent=AL1G10720
scaffold_1	version-2	intron	241092	241172	1	+	.	ID=AL1G10720.t1;Parent=AL1G10720
scaffold_1	version-2	intron	241257	241348	1	+	.	ID=AL1G10720.t1;Parent=AL1G10720
scaffold_1	version-2	CDS	236928	237071	1	+	0	ID=AL1G10720.t1;Parent=AL1G10720
scaffold_1	version-2	CDS	237546	237704	1	+	0	ID=AL1G10720.t1;Parent=AL1G10720
scaffold_1	version-2	exon	237546	237704	.	+	.	ID=AL1G10720.t1;Parent=AL1G10720
scaffold_1	version-2	CDS	237800	237911	1	+	0	ID=AL1G10720.t1;Parent=AL1G10720
scaffold_1	version-2	exon	237800	237911	.	+	.	ID=AL1G10720.t1;Parent=AL1G10720
scaffold_1	version-2	CDS	238023	238142	1	+	2	ID=AL1G10720.t1;Parent=AL1G10720
scaffold_1	version-2	exon	238023	238142	.	+	.	ID=AL1G10720.t1;Parent=AL1G10720
scaffold_1	version-2	CDS	238224	238375	1	+	2	ID=AL1G10720.t1;Parent=AL1G10720
scaffold_1	version-2	exon	238224	238375	.	+	.	ID=AL1G10720.t1;Parent=AL1G10720
scaffold_1	version-2	CDS	238493	238675	1	+	0	ID=AL1G10720.t1;Parent=AL1G10720
scaffold_1	version-2	exon	238493	238675	.	+	.	ID=AL1G10720.t1;Parent=AL1G10720
scaffold_1	version-2	CDS	238770	238804	1	+	0	ID=AL1G10720.t1;Parent=AL1G10720
scaffold_1	version-2	exon	238770	238804	.	+	.	ID=AL1G10720.t1;Parent=AL1G10720
scaffold_1	version-2	CDS	239232	239394	1	+	1	ID=AL1G10720.t1;Parent=AL1G10720
scaffold_1	version-2	exon	239232	239394	.	+	.	ID=AL1G10720.t1;Parent=AL1G10720
scaffold_1	version-2	CDS	239557	239610	1	+	0	ID=AL1G10720.t1;Parent=AL1G10720
scaffold_1	version-2	exon	239557	239610	.	+	.	ID=AL1G10720.t1;Parent=AL1G10720
scaffold_1	version-2	CDS	239951	240043	1	+	0	ID=AL1G10720.t1;Parent=AL1G10720
scaffold_1	version-2	exon	239951	240043	.	+	.	ID=AL1G10720.t1;Parent=AL1G10720
scaffold_1	version-2	CDS	240196	240338	1	+	0	ID=AL1G10720.t1;Parent=AL1G10720
scaffold_1	version-2	exon	240196	240338	.	+	.	ID=AL1G10720.t1;Parent=AL1G10720
scaffold_1	version-2	CDS	241021	241091	1	+	1	ID=AL1G10720.t1;Parent=AL1G10720
scaffold_1	version-2	exon	241021	241091	.	+	.	ID=AL1G10720.t1;Parent=AL1G10720
scaffold_1	version-2	CDS	241173	241256	1	+	2	ID=AL1G10720.t1;Parent=AL1G10720
scaffold_1	version-2	exon	241173	241256	.	+	.	ID=AL1G10720.t1;Parent=AL1G10720
scaffold_1	version-2	CDS	241349	241458	1	+	2	ID=AL1G10720.t1;Parent=AL1G10720
scaffold_1	version-2	exon	241349	241740	.	+	.	ID=AL1G10720.t1;Parent=AL1G10720
scaffold_1	version-2	stop_codon	241456	241458	.	+	0	ID=AL1G10720.t1;Parent=AL1G10720
scaffold_1	version-2	transcription_end_site	241740	241740	.	+	.	ID=AL1G10720.t1;Parent=AL1G10720
scaffold_1	version-2	miRNA_gene	240436	240587	.	-	.	ID=AL1G10730;Name=AL1G10730;Note=miRNA_Coding_gene
scaffold_1	version-2	miRNA	240436	240587	.	-	.	ID=AL1G10730
scaffold_1	version-2	gene	242096	243520	0.62	+	.	ID=AL1G10740;Name=AL1G10740;Note=Protein_Coding_gene
scaffold_1	version-2	transcript	242096	243520	0.62	+	.	ID=AL1G10740.t1;Parent=AL1G10740
scaffold_1	version-2	transcription_start_site	242096	242096	.	+	.	ID=AL1G10740.t1;Parent=AL1G10740
scaffold_1	version-2	exon	242096	242205	.	+	.	ID=AL1G10740.t1;Parent=AL1G10740
scaffold_1	version-2	exon	242589	242694	.	+	.	ID=AL1G10740.t1;Parent=AL1G10740
scaffold_1	version-2	exon	242803	243520	.	+	.	ID=AL1G10740.t1;Parent=AL1G10740
scaffold_1	version-2	start_codon	242830	242832	.	+	0	ID=AL1G10740.t1;Parent=AL1G10740
scaffold_1	version-2	CDS	242830	243300	1	+	0	ID=AL1G10740.t1;Parent=AL1G10740
scaffold_1	version-2	stop_codon	243298	243300	.	+	0	ID=AL1G10740.t1;Parent=AL1G10740
scaffold_1	version-2	transcription_end_site	243520	243520	.	+	.	ID=AL1G10740.t1;Parent=AL1G10740
scaffold_1	version-2	gene	243545	245461	0.2	-	.	ID=AL1G10750;Name=AL1G10750;Note=Protein_Coding_gene
scaffold_1	version-2	transcript	243545	245461	0.2	-	.	ID=AL1G10750.t1;Parent=AL1G10750
scaffold_1	version-2	transcription_end_site	243545	243545	.	-	.	ID=AL1G10750.t1;Parent=AL1G10750
scaffold_1	version-2	exon	243545	243928	.	-	.	ID=AL1G10750.t1;Parent=AL1G10750
scaffold_1	version-2	stop_codon	243812	243814	.	-	0	ID=AL1G10750.t1;Parent=AL1G10750
scaffold_1	version-2	intron	243929	244011	1	-	.	ID=AL1G10750.t1;Parent=AL1G10750
scaffold_1	version-2	intron	244123	244532	1	-	.	ID=AL1G10750.t1;Parent=AL1G10750
scaffold_1	version-2	intron	244639	244743	1	-	.	ID=AL1G10750.t1;Parent=AL1G10750
scaffold_1	version-2	intron	245040	245129	1	-	.	ID=AL1G10750.t1;Parent=AL1G10750
scaffold_1	version-2	CDS	243812	243928	1	-	0	ID=AL1G10750.t1;Parent=AL1G10750
scaffold_1	version-2	CDS	244012	244122	1	-	0	ID=AL1G10750.t1;Parent=AL1G10750
scaffold_1	version-2	exon	244012	244122	.	-	.	ID=AL1G10750.t1;Parent=AL1G10750
scaffold_1	version-2	CDS	244533	244638	1	-	1	ID=AL1G10750.t1;Parent=AL1G10750
scaffold_1	version-2	exon	244533	244638	.	-	.	ID=AL1G10750.t1;Parent=AL1G10750
scaffold_1	version-2	CDS	244744	245039	1	-	0	ID=AL1G10750.t1;Parent=AL1G10750
scaffold_1	version-2	exon	244744	245039	.	-	.	ID=AL1G10750.t1;Parent=AL1G10750
scaffold_1	version-2	CDS	245130	245270	1	-	0	ID=AL1G10750.t1;Parent=AL1G10750
scaffold_1	version-2	exon	245130	245461	.	-	.	ID=AL1G10750.t1;Parent=AL1G10750
scaffold_1	version-2	start_codon	245268	245270	.	-	0	ID=AL1G10750.t1;Parent=AL1G10750
scaffold_1	version-2	transcription_start_site	245461	245461	.	-	.	ID=AL1G10750.t1;Parent=AL1G10750
scaffold_1	version-2	gene	246976	248359	0.42	+	.	ID=AL1G10760;Name=AL1G10760;Note=Protein_Coding_gene
scaffold_1	version-2	transcript	246976	248359	0.42	+	.	ID=AL1G10760.t1;Parent=AL1G10760
scaffold_1	version-2	transcription_start_site	246976	246976	.	+	.	ID=AL1G10760.t1;Parent=AL1G10760
scaffold_1	version-2	exon	246976	247365	.	+	.	ID=AL1G10760.t1;Parent=AL1G10760
scaffold_1	version-2	start_codon	247038	247040	.	+	0	ID=AL1G10760.t1;Parent=AL1G10760
scaffold_1	version-2	intron	247366	247452	1	+	.	ID=AL1G10760.t1;Parent=AL1G10760
scaffold_1	version-2	intron	247749	247824	1	+	.	ID=AL1G10760.t1;Parent=AL1G10760
scaffold_1	version-2	intron	247966	248050	1	+	.	ID=AL1G10760.t1;Parent=AL1G10760
scaffold_1	version-2	CDS	247038	247365	1	+	0	ID=AL1G10760.t1;Parent=AL1G10760
scaffold_1	version-2	CDS	247453	247748	1	+	2	ID=AL1G10760.t1;Parent=AL1G10760
scaffold_1	version-2	exon	247453	247748	.	+	.	ID=AL1G10760.t1;Parent=AL1G10760
scaffold_1	version-2	CDS	247825	247965	1	+	0	ID=AL1G10760.t1;Parent=AL1G10760
scaffold_1	version-2	exon	247825	247965	.	+	.	ID=AL1G10760.t1;Parent=AL1G10760
scaffold_1	version-2	CDS	248051	248146	1	+	0	ID=AL1G10760.t1;Parent=AL1G10760
scaffold_1	version-2	exon	248051	248359	.	+	.	ID=AL1G10760.t1;Parent=AL1G10760
scaffold_1	version-2	stop_codon	248144	248146	.	+	0	ID=AL1G10760.t1;Parent=AL1G10760
scaffold_1	version-2	transcription_end_site	248359	248359	.	+	.	ID=AL1G10760.t1;Parent=AL1G10760
scaffold_1	version-2	gene	249736	252505	0.4	+	.	ID=AL1G10770;Name=AL1G10770;Note=Protein_Coding_gene
scaffold_1	version-2	transcript	249736	252505	0.4	+	.	ID=AL1G10770.t1;Parent=AL1G10770
scaffold_1	version-2	transcription_start_site	249736	249736	.	+	.	ID=AL1G10770.t1;Parent=AL1G10770
scaffold_1	version-2	exon	249736	250115	.	+	.	ID=AL1G10770.t1;Parent=AL1G10770
scaffold_1	version-2	start_codon	249805	249807	.	+	0	ID=AL1G10770.t1;Parent=AL1G10770
scaffold_1	version-2	intron	250116	250193	1	+	.	ID=AL1G10770.t1;Parent=AL1G10770
scaffold_1	version-2	intron	250507	250998	1	+	.	ID=AL1G10770.t1;Parent=AL1G10770
scaffold_1	version-2	intron	251474	251878	1	+	.	ID=AL1G10770.t1;Parent=AL1G10770
scaffold_1	version-2	CDS	249805	250115	1	+	0	ID=AL1G10770.t1;Parent=AL1G10770
scaffold_1	version-2	CDS	250194	250506	1	+	1	ID=AL1G10770.t1;Parent=AL1G10770
scaffold_1	version-2	exon	250194	250506	.	+	.	ID=AL1G10770.t1;Parent=AL1G10770
scaffold_1	version-2	CDS	250999	251473	1	+	0	ID=AL1G10770.t1;Parent=AL1G10770
scaffold_1	version-2	exon	250999	251473	.	+	.	ID=AL1G10770.t1;Parent=AL1G10770
scaffold_1	version-2	CDS	251879	252288	1	+	2	ID=AL1G10770.t1;Parent=AL1G10770
scaffold_1	version-2	exon	251879	252505	.	+	.	ID=AL1G10770.t1;Parent=AL1G10770
scaffold_1	version-2	stop_codon	252286	252288	.	+	0	ID=AL1G10770.t1;Parent=AL1G10770
scaffold_1	version-2	transcription_end_site	252505	252505	.	+	.	ID=AL1G10770.t1;Parent=AL1G10770
scaffold_1	version-2	gene	252892	254851	0.68	-	.	ID=AL1G10780;Name=AL1G10780;Note=Protein_Coding_gene
scaffold_1	version-2	transcript	252892	254851	0.68	-	.	ID=AL1G10780.t1;Parent=AL1G10780
scaffold_1	version-2	transcription_end_site	252892	252892	.	-	.	ID=AL1G10780.t1;Parent=AL1G10780
scaffold_1	version-2	exon	252892	254262	.	-	.	ID=AL1G10780.t1;Parent=AL1G10780
scaffold_1	version-2	stop_codon	253020	253022	.	-	0	ID=AL1G10780.t1;Parent=AL1G10780
scaffold_1	version-2	intron	254263	254363	1	-	.	ID=AL1G10780.t1;Parent=AL1G10780
scaffold_1	version-2	CDS	253020	254262	1	-	1	ID=AL1G10780.t1;Parent=AL1G10780
scaffold_1	version-2	CDS	254364	254785	1	-	0	ID=AL1G10780.t1;Parent=AL1G10780
scaffold_1	version-2	exon	254364	254851	.	-	.	ID=AL1G10780.t1;Parent=AL1G10780
scaffold_1	version-2	start_codon	254783	254785	.	-	0	ID=AL1G10780.t1;Parent=AL1G10780
scaffold_1	version-2	transcription_start_site	254851	254851	.	-	.	ID=AL1G10780.t1;Parent=AL1G10780
scaffold_1	version-2	gene	261544	262011	0.23	-	.	ID=AL1G10790;Name=AL1G10790;Note=Protein_Coding_gene
scaffold_1	version-2	transcript	261544	262011	0.23	-	.	ID=AL1G10790.t1;Parent=AL1G10790
scaffold_1	version-2	transcription_end_site	261544	261544	.	-	.	ID=AL1G10790.t1;Parent=AL1G10790
scaffold_1	version-2	exon	261544	261756	.	-	.	ID=AL1G10790.t1;Parent=AL1G10790
scaffold_1	version-2	stop_codon	261689	261691	.	-	0	ID=AL1G10790.t1;Parent=AL1G10790
scaffold_1	version-2	intron	261757	261889	1	-	.	ID=AL1G10790.t1;Parent=AL1G10790
scaffold_1	version-2	CDS	261689	261756	1	-	2	ID=AL1G10790.t1;Parent=AL1G10790
scaffold_1	version-2	CDS	261890	261956	1	-	0	ID=AL1G10790.t1;Parent=AL1G10790
scaffold_1	version-2	exon	261890	262011	.	-	.	ID=AL1G10790.t1;Parent=AL1G10790
scaffold_1	version-2	start_codon	261954	261956	.	-	0	ID=AL1G10790.t1;Parent=AL1G10790
scaffold_1	version-2	transcription_start_site	262011	262011	.	-	.	ID=AL1G10790.t1;Parent=AL1G10790
scaffold_1	version-2	gene	262133	265401	0.31	-	.	ID=AL1G10800;Name=AL1G10800;Note=Protein_Coding_gene
scaffold_1	version-2	transcript	262133	265401	0.31	-	.	ID=AL1G10800.t1;Parent=AL1G10800
scaffold_1	version-2	transcription_end_site	262133	262133	.	-	.	ID=AL1G10800.t1;Parent=AL1G10800
scaffold_1	version-2	exon	262133	262360	.	-	.	ID=AL1G10800.t1;Parent=AL1G10800
scaffold_1	version-2	stop_codon	262221	262223	.	-	0	ID=AL1G10800.t1;Parent=AL1G10800
scaffold_1	version-2	intron	262361	262471	1	-	.	ID=AL1G10800.t1;Parent=AL1G10800
scaffold_1	version-2	intron	263149	263238	1	-	.	ID=AL1G10800.t1;Parent=AL1G10800
scaffold_1	version-2	intron	263489	263570	1	-	.	ID=AL1G10800.t1;Parent=AL1G10800
scaffold_1	version-2	intron	263899	263975	1	-	.	ID=AL1G10800.t1;Parent=AL1G10800
scaffold_1	version-2	intron	264214	264660	1	-	.	ID=AL1G10800.t1;Parent=AL1G10800
scaffold_1	version-2	intron	264862	264957	1	-	.	ID=AL1G10800.t1;Parent=AL1G10800
scaffold_1	version-2	intron	265061	265133	1	-	.	ID=AL1G10800.t1;Parent=AL1G10800
scaffold_1	version-2	CDS	262221	262360	1	-	2	ID=AL1G10800.t1;Parent=AL1G10800
scaffold_1	version-2	CDS	262472	263148	1	-	1	ID=AL1G10800.t1;Parent=AL1G10800
scaffold_1	version-2	exon	262472	263148	.	-	.	ID=AL1G10800.t1;Parent=AL1G10800
scaffold_1	version-2	CDS	263239	263488	1	-	2	ID=AL1G10800.t1;Parent=AL1G10800
scaffold_1	version-2	exon	263239	263488	.	-	.	ID=AL1G10800.t1;Parent=AL1G10800
scaffold_1	version-2	CDS	263571	263898	1	-	0	ID=AL1G10800.t1;Parent=AL1G10800
scaffold_1	version-2	exon	263571	263898	.	-	.	ID=AL1G10800.t1;Parent=AL1G10800
scaffold_1	version-2	CDS	263976	264213	1	-	1	ID=AL1G10800.t1;Parent=AL1G10800
scaffold_1	version-2	exon	263976	264213	.	-	.	ID=AL1G10800.t1;Parent=AL1G10800
scaffold_1	version-2	CDS	264661	264861	1	-	1	ID=AL1G10800.t1;Parent=AL1G10800
scaffold_1	version-2	exon	264661	264861	.	-	.	ID=AL1G10800.t1;Parent=AL1G10800
scaffold_1	version-2	CDS	264958	265060	1	-	2	ID=AL1G10800.t1;Parent=AL1G10800
scaffold_1	version-2	exon	264958	265060	.	-	.	ID=AL1G10800.t1;Parent=AL1G10800
scaffold_1	version-2	CDS	265134	265311	0.93	-	0	ID=AL1G10800.t1;Parent=AL1G10800
scaffold_1	version-2	exon	265134	265401	.	-	.	ID=AL1G10800.t1;Parent=AL1G10800
scaffold_1	version-2	start_codon	265309	265311	.	-	0	ID=AL1G10800.t1;Parent=AL1G10800
scaffold_1	version-2	transcription_start_site	265401	265401	.	-	.	ID=AL1G10800.t1;Parent=AL1G10800
scaffold_1	version-2	gene	266658	270551	0.43	-	.	ID=AL1G10810;Name=AL1G10810;Note=Protein_Coding_gene
scaffold_1	version-2	transcript	266658	270551	0.43	-	.	ID=AL1G10810.t1;Parent=AL1G10810
scaffold_1	version-2	transcription_end_site	266658	266658	.	-	.	ID=AL1G10810.t1;Parent=AL1G10810
scaffold_1	version-2	exon	266658	267070	.	-	.	ID=AL1G10810.t1;Parent=AL1G10810
scaffold_1	version-2	stop_codon	266931	266933	.	-	0	ID=AL1G10810.t1;Parent=AL1G10810
scaffold_1	version-2	intron	267071	267170	1	-	.	ID=AL1G10810.t1;Parent=AL1G10810
scaffold_1	version-2	intron	267887	268014	1	-	.	ID=AL1G10810.t1;Parent=AL1G10810
scaffold_1	version-2	intron	268259	268349	1	-	.	ID=AL1G10810.t1;Parent=AL1G10810
scaffold_1	version-2	intron	268678	269162	1	-	.	ID=AL1G10810.t1;Parent=AL1G10810
scaffold_1	version-2	intron	269398	269655	1	-	.	ID=AL1G10810.t1;Parent=AL1G10810
scaffold_1	version-2	intron	269851	269932	1	-	.	ID=AL1G10810.t1;Parent=AL1G10810
scaffold_1	version-2	intron	270036	270201	1	-	.	ID=AL1G10810.t1;Parent=AL1G10810
scaffold_1	version-2	CDS	266931	267070	1	-	2	ID=AL1G10810.t1;Parent=AL1G10810
scaffold_1	version-2	CDS	267171	267886	1	-	1	ID=AL1G10810.t1;Parent=AL1G10810
scaffold_1	version-2	exon	267171	267886	.	-	.	ID=AL1G10810.t1;Parent=AL1G10810
scaffold_1	version-2	CDS	268015	268258	1	-	2	ID=AL1G10810.t1;Parent=AL1G10810
scaffold_1	version-2	exon	268015	268258	.	-	.	ID=AL1G10810.t1;Parent=AL1G10810
scaffold_1	version-2	CDS	268350	268677	1	-	0	ID=AL1G10810.t1;Parent=AL1G10810
scaffold_1	version-2	exon	268350	268677	.	-	.	ID=AL1G10810.t1;Parent=AL1G10810
scaffold_1	version-2	CDS	269163	269397	1	-	1	ID=AL1G10810.t1;Parent=AL1G10810
scaffold_1	version-2	exon	269163	269397	.	-	.	ID=AL1G10810.t1;Parent=AL1G10810
scaffold_1	version-2	CDS	269656	269850	1	-	1	ID=AL1G10810.t1;Parent=AL1G10810
scaffold_1	version-2	exon	269656	269850	.	-	.	ID=AL1G10810.t1;Parent=AL1G10810
scaffold_1	version-2	CDS	269933	270035	1	-	2	ID=AL1G10810.t1;Parent=AL1G10810
scaffold_1	version-2	exon	269933	270035	.	-	.	ID=AL1G10810.t1;Parent=AL1G10810
scaffold_1	version-2	CDS	270202	270418	1	-	0	ID=AL1G10810.t1;Parent=AL1G10810
scaffold_1	version-2	exon	270202	270551	.	-	.	ID=AL1G10810.t1;Parent=AL1G10810
scaffold_1	version-2	start_codon	270416	270418	.	-	0	ID=AL1G10810.t1;Parent=AL1G10810
scaffold_1	version-2	transcription_start_site	270551	270551	.	-	.	ID=AL1G10810.t1;Parent=AL1G10810
scaffold_1	version-2	gene	272408	273876	.	-	.	ID=AL1G10820;Name=AL1G10820;Note=Protein_Coding_gene
scaffold_1	version-2	exon	272408	273876	.	-	.	ID=AL1G10820.t1;Parent=AL1G10820
scaffold_1	version-2	CDS	272429	273856	.	-	0	ID=AL1G10820.t1;Parent=AL1G10820
scaffold_1	version-2	start_codon	273854	273856	.	-	0	ID=AL1G10820.t1;Parent=AL1G10820
scaffold_1	version-2	stop_codon	272429	272431	.	-	0	ID=AL1G10820.t1;Parent=AL1G10820
scaffold_1	version-2	gene	274075	276522	.	-	.	ID=AL1G10830;Name=AL1G10830;Note=Protein_Coding_gene
scaffold_1	version-2	exon	274075	274185	.	-	.	ID=AL1G10830.t1;Parent=AL1G10830
scaffold_1	version-2	CDS	274075	274185	.	-	0	ID=AL1G10830.t1;Parent=AL1G10830
scaffold_1	version-2	stop_codon	274075	274077	.	-	0	ID=AL1G10830.t1;Parent=AL1G10830
scaffold_1	version-2	exon	274278	274826	.	-	.	ID=AL1G10830.t1;Parent=AL1G10830
scaffold_1	version-2	CDS	274278	274826	.	-	0	ID=AL1G10830.t1;Parent=AL1G10830
scaffold_1	version-2	exon	275650	276522	.	-	.	ID=AL1G10830.t1;Parent=AL1G10830
scaffold_1	version-2	CDS	275650	276522	.	-	0	ID=AL1G10830.t1;Parent=AL1G10830
scaffold_1	version-2	start_codon	276520	276522	.	-	0	ID=AL1G10830.t1;Parent=AL1G10830
scaffold_1	version-2	gene	281714	283801	0.16	-	.	ID=AL1G10840;Name=AL1G10840;Note=Protein_Coding_gene
scaffold_1	version-2	transcript	281714	283801	0.16	-	.	ID=AL1G10840.t1;Parent=AL1G10840
scaffold_1	version-2	transcription_end_site	281714	281714	.	-	.	ID=AL1G10840.t1;Parent=AL1G10840
scaffold_1	version-2	exon	281714	282030	.	-	.	ID=AL1G10840.t1;Parent=AL1G10840
scaffold_1	version-2	stop_codon	281861	281863	.	-	0	ID=AL1G10840.t1;Parent=AL1G10840
scaffold_1	version-2	intron	282031	282110	1	-	.	ID=AL1G10840.t1;Parent=AL1G10840
scaffold_1	version-2	intron	282295	282463	1	-	.	ID=AL1G10840.t1;Parent=AL1G10840
scaffold_1	version-2	intron	282797	282976	1	-	.	ID=AL1G10840.t1;Parent=AL1G10840
scaffold_1	version-2	intron	283115	283203	1	-	.	ID=AL1G10840.t1;Parent=AL1G10840
scaffold_1	version-2	intron	283334	283560	1	-	.	ID=AL1G10840.t1;Parent=AL1G10840
scaffold_1	version-2	CDS	281861	282030	1	-	2	ID=AL1G10840.t1;Parent=AL1G10840
scaffold_1	version-2	CDS	282111	282294	1	-	0	ID=AL1G10840.t1;Parent=AL1G10840
scaffold_1	version-2	exon	282111	282294	.	-	.	ID=AL1G10840.t1;Parent=AL1G10840
scaffold_1	version-2	CDS	282464	282796	1	-	0	ID=AL1G10840.t1;Parent=AL1G10840
scaffold_1	version-2	exon	282464	282796	.	-	.	ID=AL1G10840.t1;Parent=AL1G10840
scaffold_1	version-2	CDS	282977	283114	1	-	0	ID=AL1G10840.t1;Parent=AL1G10840
scaffold_1	version-2	exon	282977	283114	.	-	.	ID=AL1G10840.t1;Parent=AL1G10840
scaffold_1	version-2	CDS	283204	283333	1	-	1	ID=AL1G10840.t1;Parent=AL1G10840
scaffold_1	version-2	exon	283204	283333	.	-	.	ID=AL1G10840.t1;Parent=AL1G10840
scaffold_1	version-2	CDS	283561	283724	1	-	0	ID=AL1G10840.t1;Parent=AL1G10840
scaffold_1	version-2	exon	283561	283801	.	-	.	ID=AL1G10840.t1;Parent=AL1G10840
scaffold_1	version-2	start_codon	283722	283724	.	-	0	ID=AL1G10840.t1;Parent=AL1G10840
scaffold_1	version-2	transcription_start_site	283801	283801	.	-	.	ID=AL1G10840.t1;Parent=AL1G10840
scaffold_1	version-2	gene	284273	286501	0.27	-	.	ID=AL1G10850;Name=AL1G10850;Note=Protein_Coding_gene
scaffold_1	version-2	transcript	284273	286501	0.27	-	.	ID=AL1G10850.t1;Parent=AL1G10850
scaffold_1	version-2	transcription_end_site	284273	284273	.	-	.	ID=AL1G10850.t1;Parent=AL1G10850
scaffold_1	version-2	exon	284273	285566	.	-	.	ID=AL1G10850.t1;Parent=AL1G10850
scaffold_1	version-2	stop_codon	284502	284504	.	-	0	ID=AL1G10850.t1;Parent=AL1G10850
scaffold_1	version-2	CDS	284502	285551	1	-	0	ID=AL1G10850.t1;Parent=AL1G10850
scaffold_1	version-2	start_codon	285549	285551	.	-	0	ID=AL1G10850.t1;Parent=AL1G10850
scaffold_1	version-2	exon	286124	286192	.	-	.	ID=AL1G10850.t1;Parent=AL1G10850
scaffold_1	version-2	exon	286331	286501	.	-	.	ID=AL1G10850.t1;Parent=AL1G10850
scaffold_1	version-2	transcription_start_site	286501	286501	.	-	.	ID=AL1G10850.t1;Parent=AL1G10850
scaffold_1	version-2	gene	287692	290801	0.49	-	.	ID=AL1G10860;Name=AL1G10860;Note=Protein_Coding_gene
scaffold_1	version-2	transcript	287692	290801	0.49	-	.	ID=AL1G10860.t1;Parent=AL1G10860
scaffold_1	version-2	transcription_end_site	287692	287692	.	-	.	ID=AL1G10860.t1;Parent=AL1G10860
scaffold_1	version-2	exon	287692	288201	.	-	.	ID=AL1G10860.t1;Parent=AL1G10860
scaffold_1	version-2	stop_codon	288085	288087	.	-	0	ID=AL1G10860.t1;Parent=AL1G10860
scaffold_1	version-2	intron	288202	288286	1	-	.	ID=AL1G10860.t1;Parent=AL1G10860
scaffold_1	version-2	intron	288497	288581	1	-	.	ID=AL1G10860.t1;Parent=AL1G10860
scaffold_1	version-2	intron	288712	288814	1	-	.	ID=AL1G10860.t1;Parent=AL1G10860
scaffold_1	version-2	intron	288986	289076	1	-	.	ID=AL1G10860.t1;Parent=AL1G10860
scaffold_1	version-2	intron	289200	289282	1	-	.	ID=AL1G10860.t1;Parent=AL1G10860
scaffold_1	version-2	intron	289388	289904	1	-	.	ID=AL1G10860.t1;Parent=AL1G10860
scaffold_1	version-2	CDS	288085	288201	1	-	0	ID=AL1G10860.t1;Parent=AL1G10860
scaffold_1	version-2	CDS	288287	288496	1	-	0	ID=AL1G10860.t1;Parent=AL1G10860
scaffold_1	version-2	exon	288287	288496	.	-	.	ID=AL1G10860.t1;Parent=AL1G10860
scaffold_1	version-2	CDS	288582	288711	1	-	1	ID=AL1G10860.t1;Parent=AL1G10860
scaffold_1	version-2	exon	288582	288711	.	-	.	ID=AL1G10860.t1;Parent=AL1G10860
scaffold_1	version-2	CDS	288815	288985	1	-	1	ID=AL1G10860.t1;Parent=AL1G10860
scaffold_1	version-2	exon	288815	288985	.	-	.	ID=AL1G10860.t1;Parent=AL1G10860
scaffold_1	version-2	CDS	289077	289199	1	-	1	ID=AL1G10860.t1;Parent=AL1G10860
scaffold_1	version-2	exon	289077	289199	.	-	.	ID=AL1G10860.t1;Parent=AL1G10860
scaffold_1	version-2	CDS	289283	289387	1	-	1	ID=AL1G10860.t1;Parent=AL1G10860
scaffold_1	version-2	exon	289283	289387	.	-	.	ID=AL1G10860.t1;Parent=AL1G10860
scaffold_1	version-2	CDS	289905	290467	1	-	0	ID=AL1G10860.t1;Parent=AL1G10860
scaffold_1	version-2	exon	289905	290801	.	-	.	ID=AL1G10860.t1;Parent=AL1G10860
scaffold_1	version-2	start_codon	290465	290467	.	-	0	ID=AL1G10860.t1;Parent=AL1G10860
scaffold_1	version-2	transcription_start_site	290801	290801	.	-	.	ID=AL1G10860.t1;Parent=AL1G10860
scaffold_1	version-2	gene	292218	292761	0.39	-	.	ID=AL1G10870;Name=AL1G10870;Note=Protein_Coding_gene
scaffold_1	version-2	transcript	292218	292761	0.39	-	.	ID=AL1G10870.t1;Parent=AL1G10870
scaffold_1	version-2	transcription_end_site	292218	292218	.	-	.	ID=AL1G10870.t1;Parent=AL1G10870
scaffold_1	version-2	exon	292218	292494	.	-	.	ID=AL1G10870.t1;Parent=AL1G10870
scaffold_1	version-2	stop_codon	292314	292316	.	-	0	ID=AL1G10870.t1;Parent=AL1G10870
scaffold_1	version-2	intron	292495	292568	1	-	.	ID=AL1G10870.t1;Parent=AL1G10870
scaffold_1	version-2	CDS	292314	292494	1	-	1	ID=AL1G10870.t1;Parent=AL1G10870
scaffold_1	version-2	CDS	292569	292705	1	-	0	ID=AL1G10870.t1;Parent=AL1G10870
scaffold_1	version-2	exon	292569	292761	.	-	.	ID=AL1G10870.t1;Parent=AL1G10870
scaffold_1	version-2	start_codon	292703	292705	.	-	0	ID=AL1G10870.t1;Parent=AL1G10870
scaffold_1	version-2	transcription_start_site	292761	292761	.	-	.	ID=AL1G10870.t1;Parent=AL1G10870
scaffold_1	version-2	gene	294136	295401	0.11	+	.	ID=AL1G10880;Name=AL1G10880;Note=Protein_Coding_gene
scaffold_1	version-2	transcript	294136	295401	0.11	+	.	ID=AL1G10880.t1;Parent=AL1G10880
scaffold_1	version-2	transcription_start_site	294136	294136	.	+	.	ID=AL1G10880.t1;Parent=AL1G10880
scaffold_1	version-2	exon	294136	294509	.	+	.	ID=AL1G10880.t1;Parent=AL1G10880
scaffold_1	version-2	exon	294872	295401	.	+	.	ID=AL1G10880.t1;Parent=AL1G10880
scaffold_1	version-2	start_codon	294875	294877	.	+	0	ID=AL1G10880.t1;Parent=AL1G10880
scaffold_1	version-2	CDS	294875	295303	0.99	+	0	ID=AL1G10880.t1;Parent=AL1G10880
scaffold_1	version-2	stop_codon	295301	295303	.	+	0	ID=AL1G10880.t1;Parent=AL1G10880
scaffold_1	version-2	transcription_end_site	295401	295401	.	+	.	ID=AL1G10880.t1;Parent=AL1G10880
scaffold_1	version-2	gene	295598	297461	0.15	-	.	ID=AL1G10890;Name=AL1G10890;Note=Protein_Coding_gene
scaffold_1	version-2	transcript	295598	297461	0.15	-	.	ID=AL1G10890.t1;Parent=AL1G10890
scaffold_1	version-2	transcription_end_site	295598	295598	.	-	.	ID=AL1G10890.t1;Parent=AL1G10890
scaffold_1	version-2	exon	295598	296022	.	-	.	ID=AL1G10890.t1;Parent=AL1G10890
scaffold_1	version-2	stop_codon	295990	295992	.	-	0	ID=AL1G10890.t1;Parent=AL1G10890
scaffold_1	version-2	intron	296023	296128	1	-	.	ID=AL1G10890.t1;Parent=AL1G10890
scaffold_1	version-2	intron	296189	296266	1	-	.	ID=AL1G10890.t1;Parent=AL1G10890
scaffold_1	version-2	intron	296377	296484	1	-	.	ID=AL1G10890.t1;Parent=AL1G10890
scaffold_1	version-2	intron	296602	296707	1	-	.	ID=AL1G10890.t1;Parent=AL1G10890
scaffold_1	version-2	intron	296850	296967	1	-	.	ID=AL1G10890.t1;Parent=AL1G10890
scaffold_1	version-2	intron	297026	297142	1	-	.	ID=AL1G10890.t1;Parent=AL1G10890
scaffold_1	version-2	CDS	295990	296022	1	-	0	ID=AL1G10890.t1;Parent=AL1G10890
scaffold_1	version-2	CDS	296129	296188	1	-	0	ID=AL1G10890.t1;Parent=AL1G10890
scaffold_1	version-2	exon	296129	296188	.	-	.	ID=AL1G10890.t1;Parent=AL1G10890
scaffold_1	version-2	CDS	296267	296376	1	-	2	ID=AL1G10890.t1;Parent=AL1G10890
scaffold_1	version-2	exon	296267	296376	.	-	.	ID=AL1G10890.t1;Parent=AL1G10890
scaffold_1	version-2	CDS	296485	296601	1	-	2	ID=AL1G10890.t1;Parent=AL1G10890
scaffold_1	version-2	exon	296485	296601	.	-	.	ID=AL1G10890.t1;Parent=AL1G10890
scaffold_1	version-2	CDS	296708	296849	1	-	0	ID=AL1G10890.t1;Parent=AL1G10890
scaffold_1	version-2	exon	296708	296849	.	-	.	ID=AL1G10890.t1;Parent=AL1G10890
scaffold_1	version-2	CDS	296968	297025	1	-	1	ID=AL1G10890.t1;Parent=AL1G10890
scaffold_1	version-2	exon	296968	297025	.	-	.	ID=AL1G10890.t1;Parent=AL1G10890
scaffold_1	version-2	CDS	297143	297372	0.74	-	0	ID=AL1G10890.t1;Parent=AL1G10890
scaffold_1	version-2	exon	297143	297461	.	-	.	ID=AL1G10890.t1;Parent=AL1G10890
scaffold_1	version-2	start_codon	297370	297372	.	-	0	ID=AL1G10890.t1;Parent=AL1G10890
scaffold_1	version-2	transcription_start_site	297461	297461	.	-	.	ID=AL1G10890.t1;Parent=AL1G10890
scaffold_1	version-2	gene	297729	300871	0.53	-	.	ID=AL1G10900;Name=AL1G10900;Note=Protein_Coding_gene
scaffold_1	version-2	transcript	297729	300871	0.53	-	.	ID=AL1G10900.t1;Parent=AL1G10900
scaffold_1	version-2	transcription_end_site	297729	297729	.	-	.	ID=AL1G10900.t1;Parent=AL1G10900
scaffold_1	version-2	exon	297729	298231	.	-	.	ID=AL1G10900.t1;Parent=AL1G10900
scaffold_1	version-2	stop_codon	298160	298162	.	-	0	ID=AL1G10900.t1;Parent=AL1G10900
scaffold_1	version-2	intron	298232	298330	1	-	.	ID=AL1G10900.t1;Parent=AL1G10900
scaffold_1	version-2	intron	298445	298534	1	-	.	ID=AL1G10900.t1;Parent=AL1G10900
scaffold_1	version-2	intron	298583	298689	1	-	.	ID=AL1G10900.t1;Parent=AL1G10900
scaffold_1	version-2	intron	299482	299601	1	-	.	ID=AL1G10900.t1;Parent=AL1G10900
scaffold_1	version-2	intron	299733	299848	1	-	.	ID=AL1G10900.t1;Parent=AL1G10900
scaffold_1	version-2	intron	300015	300198	1	-	.	ID=AL1G10900.t1;Parent=AL1G10900
scaffold_1	version-2	CDS	298160	298231	1	-	0	ID=AL1G10900.t1;Parent=AL1G10900
scaffold_1	version-2	CDS	298331	298444	1	-	0	ID=AL1G10900.t1;Parent=AL1G10900
scaffold_1	version-2	exon	298331	298444	.	-	.	ID=AL1G10900.t1;Parent=AL1G10900
scaffold_1	version-2	CDS	298535	298582	1	-	0	ID=AL1G10900.t1;Parent=AL1G10900
scaffold_1	version-2	exon	298535	298582	.	-	.	ID=AL1G10900.t1;Parent=AL1G10900
scaffold_1	version-2	CDS	298690	299481	1	-	0	ID=AL1G10900.t1;Parent=AL1G10900
scaffold_1	version-2	exon	298690	299481	.	-	.	ID=AL1G10900.t1;Parent=AL1G10900
scaffold_1	version-2	CDS	299602	299732	1	-	2	ID=AL1G10900.t1;Parent=AL1G10900
scaffold_1	version-2	exon	299602	299732	.	-	.	ID=AL1G10900.t1;Parent=AL1G10900
scaffold_1	version-2	CDS	299849	300014	1	-	0	ID=AL1G10900.t1;Parent=AL1G10900
scaffold_1	version-2	exon	299849	300014	.	-	.	ID=AL1G10900.t1;Parent=AL1G10900
scaffold_1	version-2	CDS	300199	300786	0.92	-	0	ID=AL1G10900.t1;Parent=AL1G10900
scaffold_1	version-2	exon	300199	300871	.	-	.	ID=AL1G10900.t1;Parent=AL1G10900
scaffold_1	version-2	start_codon	300784	300786	.	-	0	ID=AL1G10900.t1;Parent=AL1G10900
scaffold_1	version-2	transcription_start_site	300871	300871	.	-	.	ID=AL1G10900.t1;Parent=AL1G10900
scaffold_1	version-2	gene	302632	304531	0.09	-	.	ID=AL1G10910;Name=AL1G10910;Note=Protein_Coding_gene
scaffold_1	version-2	transcript	302632	304531	0.09	-	.	ID=AL1G10910.t1;Parent=AL1G10910
scaffold_1	version-2	transcription_end_site	302632	302632	.	-	.	ID=AL1G10910.t1;Parent=AL1G10910
scaffold_1	version-2	exon	302632	303285	.	-	.	ID=AL1G10910.t1;Parent=AL1G10910
scaffold_1	version-2	stop_codon	303052	303054	.	-	0	ID=AL1G10910.t1;Parent=AL1G10910
scaffold_1	version-2	intron	303286	303653	1	-	.	ID=AL1G10910.t1;Parent=AL1G10910
scaffold_1	version-2	CDS	303052	303285	1	-	0	ID=AL1G10910.t1;Parent=AL1G10910
scaffold_1	version-2	CDS	303654	304346	0.64	-	0	ID=AL1G10910.t1;Parent=AL1G10910
scaffold_1	version-2	exon	303654	304531	.	-	.	ID=AL1G10910.t1;Parent=AL1G10910
scaffold_1	version-2	start_codon	304344	304346	.	-	0	ID=AL1G10910.t1;Parent=AL1G10910
scaffold_1	version-2	transcription_start_site	304531	304531	.	-	.	ID=AL1G10910.t1;Parent=AL1G10910
scaffold_1	version-2	gene	308626	311020	0.27	+	.	ID=AL1G10920;Name=AL1G10920;Note=Protein_Coding_gene
scaffold_1	version-2	transcript	308626	311020	0.27	+	.	ID=AL1G10920.t1;Parent=AL1G10920
scaffold_1	version-2	transcription_start_site	308626	308626	.	+	.	ID=AL1G10920.t1;Parent=AL1G10920
scaffold_1	version-2	exon	308626	308949	.	+	.	ID=AL1G10920.t1;Parent=AL1G10920
scaffold_1	version-2	start_codon	308944	308946	.	+	0	ID=AL1G10920.t1;Parent=AL1G10920
scaffold_1	version-2	intron	308950	309645	0.82	+	.	ID=AL1G10920.t1;Parent=AL1G10920
scaffold_1	version-2	intron	309722	310285	0.82	+	.	ID=AL1G10920.t1;Parent=AL1G10920
scaffold_1	version-2	CDS	308944	308949	0.82	+	0	ID=AL1G10920.t1;Parent=AL1G10920
scaffold_1	version-2	CDS	309646	309721	0.82	+	0	ID=AL1G10920.t1;Parent=AL1G10920
scaffold_1	version-2	exon	309646	309721	.	+	.	ID=AL1G10920.t1;Parent=AL1G10920
scaffold_1	version-2	CDS	310286	310737	0.82	+	2	ID=AL1G10920.t1;Parent=AL1G10920
scaffold_1	version-2	exon	310286	311020	.	+	.	ID=AL1G10920.t1;Parent=AL1G10920
scaffold_1	version-2	stop_codon	310735	310737	.	+	0	ID=AL1G10920.t1;Parent=AL1G10920
scaffold_1	version-2	transcription_end_site	311020	311020	.	+	.	ID=AL1G10920.t1;Parent=AL1G10920
scaffold_1	version-2	gene	313054	315561	0.3	-	.	ID=AL1G10930;Name=AL1G10930;Note=Protein_Coding_gene
scaffold_1	version-2	transcript	313054	315561	0.3	-	.	ID=AL1G10930.t1;Parent=AL1G10930
scaffold_1	version-2	transcription_end_site	313054	313054	.	-	.	ID=AL1G10930.t1;Parent=AL1G10930
scaffold_1	version-2	exon	313054	314394	.	-	.	ID=AL1G10930.t1;Parent=AL1G10930
scaffold_1	version-2	stop_codon	313368	313370	.	-	0	ID=AL1G10930.t1;Parent=AL1G10930
scaffold_1	version-2	intron	314395	314661	1	-	.	ID=AL1G10930.t1;Parent=AL1G10930
scaffold_1	version-2	intron	314823	315053	1	-	.	ID=AL1G10930.t1;Parent=AL1G10930
scaffold_1	version-2	intron	315186	315305	1	-	.	ID=AL1G10930.t1;Parent=AL1G10930
scaffold_1	version-2	CDS	313368	314394	1	-	1	ID=AL1G10930.t1;Parent=AL1G10930
scaffold_1	version-2	CDS	314662	314822	1	-	0	ID=AL1G10930.t1;Parent=AL1G10930
scaffold_1	version-2	exon	314662	314822	.	-	.	ID=AL1G10930.t1;Parent=AL1G10930
scaffold_1	version-2	CDS	315054	315185	1	-	0	ID=AL1G10930.t1;Parent=AL1G10930
scaffold_1	version-2	exon	315054	315185	.	-	.	ID=AL1G10930.t1;Parent=AL1G10930
scaffold_1	version-2	CDS	315306	315476	1	-	0	ID=AL1G10930.t1;Parent=AL1G10930
scaffold_1	version-2	exon	315306	315561	.	-	.	ID=AL1G10930.t1;Parent=AL1G10930
scaffold_1	version-2	start_codon	315474	315476	.	-	0	ID=AL1G10930.t1;Parent=AL1G10930
scaffold_1	version-2	transcription_start_site	315561	315561	.	-	.	ID=AL1G10930.t1;Parent=AL1G10930
scaffold_1	version-2	gene	318316	320328	0.17	+	.	ID=AL1G10940;Name=AL1G10940;Note=Protein_Coding_gene
scaffold_1	version-2	transcript	318316	320328	0.17	+	.	ID=AL1G10940.t1;Parent=AL1G10940
scaffold_1	version-2	transcription_start_site	318316	318316	.	+	.	ID=AL1G10940.t1;Parent=AL1G10940
scaffold_1	version-2	exon	318316	318646	.	+	.	ID=AL1G10940.t1;Parent=AL1G10940
scaffold_1	version-2	exon	319008	319466	.	+	.	ID=AL1G10940.t1;Parent=AL1G10940
scaffold_1	version-2	start_codon	319060	319062	.	+	0	ID=AL1G10940.t1;Parent=AL1G10940
scaffold_1	version-2	CDS	319060	319257	0.85	+	0	ID=AL1G10940.t1;Parent=AL1G10940
scaffold_1	version-2	stop_codon	319255	319257	.	+	0	ID=AL1G10940.t1;Parent=AL1G10940
scaffold_1	version-2	exon	320003	320087	.	+	.	ID=AL1G10940.t1;Parent=AL1G10940
scaffold_1	version-2	exon	320178	320328	.	+	.	ID=AL1G10940.t1;Parent=AL1G10940
scaffold_1	version-2	transcription_end_site	320328	320328	.	+	.	ID=AL1G10940.t1;Parent=AL1G10940
scaffold_1	version-2	gene	321847	323861	0.4	-	.	ID=AL1G10950;Name=AL1G10950;Note=Protein_Coding_gene
scaffold_1	version-2	transcript	321847	323861	0.4	-	.	ID=AL1G10950.t1;Parent=AL1G10950
scaffold_1	version-2	transcription_end_site	321847	321847	.	-	.	ID=AL1G10950.t1;Parent=AL1G10950
scaffold_1	version-2	exon	321847	321930	.	-	.	ID=AL1G10950.t1;Parent=AL1G10950
scaffold_1	version-2	stop_codon	321884	321886	.	-	0	ID=AL1G10950.t1;Parent=AL1G10950
scaffold_1	version-2	intron	321931	322017	1	-	.	ID=AL1G10950.t1;Parent=AL1G10950
scaffold_1	version-2	intron	322118	322199	1	-	.	ID=AL1G10950.t1;Parent=AL1G10950
scaffold_1	version-2	intron	322292	322371	0.97	-	.	ID=AL1G10950.t1;Parent=AL1G10950
scaffold_1	version-2	intron	322502	322571	1	-	.	ID=AL1G10950.t1;Parent=AL1G10950
scaffold_1	version-2	CDS	321884	321930	0.76	-	2	ID=AL1G10950.t1;Parent=AL1G10950
scaffold_1	version-2	CDS	322018	322117	1	-	0	ID=AL1G10950.t1;Parent=AL1G10950
scaffold_1	version-2	exon	322018	322117	.	-	.	ID=AL1G10950.t1;Parent=AL1G10950
scaffold_1	version-2	CDS	322200	322291	1	-	2	ID=AL1G10950.t1;Parent=AL1G10950
scaffold_1	version-2	exon	322200	322291	.	-	.	ID=AL1G10950.t1;Parent=AL1G10950
scaffold_1	version-2	CDS	322372	322501	0.97	-	0	ID=AL1G10950.t1;Parent=AL1G10950
scaffold_1	version-2	exon	322372	322501	.	-	.	ID=AL1G10950.t1;Parent=AL1G10950
scaffold_1	version-2	CDS	322572	322760	0.97	-	0	ID=AL1G10950.t1;Parent=AL1G10950
scaffold_1	version-2	exon	322572	322761	.	-	.	ID=AL1G10950.t1;Parent=AL1G10950
scaffold_1	version-2	start_codon	322758	322760	.	-	0	ID=AL1G10950.t1;Parent=AL1G10950
scaffold_1	version-2	exon	323812	323861	.	-	.	ID=AL1G10950.t1;Parent=AL1G10950
scaffold_1	version-2	transcription_start_site	323861	323861	.	-	.	ID=AL1G10950.t1;Parent=AL1G10950
scaffold_1	version-2	gene	324197	326781	0.16	-	.	ID=AL1G10960;Name=AL1G10960;Note=Protein_Coding_gene
scaffold_1	version-2	transcript	324197	326781	0.16	-	.	ID=AL1G10960.t1;Parent=AL1G10960
scaffold_1	version-2	transcription_end_site	324197	324197	.	-	.	ID=AL1G10960.t1;Parent=AL1G10960
scaffold_1	version-2	exon	324197	324656	.	-	.	ID=AL1G10960.t1;Parent=AL1G10960
scaffold_1	version-2	stop_codon	324353	324355	.	-	0	ID=AL1G10960.t1;Parent=AL1G10960
scaffold_1	version-2	intron	324657	324746	1	-	.	ID=AL1G10960.t1;Parent=AL1G10960
scaffold_1	version-2	intron	324886	324996	1	-	.	ID=AL1G10960.t1;Parent=AL1G10960
scaffold_1	version-2	intron	325090	325184	1	-	.	ID=AL1G10960.t1;Parent=AL1G10960
scaffold_1	version-2	intron	325233	325313	1	-	.	ID=AL1G10960.t1;Parent=AL1G10960
scaffold_1	version-2	intron	325406	325485	1	-	.	ID=AL1G10960.t1;Parent=AL1G10960
scaffold_1	version-2	intron	325674	325785	1	-	.	ID=AL1G10960.t1;Parent=AL1G10960
scaffold_1	version-2	intron	325897	325976	1	-	.	ID=AL1G10960.t1;Parent=AL1G10960
scaffold_1	version-2	intron	326140	326223	1	-	.	ID=AL1G10960.t1;Parent=AL1G10960
scaffold_1	version-2	CDS	324353	324656	1	-	1	ID=AL1G10960.t1;Parent=AL1G10960
scaffold_1	version-2	CDS	324747	324885	1	-	2	ID=AL1G10960.t1;Parent=AL1G10960
scaffold_1	version-2	exon	324747	324885	.	-	.	ID=AL1G10960.t1;Parent=AL1G10960
scaffold_1	version-2	CDS	324997	325089	1	-	2	ID=AL1G10960.t1;Parent=AL1G10960
scaffold_1	version-2	exon	324997	325089	.	-	.	ID=AL1G10960.t1;Parent=AL1G10960
scaffold_1	version-2	CDS	325185	325232	1	-	2	ID=AL1G10960.t1;Parent=AL1G10960
scaffold_1	version-2	exon	325185	325232	.	-	.	ID=AL1G10960.t1;Parent=AL1G10960
scaffold_1	version-2	CDS	325314	325405	1	-	1	ID=AL1G10960.t1;Parent=AL1G10960
scaffold_1	version-2	exon	325314	325405	.	-	.	ID=AL1G10960.t1;Parent=AL1G10960
scaffold_1	version-2	CDS	325486	325673	1	-	0	ID=AL1G10960.t1;Parent=AL1G10960
scaffold_1	version-2	exon	325486	325673	.	-	.	ID=AL1G10960.t1;Parent=AL1G10960
scaffold_1	version-2	CDS	325786	325896	1	-	0	ID=AL1G10960.t1;Parent=AL1G10960
scaffold_1	version-2	exon	325786	325896	.	-	.	ID=AL1G10960.t1;Parent=AL1G10960
scaffold_1	version-2	CDS	325977	326139	1	-	1	ID=AL1G10960.t1;Parent=AL1G10960
scaffold_1	version-2	exon	325977	326139	.	-	.	ID=AL1G10960.t1;Parent=AL1G10960
scaffold_1	version-2	CDS	326224	326366	1	-	0	ID=AL1G10960.t1;Parent=AL1G10960
scaffold_1	version-2	exon	326224	326443	.	-	.	ID=AL1G10960.t1;Parent=AL1G10960
scaffold_1	version-2	start_codon	326364	326366	.	-	0	ID=AL1G10960.t1;Parent=AL1G10960
scaffold_1	version-2	exon	326714	326781	.	-	.	ID=AL1G10960.t1;Parent=AL1G10960
scaffold_1	version-2	transcription_start_site	326781	326781	.	-	.	ID=AL1G10960.t1;Parent=AL1G10960
scaffold_1	version-2	gene	328181	328380	.	+	.	ID=AL1G10970;Name=AL1G10970;Note=Protein_Coding_gene
scaffold_1	version-2	exon	328181	328380	.	+	.	ID=AL1G10970.t1;Parent=AL1G10970
scaffold_1	version-2	CDS	328202	328360	.	+	0	ID=AL1G10970.t1;Parent=AL1G10970
scaffold_1	version-2	start_codon	328202	328204	.	+	0	ID=AL1G10970.t1;Parent=AL1G10970
scaffold_1	version-2	stop_codon	328358	328360	.	+	0	ID=AL1G10970.t1;Parent=AL1G10970
scaffold_1	version-2	gene	330136	331599	0.65	+	.	ID=AL1G10980;Name=AL1G10980;Note=Protein_Coding_gene
scaffold_1	version-2	transcript	330136	331599	0.65	+	.	ID=AL1G10980.t1;Parent=AL1G10980
scaffold_1	version-2	transcription_start_site	330136	330136	.	+	.	ID=AL1G10980.t1;Parent=AL1G10980
scaffold_1	version-2	exon	330136	330362	.	+	.	ID=AL1G10980.t1;Parent=AL1G10980
scaffold_1	version-2	exon	330459	331254	.	+	.	ID=AL1G10980.t1;Parent=AL1G10980
scaffold_1	version-2	start_codon	330470	330472	.	+	0	ID=AL1G10980.t1;Parent=AL1G10980
scaffold_1	version-2	intron	331255	331380	1	+	.	ID=AL1G10980.t1;Parent=AL1G10980
scaffold_1	version-2	CDS	330470	331254	1	+	0	ID=AL1G10980.t1;Parent=AL1G10980
scaffold_1	version-2	CDS	331381	331399	1	+	1	ID=AL1G10980.t1;Parent=AL1G10980
scaffold_1	version-2	exon	331381	331599	.	+	.	ID=AL1G10980.t1;Parent=AL1G10980
scaffold_1	version-2	stop_codon	331397	331399	.	+	0	ID=AL1G10980.t1;Parent=AL1G10980
scaffold_1	version-2	transcription_end_site	331599	331599	.	+	.	ID=AL1G10980.t1;Parent=AL1G10980
scaffold_1	version-2	gene	331926	334295	0.27	+	.	ID=AL1G10990;Name=AL1G10990;Note=Protein_Coding_gene
scaffold_1	version-2	transcript	331926	334295	0.27	+	.	ID=AL1G10990.t1;Parent=AL1G10990
scaffold_1	version-2	transcription_start_site	331926	331926	.	+	.	ID=AL1G10990.t1;Parent=AL1G10990
scaffold_1	version-2	exon	331926	334030	.	+	.	ID=AL1G10990.t1;Parent=AL1G10990
scaffold_1	version-2	start_codon	332098	332100	.	+	0	ID=AL1G10990.t1;Parent=AL1G10990
scaffold_1	version-2	intron	334031	334115	0.91	+	.	ID=AL1G10990.t1;Parent=AL1G10990
scaffold_1	version-2	CDS	332098	334030	0.99	+	0	ID=AL1G10990.t1;Parent=AL1G10990
scaffold_1	version-2	CDS	334116	334264	0.91	+	2	ID=AL1G10990.t1;Parent=AL1G10990
scaffold_1	version-2	exon	334116	334295	.	+	.	ID=AL1G10990.t1;Parent=AL1G10990
scaffold_1	version-2	stop_codon	334262	334264	.	+	0	ID=AL1G10990.t1;Parent=AL1G10990
scaffold_1	version-2	transcription_end_site	334295	334295	.	+	.	ID=AL1G10990.t1;Parent=AL1G10990
scaffold_1	version-2	gene	334369	337041	0.18	-	.	ID=AL1G11000;Name=AL1G11000;Note=Protein_Coding_gene
scaffold_1	version-2	transcript	334369	337041	0.18	-	.	ID=AL1G11000.t1;Parent=AL1G11000
scaffold_1	version-2	transcription_end_site	334369	334369	.	-	.	ID=AL1G11000.t1;Parent=AL1G11000
scaffold_1	version-2	exon	334369	334397	.	-	.	ID=AL1G11000.t1;Parent=AL1G11000
scaffold_1	version-2	exon	334691	334798	.	-	.	ID=AL1G11000.t1;Parent=AL1G11000
scaffold_1	version-2	stop_codon	334741	334743	.	-	0	ID=AL1G11000.t1;Parent=AL1G11000
scaffold_1	version-2	intron	334799	336158	0.77	-	.	ID=AL1G11000.t1;Parent=AL1G11000
scaffold_1	version-2	intron	336430	336518	0.44	-	.	ID=AL1G11000.t1;Parent=AL1G11000
scaffold_1	version-2	CDS	334741	334798	0.83	-	1	ID=AL1G11000.t1;Parent=AL1G11000
scaffold_1	version-2	CDS	336159	336429	0.42	-	2	ID=AL1G11000.t1;Parent=AL1G11000
scaffold_1	version-2	exon	336159	336429	.	-	.	ID=AL1G11000.t1;Parent=AL1G11000
scaffold_1	version-2	CDS	336519	336924	0.38	-	0	ID=AL1G11000.t1;Parent=AL1G11000
scaffold_1	version-2	exon	336519	337041	.	-	.	ID=AL1G11000.t1;Parent=AL1G11000
scaffold_1	version-2	start_codon	336922	336924	.	-	0	ID=AL1G11000.t1;Parent=AL1G11000
scaffold_1	version-2	transcription_start_site	337041	337041	.	-	.	ID=AL1G11000.t1;Parent=AL1G11000
scaffold_1	version-2	gene	338856	342005	0.26	+	.	ID=AL1G11010;Name=AL1G11010;Note=Protein_Coding_gene
scaffold_1	version-2	transcript	338856	342005	0.26	+	.	ID=AL1G11010.t1;Parent=AL1G11010
scaffold_1	version-2	transcription_start_site	338856	338856	.	+	.	ID=AL1G11010.t1;Parent=AL1G11010
scaffold_1	version-2	exon	338856	339132	.	+	.	ID=AL1G11010.t1;Parent=AL1G11010
scaffold_1	version-2	exon	339320	341028	.	+	.	ID=AL1G11010.t1;Parent=AL1G11010
scaffold_1	version-2	start_codon	339380	339382	.	+	0	ID=AL1G11010.t1;Parent=AL1G11010
scaffold_1	version-2	intron	341029	341120	1	+	.	ID=AL1G11010.t1;Parent=AL1G11010
scaffold_1	version-2	intron	341182	341324	1	+	.	ID=AL1G11010.t1;Parent=AL1G11010
scaffold_1	version-2	intron	341549	341642	1	+	.	ID=AL1G11010.t1;Parent=AL1G11010
scaffold_1	version-2	CDS	339380	341028	1	+	0	ID=AL1G11010.t1;Parent=AL1G11010
scaffold_1	version-2	CDS	341121	341181	1	+	1	ID=AL1G11010.t1;Parent=AL1G11010
scaffold_1	version-2	exon	341121	341181	.	+	.	ID=AL1G11010.t1;Parent=AL1G11010
scaffold_1	version-2	CDS	341325	341548	1	+	0	ID=AL1G11010.t1;Parent=AL1G11010
scaffold_1	version-2	exon	341325	341548	.	+	.	ID=AL1G11010.t1;Parent=AL1G11010
scaffold_1	version-2	CDS	341643	341700	1	+	1	ID=AL1G11010.t1;Parent=AL1G11010
scaffold_1	version-2	exon	341643	342005	.	+	.	ID=AL1G11010.t1;Parent=AL1G11010
scaffold_1	version-2	stop_codon	341698	341700	.	+	0	ID=AL1G11010.t1;Parent=AL1G11010
scaffold_1	version-2	transcription_end_site	342005	342005	.	+	.	ID=AL1G11010.t1;Parent=AL1G11010
scaffold_1	version-2	gene	343266	345155	0.37	+	.	ID=AL1G11020;Name=AL1G11020;Note=Protein_Coding_gene
scaffold_1	version-2	transcript	343266	345155	0.37	+	.	ID=AL1G11020.t1;Parent=AL1G11020
scaffold_1	version-2	transcription_start_site	343266	343266	.	+	.	ID=AL1G11020.t1;Parent=AL1G11020
scaffold_1	version-2	exon	343266	343637	.	+	.	ID=AL1G11020.t1;Parent=AL1G11020
scaffold_1	version-2	start_codon	343373	343375	.	+	0	ID=AL1G11020.t1;Parent=AL1G11020
scaffold_1	version-2	intron	343638	343800	1	+	.	ID=AL1G11020.t1;Parent=AL1G11020
scaffold_1	version-2	intron	344085	344161	1	+	.	ID=AL1G11020.t1;Parent=AL1G11020
scaffold_1	version-2	CDS	343373	343637	1	+	0	ID=AL1G11020.t1;Parent=AL1G11020
scaffold_1	version-2	CDS	343801	344084	1	+	2	ID=AL1G11020.t1;Parent=AL1G11020
scaffold_1	version-2	exon	343801	344084	.	+	.	ID=AL1G11020.t1;Parent=AL1G11020
scaffold_1	version-2	CDS	344162	344959	1	+	0	ID=AL1G11020.t1;Parent=AL1G11020
scaffold_1	version-2	exon	344162	345155	.	+	.	ID=AL1G11020.t1;Parent=AL1G11020
scaffold_1	version-2	stop_codon	344957	344959	.	+	0	ID=AL1G11020.t1;Parent=AL1G11020
scaffold_1	version-2	transcription_end_site	345155	345155	.	+	.	ID=AL1G11020.t1;Parent=AL1G11020
scaffold_1	version-2	gene	354470	355914	0.86	+	.	ID=AL1G11030;Name=AL1G11030;Note=Protein_Coding_gene
scaffold_1	version-2	transcript	354470	355914	0.86	+	.	ID=AL1G11030.t1;Parent=AL1G11030
scaffold_1	version-2	transcription_start_site	354470	354470	.	+	.	ID=AL1G11030.t1;Parent=AL1G11030
scaffold_1	version-2	exon	354470	355914	.	+	.	ID=AL1G11030.t1;Parent=AL1G11030
scaffold_1	version-2	start_codon	354524	354526	.	+	0	ID=AL1G11030.t1;Parent=AL1G11030
scaffold_1	version-2	CDS	354524	355765	1	+	0	ID=AL1G11030.t1;Parent=AL1G11030
scaffold_1	version-2	stop_codon	355763	355765	.	+	0	ID=AL1G11030.t1;Parent=AL1G11030
scaffold_1	version-2	transcription_end_site	355914	355914	.	+	.	ID=AL1G11030.t1;Parent=AL1G11030
scaffold_1	version-2	gene	356157	357715	0.35	-	.	ID=AL1G11040;Name=AL1G11040;Note=Protein_Coding_gene
scaffold_1	version-2	transcript	356157	357715	0.35	-	.	ID=AL1G11040.t1;Parent=AL1G11040
scaffold_1	version-2	transcription_end_site	356157	356157	.	-	.	ID=AL1G11040.t1;Parent=AL1G11040
scaffold_1	version-2	exon	356157	357715	.	-	.	ID=AL1G11040.t1;Parent=AL1G11040
scaffold_1	version-2	stop_codon	356318	356320	.	-	0	ID=AL1G11040.t1;Parent=AL1G11040
scaffold_1	version-2	CDS	356318	357622	0.83	-	0	ID=AL1G11040.t1;Parent=AL1G11040
scaffold_1	version-2	start_codon	357620	357622	.	-	0	ID=AL1G11040.t1;Parent=AL1G11040
scaffold_1	version-2	transcription_start_site	357715	357715	.	-	.	ID=AL1G11040.t1;Parent=AL1G11040
scaffold_1	version-2	gene	358580	360583	0.48	+	.	ID=AL1G11050;Name=AL1G11050;Note=Protein_Coding_gene
scaffold_1	version-2	transcript	358580	360583	0.48	+	.	ID=AL1G11050.t1;Parent=AL1G11050
scaffold_1	version-2	transcription_start_site	358580	358580	.	+	.	ID=AL1G11050.t1;Parent=AL1G11050
scaffold_1	version-2	exon	358580	358651	.	+	.	ID=AL1G11050.t1;Parent=AL1G11050
scaffold_1	version-2	exon	359015	359107	.	+	.	ID=AL1G11050.t1;Parent=AL1G11050
scaffold_1	version-2	start_codon	359044	359046	.	+	0	ID=AL1G11050.t1;Parent=AL1G11050
scaffold_1	version-2	intron	359108	359197	1	+	.	ID=AL1G11050.t1;Parent=AL1G11050
scaffold_1	version-2	intron	359269	359352	1	+	.	ID=AL1G11050.t1;Parent=AL1G11050
scaffold_1	version-2	intron	359533	359624	1	+	.	ID=AL1G11050.t1;Parent=AL1G11050
scaffold_1	version-2	intron	359919	360005	1	+	.	ID=AL1G11050.t1;Parent=AL1G11050
scaffold_1	version-2	intron	360099	360201	1	+	.	ID=AL1G11050.t1;Parent=AL1G11050
scaffold_1	version-2	CDS	359044	359107	1	+	0	ID=AL1G11050.t1;Parent=AL1G11050
scaffold_1	version-2	CDS	359198	359268	1	+	2	ID=AL1G11050.t1;Parent=AL1G11050
scaffold_1	version-2	exon	359198	359268	.	+	.	ID=AL1G11050.t1;Parent=AL1G11050
scaffold_1	version-2	CDS	359353	359532	1	+	0	ID=AL1G11050.t1;Parent=AL1G11050
scaffold_1	version-2	exon	359353	359532	.	+	.	ID=AL1G11050.t1;Parent=AL1G11050
scaffold_1	version-2	CDS	359625	359918	1	+	0	ID=AL1G11050.t1;Parent=AL1G11050
scaffold_1	version-2	exon	359625	359918	.	+	.	ID=AL1G11050.t1;Parent=AL1G11050
scaffold_1	version-2	CDS	360006	360098	1	+	0	ID=AL1G11050.t1;Parent=AL1G11050
scaffold_1	version-2	exon	360006	360098	.	+	.	ID=AL1G11050.t1;Parent=AL1G11050
scaffold_1	version-2	CDS	360202	360465	1	+	0	ID=AL1G11050.t1;Parent=AL1G11050
scaffold_1	version-2	exon	360202	360583	.	+	.	ID=AL1G11050.t1;Parent=AL1G11050
scaffold_1	version-2	stop_codon	360463	360465	.	+	0	ID=AL1G11050.t1;Parent=AL1G11050
scaffold_1	version-2	transcription_end_site	360583	360583	.	+	.	ID=AL1G11050.t1;Parent=AL1G11050
scaffold_1	version-2	gene	362850	364615	0.64	+	.	ID=AL1G11060;Name=AL1G11060;Note=Protein_Coding_gene
scaffold_1	version-2	transcript	362850	364615	0.64	+	.	ID=AL1G11060.t1;Parent=AL1G11060
scaffold_1	version-2	transcription_start_site	362850	362850	.	+	.	ID=AL1G11060.t1;Parent=AL1G11060
scaffold_1	version-2	exon	362850	364615	.	+	.	ID=AL1G11060.t1;Parent=AL1G11060
scaffold_1	version-2	start_codon	362942	362944	.	+	0	ID=AL1G11060.t1;Parent=AL1G11060
scaffold_1	version-2	CDS	362942	364384	0.97	+	0	ID=AL1G11060.t1;Parent=AL1G11060
scaffold_1	version-2	stop_codon	364382	364384	.	+	0	ID=AL1G11060.t1;Parent=AL1G11060
scaffold_1	version-2	transcription_end_site	364615	364615	.	+	.	ID=AL1G11060.t1;Parent=AL1G11060
scaffold_1	version-2	gene	364870	365645	0.87	-	.	ID=AL1G11070;Name=AL1G11070;Note=Protein_Coding_gene
scaffold_1	version-2	transcript	364870	365645	0.46	-	.	ID=AL1G11070.t1;Parent=AL1G11070
scaffold_1	version-2	transcription_end_site	364870	364870	.	-	.	ID=AL1G11070.t1;Parent=AL1G11070
scaffold_1	version-2	exon	364870	365137	.	-	.	ID=AL1G11070.t1;Parent=AL1G11070
scaffold_1	version-2	stop_codon	365041	365043	.	-	0	ID=AL1G11070.t1;Parent=AL1G11070
scaffold_1	version-2	intron	365138	365247	1	-	.	ID=AL1G11070.t1;Parent=AL1G11070
scaffold_1	version-2	intron	365336	365456	1	-	.	ID=AL1G11070.t1;Parent=AL1G11070
scaffold_1	version-2	CDS	365041	365137	1	-	1	ID=AL1G11070.t1;Parent=AL1G11070
scaffold_1	version-2	CDS	365248	365335	1	-	2	ID=AL1G11070.t1;Parent=AL1G11070
scaffold_1	version-2	exon	365248	365335	.	-	.	ID=AL1G11070.t1;Parent=AL1G11070
scaffold_1	version-2	CDS	365457	365523	1	-	0	ID=AL1G11070.t1;Parent=AL1G11070
scaffold_1	version-2	exon	365457	365645	.	-	.	ID=AL1G11070.t1;Parent=AL1G11070
scaffold_1	version-2	start_codon	365521	365523	.	-	0	ID=AL1G11070.t1;Parent=AL1G11070
scaffold_1	version-2	transcription_start_site	365645	365645	.	-	.	ID=AL1G11070.t1;Parent=AL1G11070
scaffold_1	version-2	transcript	364870	365645	0.41	-	.	ID=AL1G11070.t2;Parent=AL1G11070
scaffold_1	version-2	transcription_end_site	364870	364870	.	-	.	ID=AL1G11070.t2;Parent=AL1G11070
scaffold_1	version-2	exon	364870	365137	.	-	.	ID=AL1G11070.t2;Parent=AL1G11070
scaffold_1	version-2	stop_codon	365041	365043	.	-	0	ID=AL1G11070.t2;Parent=AL1G11070
scaffold_1	version-2	intron	365138	365247	1	-	.	ID=AL1G11070.t2;Parent=AL1G11070
scaffold_1	version-2	intron	365333	365456	1	-	.	ID=AL1G11070.t2;Parent=AL1G11070
scaffold_1	version-2	CDS	365041	365137	1	-	1	ID=AL1G11070.t2;Parent=AL1G11070
scaffold_1	version-2	CDS	365248	365332	1	-	2	ID=AL1G11070.t2;Parent=AL1G11070
scaffold_1	version-2	exon	365248	365332	.	-	.	ID=AL1G11070.t2;Parent=AL1G11070
scaffold_1	version-2	CDS	365457	365523	1	-	0	ID=AL1G11070.t2;Parent=AL1G11070
scaffold_1	version-2	exon	365457	365645	.	-	.	ID=AL1G11070.t2;Parent=AL1G11070
scaffold_1	version-2	start_codon	365521	365523	.	-	0	ID=AL1G11070.t2;Parent=AL1G11070
scaffold_1	version-2	transcription_start_site	365645	365645	.	-	.	ID=AL1G11070.t2;Parent=AL1G11070
scaffold_1	version-2	gene	367345	371175	0.02	-	.	ID=AL1G11080;Name=AL1G11080;Note=Protein_Coding_gene
scaffold_1	version-2	transcript	367345	371175	0.02	-	.	ID=AL1G11080.t1;Parent=AL1G11080
scaffold_1	version-2	transcription_end_site	367345	367345	.	-	.	ID=AL1G11080.t1;Parent=AL1G11080
scaffold_1	version-2	exon	367345	367751	.	-	.	ID=AL1G11080.t1;Parent=AL1G11080
scaffold_1	version-2	stop_codon	367696	367698	.	-	0	ID=AL1G11080.t1;Parent=AL1G11080
scaffold_1	version-2	intron	367752	367890	1	-	.	ID=AL1G11080.t1;Parent=AL1G11080
scaffold_1	version-2	intron	367967	368106	1	-	.	ID=AL1G11080.t1;Parent=AL1G11080
scaffold_1	version-2	intron	368185	368600	1	-	.	ID=AL1G11080.t1;Parent=AL1G11080
scaffold_1	version-2	intron	368714	368802	0.98	-	.	ID=AL1G11080.t1;Parent=AL1G11080
scaffold_1	version-2	intron	368837	368907	0.99	-	.	ID=AL1G11080.t1;Parent=AL1G11080
scaffold_1	version-2	intron	368943	369063	0.96	-	.	ID=AL1G11080.t1;Parent=AL1G11080
scaffold_1	version-2	intron	369110	369209	0.77	-	.	ID=AL1G11080.t1;Parent=AL1G11080
scaffold_1	version-2	intron	369251	370426	0.43	-	.	ID=AL1G11080.t1;Parent=AL1G11080
scaffold_1	version-2	intron	370521	370614	1	-	.	ID=AL1G11080.t1;Parent=AL1G11080
scaffold_1	version-2	intron	370831	370970	1	-	.	ID=AL1G11080.t1;Parent=AL1G11080
scaffold_1	version-2	CDS	367696	367751	0.99	-	2	ID=AL1G11080.t1;Parent=AL1G11080
scaffold_1	version-2	CDS	367891	367966	1	-	0	ID=AL1G11080.t1;Parent=AL1G11080
scaffold_1	version-2	exon	367891	367966	.	-	.	ID=AL1G11080.t1;Parent=AL1G11080
scaffold_1	version-2	CDS	368107	368184	1	-	0	ID=AL1G11080.t1;Parent=AL1G11080
scaffold_1	version-2	exon	368107	368184	.	-	.	ID=AL1G11080.t1;Parent=AL1G11080
scaffold_1	version-2	CDS	368601	368713	0.98	-	2	ID=AL1G11080.t1;Parent=AL1G11080
scaffold_1	version-2	exon	368601	368713	.	-	.	ID=AL1G11080.t1;Parent=AL1G11080
scaffold_1	version-2	CDS	368803	368836	0.99	-	0	ID=AL1G11080.t1;Parent=AL1G11080
scaffold_1	version-2	exon	368803	368836	.	-	.	ID=AL1G11080.t1;Parent=AL1G11080
scaffold_1	version-2	CDS	368908	368942	0.99	-	2	ID=AL1G11080.t1;Parent=AL1G11080
scaffold_1	version-2	exon	368908	368942	.	-	.	ID=AL1G11080.t1;Parent=AL1G11080
scaffold_1	version-2	CDS	369064	369109	0.96	-	0	ID=AL1G11080.t1;Parent=AL1G11080
scaffold_1	version-2	exon	369064	369109	.	-	.	ID=AL1G11080.t1;Parent=AL1G11080
scaffold_1	version-2	CDS	369210	369250	0.62	-	2	ID=AL1G11080.t1;Parent=AL1G11080
scaffold_1	version-2	exon	369210	369250	.	-	.	ID=AL1G11080.t1;Parent=AL1G11080
scaffold_1	version-2	CDS	370427	370520	0.55	-	0	ID=AL1G11080.t1;Parent=AL1G11080
scaffold_1	version-2	exon	370427	370520	.	-	.	ID=AL1G11080.t1;Parent=AL1G11080
scaffold_1	version-2	CDS	370615	370830	1	-	0	ID=AL1G11080.t1;Parent=AL1G11080
scaffold_1	version-2	exon	370615	370830	.	-	.	ID=AL1G11080.t1;Parent=AL1G11080
scaffold_1	version-2	CDS	370971	371114	0.92	-	0	ID=AL1G11080.t1;Parent=AL1G11080
scaffold_1	version-2	exon	370971	371175	.	-	.	ID=AL1G11080.t1;Parent=AL1G11080
scaffold_1	version-2	start_codon	371112	371114	.	-	0	ID=AL1G11080.t1;Parent=AL1G11080
scaffold_1	version-2	transcription_start_site	371175	371175	.	-	.	ID=AL1G11080.t1;Parent=AL1G11080
scaffold_1	version-2	gene	373478	374615	0.26	-	.	ID=AL1G11090;Name=AL1G11090;Note=Protein_Coding_gene
scaffold_1	version-2	transcript	373478	374615	0.15	-	.	ID=AL1G11090.t1;Parent=AL1G11090
scaffold_1	version-2	transcription_end_site	373478	373478	.	-	.	ID=AL1G11090.t1;Parent=AL1G11090
scaffold_1	version-2	exon	373478	373764	.	-	.	ID=AL1G11090.t1;Parent=AL1G11090
scaffold_1	version-2	stop_codon	373743	373745	.	-	0	ID=AL1G11090.t1;Parent=AL1G11090
scaffold_1	version-2	intron	373765	373970	0.99	-	.	ID=AL1G11090.t1;Parent=AL1G11090
scaffold_1	version-2	intron	374215	374312	1	-	.	ID=AL1G11090.t1;Parent=AL1G11090
scaffold_1	version-2	CDS	373743	373764	0.75	-	1	ID=AL1G11090.t1;Parent=AL1G11090
scaffold_1	version-2	CDS	373971	374214	0.75	-	2	ID=AL1G11090.t1;Parent=AL1G11090
scaffold_1	version-2	exon	373971	374214	.	-	.	ID=AL1G11090.t1;Parent=AL1G11090
scaffold_1	version-2	CDS	374313	374562	1	-	0	ID=AL1G11090.t1;Parent=AL1G11090
scaffold_1	version-2	exon	374313	374615	.	-	.	ID=AL1G11090.t1;Parent=AL1G11090
scaffold_1	version-2	start_codon	374560	374562	.	-	0	ID=AL1G11090.t1;Parent=AL1G11090
scaffold_1	version-2	transcription_start_site	374615	374615	.	-	.	ID=AL1G11090.t1;Parent=AL1G11090
scaffold_1	version-2	transcript	373478	374615	0.11	-	.	ID=AL1G11090.t2;Parent=AL1G11090
scaffold_1	version-2	transcription_end_site	373478	373478	.	-	.	ID=AL1G11090.t2;Parent=AL1G11090
scaffold_1	version-2	exon	373478	373764	.	-	.	ID=AL1G11090.t2;Parent=AL1G11090
scaffold_1	version-2	stop_codon	373696	373698	.	-	0	ID=AL1G11090.t2;Parent=AL1G11090
scaffold_1	version-2	intron	373765	373947	1	-	.	ID=AL1G11090.t2;Parent=AL1G11090
scaffold_1	version-2	intron	374101	374191	0.75	-	.	ID=AL1G11090.t2;Parent=AL1G11090
scaffold_1	version-2	intron	374215	374312	1	-	.	ID=AL1G11090.t2;Parent=AL1G11090
scaffold_1	version-2	CDS	373696	373764	0.84	-	0	ID=AL1G11090.t2;Parent=AL1G11090
scaffold_1	version-2	CDS	373948	374100	0.75	-	0	ID=AL1G11090.t2;Parent=AL1G11090
scaffold_1	version-2	exon	373948	374100	.	-	.	ID=AL1G11090.t2;Parent=AL1G11090
scaffold_1	version-2	CDS	374192	374214	0.75	-	2	ID=AL1G11090.t2;Parent=AL1G11090
scaffold_1	version-2	exon	374192	374214	.	-	.	ID=AL1G11090.t2;Parent=AL1G11090
scaffold_1	version-2	CDS	374313	374562	1	-	0	ID=AL1G11090.t2;Parent=AL1G11090
scaffold_1	version-2	exon	374313	374615	.	-	.	ID=AL1G11090.t2;Parent=AL1G11090
scaffold_1	version-2	start_codon	374560	374562	.	-	0	ID=AL1G11090.t2;Parent=AL1G11090
scaffold_1	version-2	transcription_start_site	374615	374615	.	-	.	ID=AL1G11090.t2;Parent=AL1G11090
scaffold_1	version-2	gene	374775	376745	0.41	-	.	ID=AL1G11100;Name=AL1G11100;Note=Protein_Coding_gene
scaffold_1	version-2	transcript	374775	376745	0.41	-	.	ID=AL1G11100.t1;Parent=AL1G11100
scaffold_1	version-2	transcription_end_site	374775	374775	.	-	.	ID=AL1G11100.t1;Parent=AL1G11100
scaffold_1	version-2	exon	374775	375053	.	-	.	ID=AL1G11100.t1;Parent=AL1G11100
scaffold_1	version-2	stop_codon	374931	374933	.	-	0	ID=AL1G11100.t1;Parent=AL1G11100
scaffold_1	version-2	intron	375054	375136	1	-	.	ID=AL1G11100.t1;Parent=AL1G11100
scaffold_1	version-2	intron	375958	376077	1	-	.	ID=AL1G11100.t1;Parent=AL1G11100
scaffold_1	version-2	CDS	374931	375053	1	-	0	ID=AL1G11100.t1;Parent=AL1G11100
scaffold_1	version-2	CDS	375137	375957	1	-	2	ID=AL1G11100.t1;Parent=AL1G11100
scaffold_1	version-2	exon	375137	375957	.	-	.	ID=AL1G11100.t1;Parent=AL1G11100
scaffold_1	version-2	CDS	376078	376162	1	-	0	ID=AL1G11100.t1;Parent=AL1G11100
scaffold_1	version-2	exon	376078	376216	.	-	.	ID=AL1G11100.t1;Parent=AL1G11100
scaffold_1	version-2	start_codon	376160	376162	.	-	0	ID=AL1G11100.t1;Parent=AL1G11100
scaffold_1	version-2	exon	376683	376745	.	-	.	ID=AL1G11100.t1;Parent=AL1G11100
scaffold_1	version-2	transcription_start_site	376745	376745	.	-	.	ID=AL1G11100.t1;Parent=AL1G11100
scaffold_1	version-2	gene	377030	380594	0.42	+	.	ID=AL1G11110;Name=AL1G11110;Note=Protein_Coding_gene
scaffold_1	version-2	transcript	377030	380594	0.42	+	.	ID=AL1G11110.t1;Parent=AL1G11110
scaffold_1	version-2	transcription_start_site	377030	377030	.	+	.	ID=AL1G11110.t1;Parent=AL1G11110
scaffold_1	version-2	exon	377030	377187	.	+	.	ID=AL1G11110.t1;Parent=AL1G11110
scaffold_1	version-2	exon	377624	377704	.	+	.	ID=AL1G11110.t1;Parent=AL1G11110
scaffold_1	version-2	start_codon	377676	377678	.	+	0	ID=AL1G11110.t1;Parent=AL1G11110
scaffold_1	version-2	intron	377705	377777	1	+	.	ID=AL1G11110.t1;Parent=AL1G11110
scaffold_1	version-2	intron	378301	378372	1	+	.	ID=AL1G11110.t1;Parent=AL1G11110
scaffold_1	version-2	intron	378586	378667	1	+	.	ID=AL1G11110.t1;Parent=AL1G11110
scaffold_1	version-2	intron	378964	379172	1	+	.	ID=AL1G11110.t1;Parent=AL1G11110
scaffold_1	version-2	intron	379285	379361	1	+	.	ID=AL1G11110.t1;Parent=AL1G11110
scaffold_1	version-2	intron	379599	379693	1	+	.	ID=AL1G11110.t1;Parent=AL1G11110
scaffold_1	version-2	intron	380089	380168	1	+	.	ID=AL1G11110.t1;Parent=AL1G11110
scaffold_1	version-2	CDS	377676	377704	1	+	0	ID=AL1G11110.t1;Parent=AL1G11110
scaffold_1	version-2	CDS	377778	378300	1	+	1	ID=AL1G11110.t1;Parent=AL1G11110
scaffold_1	version-2	exon	377778	378300	.	+	.	ID=AL1G11110.t1;Parent=AL1G11110
scaffold_1	version-2	CDS	378373	378585	1	+	0	ID=AL1G11110.t1;Parent=AL1G11110
scaffold_1	version-2	exon	378373	378585	.	+	.	ID=AL1G11110.t1;Parent=AL1G11110
scaffold_1	version-2	CDS	378668	378963	1	+	0	ID=AL1G11110.t1;Parent=AL1G11110
scaffold_1	version-2	exon	378668	378963	.	+	.	ID=AL1G11110.t1;Parent=AL1G11110
scaffold_1	version-2	CDS	379173	379284	1	+	1	ID=AL1G11110.t1;Parent=AL1G11110
scaffold_1	version-2	exon	379173	379284	.	+	.	ID=AL1G11110.t1;Parent=AL1G11110
scaffold_1	version-2	CDS	379362	379598	1	+	0	ID=AL1G11110.t1;Parent=AL1G11110
scaffold_1	version-2	exon	379362	379598	.	+	.	ID=AL1G11110.t1;Parent=AL1G11110
scaffold_1	version-2	CDS	379694	380088	1	+	0	ID=AL1G11110.t1;Parent=AL1G11110
scaffold_1	version-2	exon	379694	380088	.	+	.	ID=AL1G11110.t1;Parent=AL1G11110
scaffold_1	version-2	CDS	380169	380499	1	+	1	ID=AL1G11110.t1;Parent=AL1G11110
scaffold_1	version-2	exon	380169	380594	.	+	.	ID=AL1G11110.t1;Parent=AL1G11110
scaffold_1	version-2	stop_codon	380497	380499	.	+	0	ID=AL1G11110.t1;Parent=AL1G11110
scaffold_1	version-2	transcription_end_site	380594	380594	.	+	.	ID=AL1G11110.t1;Parent=AL1G11110
scaffold_1	version-2	gene	380980	384510	0.01	+	.	ID=AL1G11120;Name=AL1G11120;Note=Protein_Coding_gene
scaffold_1	version-2	transcript	380980	384510	0.01	+	.	ID=AL1G11120.t1;Parent=AL1G11120
scaffold_1	version-2	transcription_start_site	380980	380980	.	+	.	ID=AL1G11120.t1;Parent=AL1G11120
scaffold_1	version-2	exon	380980	381564	.	+	.	ID=AL1G11120.t1;Parent=AL1G11120
scaffold_1	version-2	start_codon	381263	381265	.	+	0	ID=AL1G11120.t1;Parent=AL1G11120
scaffold_1	version-2	intron	381565	383260	0.3	+	.	ID=AL1G11120.t1;Parent=AL1G11120
scaffold_1	version-2	CDS	381263	381564	0.39	+	0	ID=AL1G11120.t1;Parent=AL1G11120
scaffold_1	version-2	CDS	383261	383606	0.78	+	1	ID=AL1G11120.t1;Parent=AL1G11120
scaffold_1	version-2	exon	383261	384510	.	+	.	ID=AL1G11120.t1;Parent=AL1G11120
scaffold_1	version-2	stop_codon	383604	383606	.	+	0	ID=AL1G11120.t1;Parent=AL1G11120
scaffold_1	version-2	transcription_end_site	384510	384510	.	+	.	ID=AL1G11120.t1;Parent=AL1G11120
scaffold_1	version-2	gene	388870	398424	0.34	+	.	ID=AL1G11130;Name=AL1G11130;Note=Protein_Coding_gene
scaffold_1	version-2	transcript	388870	398424	0.34	+	.	ID=AL1G11130.t1;Parent=AL1G11130
scaffold_1	version-2	transcription_start_site	388870	388870	.	+	.	ID=AL1G11130.t1;Parent=AL1G11130
scaffold_1	version-2	exon	388870	389093	.	+	.	ID=AL1G11130.t1;Parent=AL1G11130
scaffold_1	version-2	exon	389325	389435	.	+	.	ID=AL1G11130.t1;Parent=AL1G11130
scaffold_1	version-2	start_codon	389375	389377	.	+	0	ID=AL1G11130.t1;Parent=AL1G11130
scaffold_1	version-2	intron	389436	389576	1	+	.	ID=AL1G11130.t1;Parent=AL1G11130
scaffold_1	version-2	intron	389639	390415	1	+	.	ID=AL1G11130.t1;Parent=AL1G11130
scaffold_1	version-2	intron	390509	390922	1	+	.	ID=AL1G11130.t1;Parent=AL1G11130
scaffold_1	version-2	intron	390996	391163	1	+	.	ID=AL1G11130.t1;Parent=AL1G11130
scaffold_1	version-2	intron	391449	391540	1	+	.	ID=AL1G11130.t1;Parent=AL1G11130
scaffold_1	version-2	intron	391609	391708	1	+	.	ID=AL1G11130.t1;Parent=AL1G11130
scaffold_1	version-2	intron	391841	391932	1	+	.	ID=AL1G11130.t1;Parent=AL1G11130
scaffold_1	version-2	intron	391975	392051	1	+	.	ID=AL1G11130.t1;Parent=AL1G11130
scaffold_1	version-2	intron	392571	392670	1	+	.	ID=AL1G11130.t1;Parent=AL1G11130
scaffold_1	version-2	intron	392826	392916	1	+	.	ID=AL1G11130.t1;Parent=AL1G11130
scaffold_1	version-2	intron	393431	393508	1	+	.	ID=AL1G11130.t1;Parent=AL1G11130
scaffold_1	version-2	intron	393572	393659	1	+	.	ID=AL1G11130.t1;Parent=AL1G11130
scaffold_1	version-2	intron	393762	393848	1	+	.	ID=AL1G11130.t1;Parent=AL1G11130
scaffold_1	version-2	intron	394176	394274	1	+	.	ID=AL1G11130.t1;Parent=AL1G11130
scaffold_1	version-2	intron	394368	394478	1	+	.	ID=AL1G11130.t1;Parent=AL1G11130
scaffold_1	version-2	intron	394581	394679	1	+	.	ID=AL1G11130.t1;Parent=AL1G11130
scaffold_1	version-2	intron	394785	394866	1	+	.	ID=AL1G11130.t1;Parent=AL1G11130
scaffold_1	version-2	intron	395001	395104	1	+	.	ID=AL1G11130.t1;Parent=AL1G11130
scaffold_1	version-2	intron	395289	395384	1	+	.	ID=AL1G11130.t1;Parent=AL1G11130
scaffold_1	version-2	intron	395517	395610	1	+	.	ID=AL1G11130.t1;Parent=AL1G11130
scaffold_1	version-2	intron	395724	395839	1	+	.	ID=AL1G11130.t1;Parent=AL1G11130
scaffold_1	version-2	intron	395931	396009	1	+	.	ID=AL1G11130.t1;Parent=AL1G11130
scaffold_1	version-2	CDS	389375	389435	1	+	0	ID=AL1G11130.t1;Parent=AL1G11130
scaffold_1	version-2	CDS	389577	389638	1	+	2	ID=AL1G11130.t1;Parent=AL1G11130
scaffold_1	version-2	exon	389577	389638	.	+	.	ID=AL1G11130.t1;Parent=AL1G11130
scaffold_1	version-2	CDS	390416	390508	1	+	0	ID=AL1G11130.t1;Parent=AL1G11130
scaffold_1	version-2	exon	390416	390508	.	+	.	ID=AL1G11130.t1;Parent=AL1G11130
scaffold_1	version-2	CDS	390923	390995	1	+	0	ID=AL1G11130.t1;Parent=AL1G11130
scaffold_1	version-2	exon	390923	390995	.	+	.	ID=AL1G11130.t1;Parent=AL1G11130
scaffold_1	version-2	CDS	391164	391448	1	+	2	ID=AL1G11130.t1;Parent=AL1G11130
scaffold_1	version-2	exon	391164	391448	.	+	.	ID=AL1G11130.t1;Parent=AL1G11130
scaffold_1	version-2	CDS	391541	391608	1	+	2	ID=AL1G11130.t1;Parent=AL1G11130
scaffold_1	version-2	exon	391541	391608	.	+	.	ID=AL1G11130.t1;Parent=AL1G11130
scaffold_1	version-2	CDS	391709	391840	1	+	0	ID=AL1G11130.t1;Parent=AL1G11130
scaffold_1	version-2	exon	391709	391840	.	+	.	ID=AL1G11130.t1;Parent=AL1G11130
scaffold_1	version-2	CDS	391933	391974	1	+	0	ID=AL1G11130.t1;Parent=AL1G11130
scaffold_1	version-2	exon	391933	391974	.	+	.	ID=AL1G11130.t1;Parent=AL1G11130
scaffold_1	version-2	CDS	392052	392570	1	+	0	ID=AL1G11130.t1;Parent=AL1G11130
scaffold_1	version-2	exon	392052	392570	.	+	.	ID=AL1G11130.t1;Parent=AL1G11130
scaffold_1	version-2	CDS	392671	392825	1	+	0	ID=AL1G11130.t1;Parent=AL1G11130
scaffold_1	version-2	exon	392671	392825	.	+	.	ID=AL1G11130.t1;Parent=AL1G11130
scaffold_1	version-2	CDS	392917	393430	1	+	1	ID=AL1G11130.t1;Parent=AL1G11130
scaffold_1	version-2	exon	392917	393430	.	+	.	ID=AL1G11130.t1;Parent=AL1G11130
scaffold_1	version-2	CDS	393509	393571	1	+	0	ID=AL1G11130.t1;Parent=AL1G11130
scaffold_1	version-2	exon	393509	393571	.	+	.	ID=AL1G11130.t1;Parent=AL1G11130
scaffold_1	version-2	CDS	393660	393761	1	+	0	ID=AL1G11130.t1;Parent=AL1G11130
scaffold_1	version-2	exon	393660	393761	.	+	.	ID=AL1G11130.t1;Parent=AL1G11130
scaffold_1	version-2	CDS	393849	394175	1	+	0	ID=AL1G11130.t1;Parent=AL1G11130
scaffold_1	version-2	exon	393849	394175	.	+	.	ID=AL1G11130.t1;Parent=AL1G11130
scaffold_1	version-2	CDS	394275	394367	1	+	0	ID=AL1G11130.t1;Parent=AL1G11130
scaffold_1	version-2	exon	394275	394367	.	+	.	ID=AL1G11130.t1;Parent=AL1G11130
scaffold_1	version-2	CDS	394479	394580	1	+	0	ID=AL1G11130.t1;Parent=AL1G11130
scaffold_1	version-2	exon	394479	394580	.	+	.	ID=AL1G11130.t1;Parent=AL1G11130
scaffold_1	version-2	CDS	394680	394784	1	+	0	ID=AL1G11130.t1;Parent=AL1G11130
scaffold_1	version-2	exon	394680	394784	.	+	.	ID=AL1G11130.t1;Parent=AL1G11130
scaffold_1	version-2	CDS	394867	395000	1	+	0	ID=AL1G11130.t1;Parent=AL1G11130
scaffold_1	version-2	exon	394867	395000	.	+	.	ID=AL1G11130.t1;Parent=AL1G11130
scaffold_1	version-2	CDS	395105	395288	1	+	1	ID=AL1G11130.t1;Parent=AL1G11130
scaffold_1	version-2	exon	395105	395288	.	+	.	ID=AL1G11130.t1;Parent=AL1G11130
scaffold_1	version-2	CDS	395385	395516	1	+	0	ID=AL1G11130.t1;Parent=AL1G11130
scaffold_1	version-2	exon	395385	395516	.	+	.	ID=AL1G11130.t1;Parent=AL1G11130
scaffold_1	version-2	CDS	395611	395723	1	+	0	ID=AL1G11130.t1;Parent=AL1G11130
scaffold_1	version-2	exon	395611	395723	.	+	.	ID=AL1G11130.t1;Parent=AL1G11130
scaffold_1	version-2	CDS	395840	395930	1	+	1	ID=AL1G11130.t1;Parent=AL1G11130
scaffold_1	version-2	exon	395840	395930	.	+	.	ID=AL1G11130.t1;Parent=AL1G11130
scaffold_1	version-2	CDS	396010	397917	1	+	0	ID=AL1G11130.t1;Parent=AL1G11130
scaffold_1	version-2	exon	396010	398007	.	+	.	ID=AL1G11130.t1;Parent=AL1G11130
scaffold_1	version-2	stop_codon	397915	397917	.	+	0	ID=AL1G11130.t1;Parent=AL1G11130
scaffold_1	version-2	exon	398112	398424	.	+	.	ID=AL1G11130.t1;Parent=AL1G11130
scaffold_1	version-2	transcription_end_site	398424	398424	.	+	.	ID=AL1G11130.t1;Parent=AL1G11130
scaffold_1	version-2	gene	398428	399335	0.33	-	.	ID=AL1G11140;Name=AL1G11140;Note=Protein_Coding_gene
scaffold_1	version-2	transcript	398428	399335	0.33	-	.	ID=AL1G11140.t1;Parent=AL1G11140
scaffold_1	version-2	transcription_end_site	398428	398428	.	-	.	ID=AL1G11140.t1;Parent=AL1G11140
scaffold_1	version-2	exon	398428	399335	.	-	.	ID=AL1G11140.t1;Parent=AL1G11140
scaffold_1	version-2	stop_codon	398570	398572	.	-	0	ID=AL1G11140.t1;Parent=AL1G11140
scaffold_1	version-2	CDS	398570	399295	1	-	0	ID=AL1G11140.t1;Parent=AL1G11140
scaffold_1	version-2	start_codon	399293	399295	.	-	0	ID=AL1G11140.t1;Parent=AL1G11140
scaffold_1	version-2	transcription_start_site	399335	399335	.	-	.	ID=AL1G11140.t1;Parent=AL1G11140
scaffold_1	version-2	gene	399566	400105	0.32	-	.	ID=AL1G11150;Name=AL1G11150;Note=Protein_Coding_gene
scaffold_1	version-2	transcript	399566	400105	0.32	-	.	ID=AL1G11150.t1;Parent=AL1G11150
scaffold_1	version-2	transcription_end_site	399566	399566	.	-	.	ID=AL1G11150.t1;Parent=AL1G11150
scaffold_1	version-2	exon	399566	400105	.	-	.	ID=AL1G11150.t1;Parent=AL1G11150
scaffold_1	version-2	stop_codon	399651	399653	.	-	0	ID=AL1G11150.t1;Parent=AL1G11150
scaffold_1	version-2	CDS	399651	400076	1	-	0	ID=AL1G11150.t1;Parent=AL1G11150
scaffold_1	version-2	start_codon	400074	400076	.	-	0	ID=AL1G11150.t1;Parent=AL1G11150
scaffold_1	version-2	transcription_start_site	400105	400105	.	-	.	ID=AL1G11150.t1;Parent=AL1G11150
scaffold_1	version-2	gene	400674	402415	0.4	-	.	ID=AL1G11160;Name=AL1G11160;Note=Protein_Coding_gene
scaffold_1	version-2	transcript	400674	402415	0.4	-	.	ID=AL1G11160.t1;Parent=AL1G11160
scaffold_1	version-2	transcription_end_site	400674	400674	.	-	.	ID=AL1G11160.t1;Parent=AL1G11160
scaffold_1	version-2	exon	400674	402415	.	-	.	ID=AL1G11160.t1;Parent=AL1G11160
scaffold_1	version-2	stop_codon	400938	400940	.	-	0	ID=AL1G11160.t1;Parent=AL1G11160
scaffold_1	version-2	CDS	400938	402395	1	-	0	ID=AL1G11160.t1;Parent=AL1G11160
scaffold_1	version-2	start_codon	402393	402395	.	-	0	ID=AL1G11160.t1;Parent=AL1G11160
scaffold_1	version-2	transcription_start_site	402415	402415	.	-	.	ID=AL1G11160.t1;Parent=AL1G11160
scaffold_1	version-2	gene	403308	405315	0.13	-	.	ID=AL1G11170;Name=AL1G11170;Note=Protein_Coding_gene
scaffold_1	version-2	transcript	403308	405315	0.13	-	.	ID=AL1G11170.t1;Parent=AL1G11170
scaffold_1	version-2	transcription_end_site	403308	403308	.	-	.	ID=AL1G11170.t1;Parent=AL1G11170
scaffold_1	version-2	exon	403308	403514	.	-	.	ID=AL1G11170.t1;Parent=AL1G11170
scaffold_1	version-2	exon	404166	404894	.	-	.	ID=AL1G11170.t1;Parent=AL1G11170
scaffold_1	version-2	stop_codon	404199	404201	.	-	0	ID=AL1G11170.t1;Parent=AL1G11170
scaffold_1	version-2	CDS	404199	404891	0.83	-	0	ID=AL1G11170.t1;Parent=AL1G11170
scaffold_1	version-2	start_codon	404889	404891	.	-	0	ID=AL1G11170.t1;Parent=AL1G11170
scaffold_1	version-2	exon	405154	405315	.	-	.	ID=AL1G11170.t1;Parent=AL1G11170
scaffold_1	version-2	transcription_start_site	405315	405315	.	-	.	ID=AL1G11170.t1;Parent=AL1G11170
scaffold_1	version-2	gene	405422	407135	0.32	-	.	ID=AL1G11180;Name=AL1G11180;Note=Protein_Coding_gene
scaffold_1	version-2	transcript	405422	407135	0.32	-	.	ID=AL1G11180.t1;Parent=AL1G11180
scaffold_1	version-2	transcription_end_site	405422	405422	.	-	.	ID=AL1G11180.t1;Parent=AL1G11180
scaffold_1	version-2	exon	405422	406107	.	-	.	ID=AL1G11180.t1;Parent=AL1G11180
scaffold_1	version-2	stop_codon	405466	405468	.	-	0	ID=AL1G11180.t1;Parent=AL1G11180
scaffold_1	version-2	intron	406108	406188	1	-	.	ID=AL1G11180.t1;Parent=AL1G11180
scaffold_1	version-2	CDS	405466	406107	1	-	0	ID=AL1G11180.t1;Parent=AL1G11180
scaffold_1	version-2	CDS	406189	406557	0.85	-	0	ID=AL1G11180.t1;Parent=AL1G11180
scaffold_1	version-2	exon	406189	407135	.	-	.	ID=AL1G11180.t1;Parent=AL1G11180
scaffold_1	version-2	start_codon	406555	406557	.	-	0	ID=AL1G11180.t1;Parent=AL1G11180
scaffold_1	version-2	transcription_start_site	407135	407135	.	-	.	ID=AL1G11180.t1;Parent=AL1G11180
scaffold_1	version-2	tRNA_gene	407629	407700	.	+	.	ID=AL1G11190;Name=AL1G11190;Note=tRNA_Coding_gene
scaffold_1	version-2	gene	411857	415035	0.17	-	.	ID=AL1G11200;Name=AL1G11200;Note=Protein_Coding_gene
scaffold_1	version-2	transcript	411857	415035	0.17	-	.	ID=AL1G11200.t1;Parent=AL1G11200
scaffold_1	version-2	transcription_end_site	411857	411857	.	-	.	ID=AL1G11200.t1;Parent=AL1G11200
scaffold_1	version-2	exon	411857	412137	.	-	.	ID=AL1G11200.t1;Parent=AL1G11200
scaffold_1	version-2	exon	412219	414716	.	-	.	ID=AL1G11200.t1;Parent=AL1G11200
scaffold_1	version-2	stop_codon	412761	412763	.	-	0	ID=AL1G11200.t1;Parent=AL1G11200
scaffold_1	version-2	CDS	412761	414536	0.95	-	0	ID=AL1G11200.t1;Parent=AL1G11200
scaffold_1	version-2	start_codon	414534	414536	.	-	0	ID=AL1G11200.t1;Parent=AL1G11200
scaffold_1	version-2	exon	414804	415035	.	-	.	ID=AL1G11200.t1;Parent=AL1G11200
scaffold_1	version-2	transcription_start_site	415035	415035	.	-	.	ID=AL1G11200.t1;Parent=AL1G11200
scaffold_1	version-2	gene	419000	419735	0.38	+	.	ID=AL1G11210;Name=AL1G11210;Note=Protein_Coding_gene
scaffold_1	version-2	transcript	419000	419735	0.38	+	.	ID=AL1G11210.t1;Parent=AL1G11210
scaffold_1	version-2	transcription_start_site	419000	419000	.	+	.	ID=AL1G11210.t1;Parent=AL1G11210
scaffold_1	version-2	exon	419000	419735	.	+	.	ID=AL1G11210.t1;Parent=AL1G11210
scaffold_1	version-2	start_codon	419025	419027	.	+	0	ID=AL1G11210.t1;Parent=AL1G11210
scaffold_1	version-2	CDS	419025	419585	1	+	0	ID=AL1G11210.t1;Parent=AL1G11210
scaffold_1	version-2	stop_codon	419583	419585	.	+	0	ID=AL1G11210.t1;Parent=AL1G11210
scaffold_1	version-2	transcription_end_site	419735	419735	.	+	.	ID=AL1G11210.t1;Parent=AL1G11210
scaffold_1	version-2	gene	422251	424145	0.15	-	.	ID=AL1G11220;Name=AL1G11220;Note=Protein_Coding_gene
scaffold_1	version-2	transcript	422251	424145	0.15	-	.	ID=AL1G11220.t1;Parent=AL1G11220
scaffold_1	version-2	transcription_end_site	422251	422251	.	-	.	ID=AL1G11220.t1;Parent=AL1G11220
scaffold_1	version-2	exon	422251	423412	.	-	.	ID=AL1G11220.t1;Parent=AL1G11220
scaffold_1	version-2	stop_codon	422385	422387	.	-	0	ID=AL1G11220.t1;Parent=AL1G11220
scaffold_1	version-2	CDS	422385	423389	1	-	0	ID=AL1G11220.t1;Parent=AL1G11220
scaffold_1	version-2	start_codon	423387	423389	.	-	0	ID=AL1G11220.t1;Parent=AL1G11220
scaffold_1	version-2	exon	423838	423892	.	-	.	ID=AL1G11220.t1;Parent=AL1G11220
scaffold_1	version-2	exon	424004	424145	.	-	.	ID=AL1G11220.t1;Parent=AL1G11220
scaffold_1	version-2	transcription_start_site	424145	424145	.	-	.	ID=AL1G11220.t1;Parent=AL1G11220
scaffold_1	version-2	gene	425662	427465	0.28	-	.	ID=AL1G11230;Name=AL1G11230;Note=Protein_Coding_gene
scaffold_1	version-2	transcript	425662	427465	0.28	-	.	ID=AL1G11230.t1;Parent=AL1G11230
scaffold_1	version-2	transcription_end_site	425662	425662	.	-	.	ID=AL1G11230.t1;Parent=AL1G11230
scaffold_1	version-2	exon	425662	426004	.	-	.	ID=AL1G11230.t1;Parent=AL1G11230
scaffold_1	version-2	stop_codon	425866	425868	.	-	0	ID=AL1G11230.t1;Parent=AL1G11230
scaffold_1	version-2	intron	426005	426309	1	-	.	ID=AL1G11230.t1;Parent=AL1G11230
scaffold_1	version-2	intron	426459	427117	1	-	.	ID=AL1G11230.t1;Parent=AL1G11230
scaffold_1	version-2	CDS	425866	426004	1	-	1	ID=AL1G11230.t1;Parent=AL1G11230
scaffold_1	version-2	CDS	426310	426458	1	-	0	ID=AL1G11230.t1;Parent=AL1G11230
scaffold_1	version-2	exon	426310	426458	.	-	.	ID=AL1G11230.t1;Parent=AL1G11230
scaffold_1	version-2	CDS	427118	427303	1	-	0	ID=AL1G11230.t1;Parent=AL1G11230
scaffold_1	version-2	exon	427118	427465	.	-	.	ID=AL1G11230.t1;Parent=AL1G11230
scaffold_1	version-2	start_codon	427301	427303	.	-	0	ID=AL1G11230.t1;Parent=AL1G11230
scaffold_1	version-2	transcription_start_site	427465	427465	.	-	.	ID=AL1G11230.t1;Parent=AL1G11230
scaffold_1	version-2	gene	428118	429825	0.29	-	.	ID=AL1G11240;Name=AL1G11240;Note=Protein_Coding_gene
scaffold_1	version-2	transcript	428118	429825	0.12	-	.	ID=AL1G11240.t1;Parent=AL1G11240
scaffold_1	version-2	transcription_end_site	428118	428118	.	-	.	ID=AL1G11240.t1;Parent=AL1G11240
scaffold_1	version-2	exon	428118	428543	.	-	.	ID=AL1G11240.t1;Parent=AL1G11240
scaffold_1	version-2	stop_codon	428322	428324	.	-	0	ID=AL1G11240.t1;Parent=AL1G11240
scaffold_1	version-2	intron	428544	428625	1.99	-	.	ID=AL1G11240.t1;Parent=AL1G11240
scaffold_1	version-2	intron	428659	428755	2	-	.	ID=AL1G11240.t1;Parent=AL1G11240
scaffold_1	version-2	intron	428846	429003	1.7	-	.	ID=AL1G11240.t1;Parent=AL1G11240
scaffold_1	version-2	intron	429048	429121	2	-	.	ID=AL1G11240.t1;Parent=AL1G11240
scaffold_1	version-2	intron	429306	429405	2	-	.	ID=AL1G11240.t1;Parent=AL1G11240
scaffold_1	version-2	CDS	428322	428543	1.99	-	0	ID=AL1G11240.t1;Parent=AL1G11240
scaffold_1	version-2	CDS	428626	428658	1.99	-	0	ID=AL1G11240.t1;Parent=AL1G11240
scaffold_1	version-2	exon	428626	428658	.	-	.	ID=AL1G11240.t1;Parent=AL1G11240
scaffold_1	version-2	CDS	428756	428845	1.7	-	0	ID=AL1G11240.t1;Parent=AL1G11240
scaffold_1	version-2	exon	428756	428845	.	-	.	ID=AL1G11240.t1;Parent=AL1G11240
scaffold_1	version-2	CDS	429004	429047	1.7	-	2	ID=AL1G11240.t1;Parent=AL1G11240
scaffold_1	version-2	exon	429004	429047	.	-	.	ID=AL1G11240.t1;Parent=AL1G11240
scaffold_1	version-2	CDS	429122	429305	1.99	-	0	ID=AL1G11240.t1;Parent=AL1G11240
scaffold_1	version-2	exon	429122	429305	.	-	.	ID=AL1G11240.t1;Parent=AL1G11240
scaffold_1	version-2	CDS	429406	429447	1.72	-	0	ID=AL1G11240.t1;Parent=AL1G11240
scaffold_1	version-2	exon	429406	429557	.	-	.	ID=AL1G11240.t1;Parent=AL1G11240
scaffold_1	version-2	start_codon	429445	429447	.	-	0	ID=AL1G11240.t1;Parent=AL1G11240
scaffold_1	version-2	exon	429725	429825	.	-	.	ID=AL1G11240.t1;Parent=AL1G11240
scaffold_1	version-2	transcription_start_site	429825	429825	.	-	.	ID=AL1G11240.t1;Parent=AL1G11240
scaffold_1	version-2	transcript	428118	429825	0.17	-	.	ID=AL1G11240.t2;Parent=AL1G11240
scaffold_1	version-2	transcription_end_site	428118	428118	.	-	.	ID=AL1G11240.t2;Parent=AL1G11240
scaffold_1	version-2	exon	428118	428543	.	-	.	ID=AL1G11240.t2;Parent=AL1G11240
scaffold_1	version-2	stop_codon	428322	428324	.	-	0	ID=AL1G11240.t2;Parent=AL1G11240
scaffold_1	version-2	intron	428544	428625	0.96	-	.	ID=AL1G11240.t2;Parent=AL1G11240
scaffold_1	version-2	intron	428659	428755	0.99	-	.	ID=AL1G11240.t2;Parent=AL1G11240
scaffold_1	version-2	intron	428846	429121	0.99	-	.	ID=AL1G11240.t2;Parent=AL1G11240
scaffold_1	version-2	intron	429130	429205	0.98	-	.	ID=AL1G11240.t2;Parent=AL1G11240
scaffold_1	version-2	intron	429306	429405	1	-	.	ID=AL1G11240.t2;Parent=AL1G11240
scaffold_1	version-2	CDS	428322	428543	0.97	-	0	ID=AL1G11240.t2;Parent=AL1G11240
scaffold_1	version-2	CDS	428626	428658	0.96	-	0	ID=AL1G11240.t2;Parent=AL1G11240
scaffold_1	version-2	exon	428626	428658	.	-	.	ID=AL1G11240.t2;Parent=AL1G11240
scaffold_1	version-2	CDS	428756	428845	0.99	-	0	ID=AL1G11240.t2;Parent=AL1G11240
scaffold_1	version-2	exon	428756	428845	.	-	.	ID=AL1G11240.t2;Parent=AL1G11240
scaffold_1	version-2	CDS	429122	429129	0.98	-	2	ID=AL1G11240.t2;Parent=AL1G11240
scaffold_1	version-2	exon	429122	429129	.	-	.	ID=AL1G11240.t2;Parent=AL1G11240
scaffold_1	version-2	CDS	429206	429305	0.98	-	0	ID=AL1G11240.t2;Parent=AL1G11240
scaffold_1	version-2	exon	429206	429305	.	-	.	ID=AL1G11240.t2;Parent=AL1G11240
scaffold_1	version-2	CDS	429406	429447	0.74	-	0	ID=AL1G11240.t2;Parent=AL1G11240
scaffold_1	version-2	exon	429406	429557	.	-	.	ID=AL1G11240.t2;Parent=AL1G11240
scaffold_1	version-2	start_codon	429445	429447	.	-	0	ID=AL1G11240.t2;Parent=AL1G11240
scaffold_1	version-2	exon	429725	429825	.	-	.	ID=AL1G11240.t2;Parent=AL1G11240
scaffold_1	version-2	transcription_start_site	429825	429825	.	-	.	ID=AL1G11240.t2;Parent=AL1G11240
scaffold_1	version-2	gene	430172	431595	0.14	-	.	ID=AL1G11250;Name=AL1G11250;Note=Protein_Coding_gene
scaffold_1	version-2	transcript	430172	431595	0.14	-	.	ID=AL1G11250.t1;Parent=AL1G11250
scaffold_1	version-2	transcription_end_site	430172	430172	.	-	.	ID=AL1G11250.t1;Parent=AL1G11250
scaffold_1	version-2	exon	430172	430953	.	-	.	ID=AL1G11250.t1;Parent=AL1G11250
scaffold_1	version-2	stop_codon	430280	430282	.	-	0	ID=AL1G11250.t1;Parent=AL1G11250
scaffold_1	version-2	intron	430954	431384	1	-	.	ID=AL1G11250.t1;Parent=AL1G11250
scaffold_1	version-2	CDS	430280	430953	1	-	2	ID=AL1G11250.t1;Parent=AL1G11250
scaffold_1	version-2	CDS	431385	431478	0.99	-	0	ID=AL1G11250.t1;Parent=AL1G11250
scaffold_1	version-2	exon	431385	431595	.	-	.	ID=AL1G11250.t1;Parent=AL1G11250
scaffold_1	version-2	start_codon	431476	431478	.	-	0	ID=AL1G11250.t1;Parent=AL1G11250
scaffold_1	version-2	transcription_start_site	431595	431595	.	-	.	ID=AL1G11250.t1;Parent=AL1G11250
scaffold_1	version-2	gene	431963	435935	0.22	-	.	ID=AL1G11260;Name=AL1G11260;Note=Protein_Coding_gene
scaffold_1	version-2	transcript	431963	435935	0.22	-	.	ID=AL1G11260.t1;Parent=AL1G11260
scaffold_1	version-2	transcription_end_site	431963	431963	.	-	.	ID=AL1G11260.t1;Parent=AL1G11260
scaffold_1	version-2	exon	431963	432456	.	-	.	ID=AL1G11260.t1;Parent=AL1G11260
scaffold_1	version-2	stop_codon	432064	432066	.	-	0	ID=AL1G11260.t1;Parent=AL1G11260
scaffold_1	version-2	intron	432457	432542	1	-	.	ID=AL1G11260.t1;Parent=AL1G11260
scaffold_1	version-2	intron	433262	433344	1	-	.	ID=AL1G11260.t1;Parent=AL1G11260
scaffold_1	version-2	intron	434356	434451	1	-	.	ID=AL1G11260.t1;Parent=AL1G11260
scaffold_1	version-2	intron	434579	434690	1	-	.	ID=AL1G11260.t1;Parent=AL1G11260
scaffold_1	version-2	intron	435056	435138	1	-	.	ID=AL1G11260.t1;Parent=AL1G11260
scaffold_1	version-2	intron	435371	435503	1	-	.	ID=AL1G11260.t1;Parent=AL1G11260
scaffold_1	version-2	CDS	432064	432456	1	-	0	ID=AL1G11260.t1;Parent=AL1G11260
scaffold_1	version-2	CDS	432543	433261	1	-	2	ID=AL1G11260.t1;Parent=AL1G11260
scaffold_1	version-2	exon	432543	433261	.	-	.	ID=AL1G11260.t1;Parent=AL1G11260
scaffold_1	version-2	CDS	433345	434355	1	-	2	ID=AL1G11260.t1;Parent=AL1G11260
scaffold_1	version-2	exon	433345	434355	.	-	.	ID=AL1G11260.t1;Parent=AL1G11260
scaffold_1	version-2	CDS	434452	434578	1	-	0	ID=AL1G11260.t1;Parent=AL1G11260
scaffold_1	version-2	exon	434452	434578	.	-	.	ID=AL1G11260.t1;Parent=AL1G11260
scaffold_1	version-2	CDS	434691	435055	1	-	2	ID=AL1G11260.t1;Parent=AL1G11260
scaffold_1	version-2	exon	434691	435055	.	-	.	ID=AL1G11260.t1;Parent=AL1G11260
scaffold_1	version-2	CDS	435139	435370	1	-	0	ID=AL1G11260.t1;Parent=AL1G11260
scaffold_1	version-2	exon	435139	435370	.	-	.	ID=AL1G11260.t1;Parent=AL1G11260
scaffold_1	version-2	CDS	435504	435824	1	-	0	ID=AL1G11260.t1;Parent=AL1G11260
scaffold_1	version-2	exon	435504	435935	.	-	.	ID=AL1G11260.t1;Parent=AL1G11260
scaffold_1	version-2	start_codon	435822	435824	.	-	0	ID=AL1G11260.t1;Parent=AL1G11260
scaffold_1	version-2	transcription_start_site	435935	435935	.	-	.	ID=AL1G11260.t1;Parent=AL1G11260
scaffold_1	version-2	gene	435989	436985	0.31	-	.	ID=AL1G11270;Name=AL1G11270;Note=Protein_Coding_gene
scaffold_1	version-2	transcript	435989	436985	0.31	-	.	ID=AL1G11270.t1;Parent=AL1G11270
scaffold_1	version-2	transcription_end_site	435989	435989	.	-	.	ID=AL1G11270.t1;Parent=AL1G11270
scaffold_1	version-2	exon	435989	436295	.	-	.	ID=AL1G11270.t1;Parent=AL1G11270
scaffold_1	version-2	stop_codon	436171	436173	.	-	0	ID=AL1G11270.t1;Parent=AL1G11270
scaffold_1	version-2	intron	436296	436490	1	-	.	ID=AL1G11270.t1;Parent=AL1G11270
scaffold_1	version-2	intron	436582	436695	1	-	.	ID=AL1G11270.t1;Parent=AL1G11270
scaffold_1	version-2	CDS	436171	436295	1	-	2	ID=AL1G11270.t1;Parent=AL1G11270
scaffold_1	version-2	CDS	436491	436581	1	-	0	ID=AL1G11270.t1;Parent=AL1G11270
scaffold_1	version-2	exon	436491	436581	.	-	.	ID=AL1G11270.t1;Parent=AL1G11270
scaffold_1	version-2	CDS	436696	436800	1	-	0	ID=AL1G11270.t1;Parent=AL1G11270
scaffold_1	version-2	exon	436696	436824	.	-	.	ID=AL1G11270.t1;Parent=AL1G11270
scaffold_1	version-2	start_codon	436798	436800	.	-	0	ID=AL1G11270.t1;Parent=AL1G11270
scaffold_1	version-2	exon	436903	436985	.	-	.	ID=AL1G11270.t1;Parent=AL1G11270
scaffold_1	version-2	transcription_start_site	436985	436985	.	-	.	ID=AL1G11270.t1;Parent=AL1G11270
scaffold_1	version-2	gene	438110	439938	0.52	+	.	ID=AL1G11280;Name=AL1G11280;Note=Protein_Coding_gene
scaffold_1	version-2	transcript	438110	439938	0.52	+	.	ID=AL1G11280.t1;Parent=AL1G11280
scaffold_1	version-2	transcription_start_site	438110	438110	.	+	.	ID=AL1G11280.t1;Parent=AL1G11280
scaffold_1	version-2	exon	438110	438469	.	+	.	ID=AL1G11280.t1;Parent=AL1G11280
scaffold_1	version-2	start_codon	438204	438206	.	+	0	ID=AL1G11280.t1;Parent=AL1G11280
scaffold_1	version-2	intron	438470	439220	1	+	.	ID=AL1G11280.t1;Parent=AL1G11280
scaffold_1	version-2	CDS	438204	438469	0.79	+	0	ID=AL1G11280.t1;Parent=AL1G11280
scaffold_1	version-2	CDS	439221	439668	1	+	1	ID=AL1G11280.t1;Parent=AL1G11280
scaffold_1	version-2	exon	439221	439938	.	+	.	ID=AL1G11280.t1;Parent=AL1G11280
scaffold_1	version-2	stop_codon	439666	439668	.	+	0	ID=AL1G11280.t1;Parent=AL1G11280
scaffold_1	version-2	transcription_end_site	439938	439938	.	+	.	ID=AL1G11280.t1;Parent=AL1G11280
scaffold_1	version-2	gene	441870	443910	0.49	+	.	ID=AL1G11290;Name=AL1G11290;Note=Protein_Coding_gene
scaffold_1	version-2	transcript	441870	443910	0.49	+	.	ID=AL1G11290.t1;Parent=AL1G11290
scaffold_1	version-2	transcription_start_site	441870	441870	.	+	.	ID=AL1G11290.t1;Parent=AL1G11290
scaffold_1	version-2	exon	441870	442896	.	+	.	ID=AL1G11290.t1;Parent=AL1G11290
scaffold_1	version-2	start_codon	441979	441981	.	+	0	ID=AL1G11290.t1;Parent=AL1G11290
scaffold_1	version-2	intron	442897	443093	1	+	.	ID=AL1G11290.t1;Parent=AL1G11290
scaffold_1	version-2	CDS	441979	442896	0.65	+	0	ID=AL1G11290.t1;Parent=AL1G11290
scaffold_1	version-2	CDS	443094	443720	1	+	0	ID=AL1G11290.t1;Parent=AL1G11290
scaffold_1	version-2	exon	443094	443910	.	+	.	ID=AL1G11290.t1;Parent=AL1G11290
scaffold_1	version-2	stop_codon	443718	443720	.	+	0	ID=AL1G11290.t1;Parent=AL1G11290
scaffold_1	version-2	transcription_end_site	443910	443910	.	+	.	ID=AL1G11290.t1;Parent=AL1G11290
scaffold_1	version-2	miRNA_gene	449074	449221	.	-	.	ID=AL1G11300;Name=AL1G11300;Note=miRNA_Coding_gene
scaffold_1	version-2	miRNA	449074	449221	.	-	.	ID=AL1G11300
scaffold_1	version-2	gene	452377	453314	.	+	.	ID=AL1G11310;Name=AL1G11310;Note=TE_Coding_gene
scaffold_1	version-2	exon	452377	452416	.	+	.	ID=AL1G11310.t1;Parent=AL1G11310
scaffold_1	version-2	CDS	452377	452416	.	+	0	ID=AL1G11310.t1;Parent=AL1G11310
scaffold_1	version-2	exon	452531	452573	.	+	.	ID=AL1G11310.t1;Parent=AL1G11310
scaffold_1	version-2	CDS	452531	452573	.	+	1	ID=AL1G11310.t1;Parent=AL1G11310
scaffold_1	version-2	exon	452684	452726	.	+	.	ID=AL1G11310.t1;Parent=AL1G11310
scaffold_1	version-2	CDS	452684	452726	.	+	2	ID=AL1G11310.t1;Parent=AL1G11310
scaffold_1	version-2	exon	452990	453034	.	+	.	ID=AL1G11310.t1;Parent=AL1G11310
scaffold_1	version-2	CDS	452990	453034	.	+	0	ID=AL1G11310.t1;Parent=AL1G11310
scaffold_1	version-2	exon	453144	453187	.	+	.	ID=AL1G11310.t1;Parent=AL1G11310
scaffold_1	version-2	CDS	453144	453187	.	+	0	ID=AL1G11310.t1;Parent=AL1G11310
scaffold_1	version-2	exon	453296	453314	.	+	.	ID=AL1G11310.t1;Parent=AL1G11310
scaffold_1	version-2	CDS	453296	453314	.	+	2	ID=AL1G11310.t1;Parent=AL1G11310
scaffold_1	version-2	stop_codon	453312	453314	.	+	0	ID=AL1G11310.t1;Parent=AL1G11310
scaffold_1	version-2	gene	454231	455675	0.32	-	.	ID=AL1G11320;Name=AL1G11320;Note=Protein_Coding_gene
scaffold_1	version-2	transcript	454231	455675	0.32	-	.	ID=AL1G11320.t1;Parent=AL1G11320
scaffold_1	version-2	transcription_end_site	454231	454231	.	-	.	ID=AL1G11320.t1;Parent=AL1G11320
scaffold_1	version-2	exon	454231	455342	.	-	.	ID=AL1G11320.t1;Parent=AL1G11320
scaffold_1	version-2	stop_codon	454399	454401	.	-	0	ID=AL1G11320.t1;Parent=AL1G11320
scaffold_1	version-2	CDS	454399	455331	1	-	0	ID=AL1G11320.t1;Parent=AL1G11320
scaffold_1	version-2	start_codon	455329	455331	.	-	0	ID=AL1G11320.t1;Parent=AL1G11320
scaffold_1	version-2	exon	455593	455675	.	-	.	ID=AL1G11320.t1;Parent=AL1G11320
scaffold_1	version-2	transcription_start_site	455675	455675	.	-	.	ID=AL1G11320.t1;Parent=AL1G11320
scaffold_1	version-2	gene	456770	457616	0.26	+	.	ID=AL1G11330;Name=AL1G11330;Note=Protein_Coding_gene
scaffold_1	version-2	transcript	456770	457616	0.26	+	.	ID=AL1G11330.t1;Parent=AL1G11330
scaffold_1	version-2	transcription_start_site	456770	456770	.	+	.	ID=AL1G11330.t1;Parent=AL1G11330
scaffold_1	version-2	exon	456770	456835	.	+	.	ID=AL1G11330.t1;Parent=AL1G11330
scaffold_1	version-2	exon	457103	457226	.	+	.	ID=AL1G11330.t1;Parent=AL1G11330
scaffold_1	version-2	start_codon	457115	457117	.	+	0	ID=AL1G11330.t1;Parent=AL1G11330
scaffold_1	version-2	intron	457227	457313	2	+	.	ID=AL1G11330.t1;Parent=AL1G11330
scaffold_1	version-2	CDS	457115	457226	2	+	0	ID=AL1G11330.t1;Parent=AL1G11330
scaffold_1	version-2	CDS	457314	457459	2	+	2	ID=AL1G11330.t1;Parent=AL1G11330
scaffold_1	version-2	exon	457314	457616	.	+	.	ID=AL1G11330.t1;Parent=AL1G11330
scaffold_1	version-2	stop_codon	457457	457459	.	+	0	ID=AL1G11330.t1;Parent=AL1G11330
scaffold_1	version-2	transcription_end_site	457616	457616	.	+	.	ID=AL1G11330.t1;Parent=AL1G11330
scaffold_1	version-2	gene	457621	459255	0.95	-	.	ID=AL1G11340;Name=AL1G11340;Note=Protein_Coding_gene
scaffold_1	version-2	transcript	457621	459255	0.95	-	.	ID=AL1G11340.t1;Parent=AL1G11340
scaffold_1	version-2	transcription_end_site	457621	457621	.	-	.	ID=AL1G11340.t1;Parent=AL1G11340
scaffold_1	version-2	exon	457621	457732	.	-	.	ID=AL1G11340.t1;Parent=AL1G11340
scaffold_1	version-2	stop_codon	457671	457673	.	-	0	ID=AL1G11340.t1;Parent=AL1G11340
scaffold_1	version-2	intron	457733	457827	1	-	.	ID=AL1G11340.t1;Parent=AL1G11340
scaffold_1	version-2	intron	458099	458212	1	-	.	ID=AL1G11340.t1;Parent=AL1G11340
scaffold_1	version-2	intron	458322	458455	1	-	.	ID=AL1G11340.t1;Parent=AL1G11340
scaffold_1	version-2	intron	458533	458997	1	-	.	ID=AL1G11340.t1;Parent=AL1G11340
scaffold_1	version-2	CDS	457671	457732	1	-	2	ID=AL1G11340.t1;Parent=AL1G11340
scaffold_1	version-2	CDS	457828	458098	1	-	0	ID=AL1G11340.t1;Parent=AL1G11340
scaffold_1	version-2	exon	457828	458098	.	-	.	ID=AL1G11340.t1;Parent=AL1G11340
scaffold_1	version-2	CDS	458213	458321	1	-	1	ID=AL1G11340.t1;Parent=AL1G11340
scaffold_1	version-2	exon	458213	458321	.	-	.	ID=AL1G11340.t1;Parent=AL1G11340
scaffold_1	version-2	CDS	458456	458532	1	-	0	ID=AL1G11340.t1;Parent=AL1G11340
scaffold_1	version-2	exon	458456	458532	.	-	.	ID=AL1G11340.t1;Parent=AL1G11340
scaffold_1	version-2	CDS	458998	459078	1	-	0	ID=AL1G11340.t1;Parent=AL1G11340
scaffold_1	version-2	exon	458998	459255	.	-	.	ID=AL1G11340.t1;Parent=AL1G11340
scaffold_1	version-2	start_codon	459076	459078	.	-	0	ID=AL1G11340.t1;Parent=AL1G11340
scaffold_1	version-2	transcription_start_site	459255	459255	.	-	.	ID=AL1G11340.t1;Parent=AL1G11340
scaffold_1	version-2	gene	459480	460999	0.18	+	.	ID=AL1G11350;Name=AL1G11350;Note=Protein_Coding_gene
scaffold_1	version-2	transcript	459480	460999	0.18	+	.	ID=AL1G11350.t1;Parent=AL1G11350
scaffold_1	version-2	transcription_start_site	459480	459480	.	+	.	ID=AL1G11350.t1;Parent=AL1G11350
scaffold_1	version-2	exon	459480	459667	.	+	.	ID=AL1G11350.t1;Parent=AL1G11350
scaffold_1	version-2	start_codon	459578	459580	.	+	0	ID=AL1G11350.t1;Parent=AL1G11350
scaffold_1	version-2	intron	459668	459933	1	+	.	ID=AL1G11350.t1;Parent=AL1G11350
scaffold_1	version-2	intron	460585	460663	1	+	.	ID=AL1G11350.t1;Parent=AL1G11350
scaffold_1	version-2	CDS	459578	459667	1	+	0	ID=AL1G11350.t1;Parent=AL1G11350
scaffold_1	version-2	CDS	459934	460584	1	+	0	ID=AL1G11350.t1;Parent=AL1G11350
scaffold_1	version-2	exon	459934	460584	.	+	.	ID=AL1G11350.t1;Parent=AL1G11350
scaffold_1	version-2	CDS	460664	460804	0.91	+	0	ID=AL1G11350.t1;Parent=AL1G11350
scaffold_1	version-2	exon	460664	460999	.	+	.	ID=AL1G11350.t1;Parent=AL1G11350
scaffold_1	version-2	stop_codon	460802	460804	.	+	0	ID=AL1G11350.t1;Parent=AL1G11350
scaffold_1	version-2	transcription_end_site	460999	460999	.	+	.	ID=AL1G11350.t1;Parent=AL1G11350
scaffold_1	version-2	gene	461180	461795	0.36	-	.	ID=AL1G11360;Name=AL1G11360;Note=Protein_Coding_gene
scaffold_1	version-2	transcript	461180	461795	0.36	-	.	ID=AL1G11360.t1;Parent=AL1G11360
scaffold_1	version-2	transcription_end_site	461180	461180	.	-	.	ID=AL1G11360.t1;Parent=AL1G11360
scaffold_1	version-2	exon	461180	461795	.	-	.	ID=AL1G11360.t1;Parent=AL1G11360
scaffold_1	version-2	stop_codon	461414	461416	.	-	0	ID=AL1G11360.t1;Parent=AL1G11360
scaffold_1	version-2	CDS	461414	461725	0.92	-	0	ID=AL1G11360.t1;Parent=AL1G11360
scaffold_1	version-2	start_codon	461723	461725	.	-	0	ID=AL1G11360.t1;Parent=AL1G11360
scaffold_1	version-2	transcription_start_site	461795	461795	.	-	.	ID=AL1G11360.t1;Parent=AL1G11360
scaffold_1	version-2	gene	464270	467792	0.1	+	.	ID=AL1G11370;Name=AL1G11370;Note=Protein_Coding_gene
scaffold_1	version-2	transcript	464270	467792	0.1	+	.	ID=AL1G11370.t1;Parent=AL1G11370
scaffold_1	version-2	transcription_start_site	464270	464270	.	+	.	ID=AL1G11370.t1;Parent=AL1G11370
scaffold_1	version-2	exon	464270	464559	.	+	.	ID=AL1G11370.t1;Parent=AL1G11370
scaffold_1	version-2	exon	464957	465019	.	+	.	ID=AL1G11370.t1;Parent=AL1G11370
scaffold_1	version-2	start_codon	464978	464980	.	+	0	ID=AL1G11370.t1;Parent=AL1G11370
scaffold_1	version-2	intron	465020	465101	1	+	.	ID=AL1G11370.t1;Parent=AL1G11370
scaffold_1	version-2	intron	465174	465286	1	+	.	ID=AL1G11370.t1;Parent=AL1G11370
scaffold_1	version-2	intron	465395	465487	1	+	.	ID=AL1G11370.t1;Parent=AL1G11370
scaffold_1	version-2	intron	465569	465686	1	+	.	ID=AL1G11370.t1;Parent=AL1G11370
scaffold_1	version-2	intron	465741	465963	1	+	.	ID=AL1G11370.t1;Parent=AL1G11370
scaffold_1	version-2	intron	466090	466184	1	+	.	ID=AL1G11370.t1;Parent=AL1G11370
scaffold_1	version-2	intron	466275	466394	1	+	.	ID=AL1G11370.t1;Parent=AL1G11370
scaffold_1	version-2	intron	466521	466610	1	+	.	ID=AL1G11370.t1;Parent=AL1G11370
scaffold_1	version-2	intron	466719	466810	1	+	.	ID=AL1G11370.t1;Parent=AL1G11370
scaffold_1	version-2	intron	466928	467006	1	+	.	ID=AL1G11370.t1;Parent=AL1G11370
scaffold_1	version-2	intron	467064	467154	1	+	.	ID=AL1G11370.t1;Parent=AL1G11370
scaffold_1	version-2	intron	467230	467336	1	+	.	ID=AL1G11370.t1;Parent=AL1G11370
scaffold_1	version-2	CDS	464978	465019	0.97	+	0	ID=AL1G11370.t1;Parent=AL1G11370
scaffold_1	version-2	CDS	465102	465173	1	+	0	ID=AL1G11370.t1;Parent=AL1G11370
scaffold_1	version-2	exon	465102	465173	.	+	.	ID=AL1G11370.t1;Parent=AL1G11370
scaffold_1	version-2	CDS	465287	465394	1	+	0	ID=AL1G11370.t1;Parent=AL1G11370
scaffold_1	version-2	exon	465287	465394	.	+	.	ID=AL1G11370.t1;Parent=AL1G11370
scaffold_1	version-2	CDS	465488	465568	1	+	0	ID=AL1G11370.t1;Parent=AL1G11370
scaffold_1	version-2	exon	465488	465568	.	+	.	ID=AL1G11370.t1;Parent=AL1G11370
scaffold_1	version-2	CDS	465687	465740	1	+	0	ID=AL1G11370.t1;Parent=AL1G11370
scaffold_1	version-2	exon	465687	465740	.	+	.	ID=AL1G11370.t1;Parent=AL1G11370
scaffold_1	version-2	CDS	465964	466089	1	+	0	ID=AL1G11370.t1;Parent=AL1G11370
scaffold_1	version-2	exon	465964	466089	.	+	.	ID=AL1G11370.t1;Parent=AL1G11370
scaffold_1	version-2	CDS	466185	466274	1	+	0	ID=AL1G11370.t1;Parent=AL1G11370
scaffold_1	version-2	exon	466185	466274	.	+	.	ID=AL1G11370.t1;Parent=AL1G11370
scaffold_1	version-2	CDS	466395	466520	1	+	0	ID=AL1G11370.t1;Parent=AL1G11370
scaffold_1	version-2	exon	466395	466520	.	+	.	ID=AL1G11370.t1;Parent=AL1G11370
scaffold_1	version-2	CDS	466611	466718	1	+	0	ID=AL1G11370.t1;Parent=AL1G11370
scaffold_1	version-2	exon	466611	466718	.	+	.	ID=AL1G11370.t1;Parent=AL1G11370
scaffold_1	version-2	CDS	466811	466927	1	+	0	ID=AL1G11370.t1;Parent=AL1G11370
scaffold_1	version-2	exon	466811	466927	.	+	.	ID=AL1G11370.t1;Parent=AL1G11370
scaffold_1	version-2	CDS	467007	467063	1	+	0	ID=AL1G11370.t1;Parent=AL1G11370
scaffold_1	version-2	exon	467007	467063	.	+	.	ID=AL1G11370.t1;Parent=AL1G11370
scaffold_1	version-2	CDS	467155	467229	1	+	0	ID=AL1G11370.t1;Parent=AL1G11370
scaffold_1	version-2	exon	467155	467229	.	+	.	ID=AL1G11370.t1;Parent=AL1G11370
scaffold_1	version-2	CDS	467337	467414	1	+	0	ID=AL1G11370.t1;Parent=AL1G11370
scaffold_1	version-2	exon	467337	467792	.	+	.	ID=AL1G11370.t1;Parent=AL1G11370
scaffold_1	version-2	stop_codon	467412	467414	.	+	0	ID=AL1G11370.t1;Parent=AL1G11370
scaffold_1	version-2	transcription_end_site	467792	467792	.	+	.	ID=AL1G11370.t1;Parent=AL1G11370
scaffold_1	version-2	gene	468909	469542	.	-	.	ID=AL1G11380;Name=AL1G11380;Note=Protein_Coding_gene
scaffold_1	version-2	exon	468909	468953	.	-	.	ID=AL1G11380.t1;Parent=AL1G11380
scaffold_1	version-2	CDS	468909	468953	.	-	0	ID=AL1G11380.t1;Parent=AL1G11380
scaffold_1	version-2	exon	469304	469419	.	-	.	ID=AL1G11380.t1;Parent=AL1G11380
scaffold_1	version-2	CDS	469304	469419	.	-	0	ID=AL1G11380.t1;Parent=AL1G11380
scaffold_1	version-2	start_codon	469417	469419	.	-	0	ID=AL1G11380.t1;Parent=AL1G11380
scaffold_1	version-2	exon	469506	469542	.	-	.	ID=AL1G11380.t1;Parent=AL1G11380
scaffold_1	version-2	CDS	469506	469542	.	-	2	ID=AL1G11380.t1;Parent=AL1G11380
scaffold_1	version-2	stop_codon	469506	469508	.	-	0	ID=AL1G11380.t1;Parent=AL1G11380
scaffold_1	version-2	gene	470140	470945	0.76	+	.	ID=AL1G11390;Name=AL1G11390;Note=Protein_Coding_gene
scaffold_1	version-2	transcript	470140	470945	0.76	+	.	ID=AL1G11390.t1;Parent=AL1G11390
scaffold_1	version-2	transcription_start_site	470140	470140	.	+	.	ID=AL1G11390.t1;Parent=AL1G11390
scaffold_1	version-2	exon	470140	470945	.	+	.	ID=AL1G11390.t1;Parent=AL1G11390
scaffold_1	version-2	start_codon	470268	470270	.	+	0	ID=AL1G11390.t1;Parent=AL1G11390
scaffold_1	version-2	CDS	470268	470717	1	+	0	ID=AL1G11390.t1;Parent=AL1G11390
scaffold_1	version-2	stop_codon	470715	470717	.	+	0	ID=AL1G11390.t1;Parent=AL1G11390
scaffold_1	version-2	transcription_end_site	470945	470945	.	+	.	ID=AL1G11390.t1;Parent=AL1G11390
scaffold_1	version-2	gene	475440	477284	0.39	+	.	ID=AL1G11400;Name=AL1G11400;Note=Protein_Coding_gene
scaffold_1	version-2	transcript	475440	477284	0.39	+	.	ID=AL1G11400.t1;Parent=AL1G11400
scaffold_1	version-2	transcription_start_site	475440	475440	.	+	.	ID=AL1G11400.t1;Parent=AL1G11400
scaffold_1	version-2	exon	475440	477284	.	+	.	ID=AL1G11400.t1;Parent=AL1G11400
scaffold_1	version-2	start_codon	475597	475599	.	+	0	ID=AL1G11400.t1;Parent=AL1G11400
scaffold_1	version-2	CDS	475597	477183	0.71	+	0	ID=AL1G11400.t1;Parent=AL1G11400
scaffold_1	version-2	stop_codon	477181	477183	.	+	0	ID=AL1G11400.t1;Parent=AL1G11400
scaffold_1	version-2	transcription_end_site	477284	477284	.	+	.	ID=AL1G11400.t1;Parent=AL1G11400
scaffold_1	version-2	gene	479026	481435	0.53	-	.	ID=AL1G11410;Name=AL1G11410;Note=Protein_Coding_gene
scaffold_1	version-2	transcript	479026	481435	0.53	-	.	ID=AL1G11410.t1;Parent=AL1G11410
scaffold_1	version-2	transcription_end_site	479026	479026	.	-	.	ID=AL1G11410.t1;Parent=AL1G11410
scaffold_1	version-2	exon	479026	479929	.	-	.	ID=AL1G11410.t1;Parent=AL1G11410
scaffold_1	version-2	stop_codon	479138	479140	.	-	0	ID=AL1G11410.t1;Parent=AL1G11410
scaffold_1	version-2	intron	479930	480011	1	-	.	ID=AL1G11410.t1;Parent=AL1G11410
scaffold_1	version-2	intron	480153	480455	1	-	.	ID=AL1G11410.t1;Parent=AL1G11410
scaffold_1	version-2	intron	480702	480885	1	-	.	ID=AL1G11410.t1;Parent=AL1G11410
scaffold_1	version-2	intron	481183	481277	1	-	.	ID=AL1G11410.t1;Parent=AL1G11410
scaffold_1	version-2	CDS	479138	479929	1	-	0	ID=AL1G11410.t1;Parent=AL1G11410
scaffold_1	version-2	CDS	480012	480152	1	-	0	ID=AL1G11410.t1;Parent=AL1G11410
scaffold_1	version-2	exon	480012	480152	.	-	.	ID=AL1G11410.t1;Parent=AL1G11410
scaffold_1	version-2	CDS	480456	480701	1	-	0	ID=AL1G11410.t1;Parent=AL1G11410
scaffold_1	version-2	exon	480456	480701	.	-	.	ID=AL1G11410.t1;Parent=AL1G11410
scaffold_1	version-2	CDS	480886	481182	1	-	0	ID=AL1G11410.t1;Parent=AL1G11410
scaffold_1	version-2	exon	480886	481182	.	-	.	ID=AL1G11410.t1;Parent=AL1G11410
scaffold_1	version-2	CDS	481278	481385	1	-	0	ID=AL1G11410.t1;Parent=AL1G11410
scaffold_1	version-2	exon	481278	481435	.	-	.	ID=AL1G11410.t1;Parent=AL1G11410
scaffold_1	version-2	start_codon	481383	481385	.	-	0	ID=AL1G11410.t1;Parent=AL1G11410
scaffold_1	version-2	transcription_start_site	481435	481435	.	-	.	ID=AL1G11410.t1;Parent=AL1G11410
scaffold_1	version-2	gene	483190	484365	0.28	+	.	ID=AL1G11420;Name=AL1G11420;Note=Protein_Coding_gene
scaffold_1	version-2	transcript	483190	484365	0.28	+	.	ID=AL1G11420.t1;Parent=AL1G11420
scaffold_1	version-2	transcription_start_site	483190	483190	.	+	.	ID=AL1G11420.t1;Parent=AL1G11420
scaffold_1	version-2	exon	483190	483242	.	+	.	ID=AL1G11420.t1;Parent=AL1G11420
scaffold_1	version-2	exon	483417	483496	.	+	.	ID=AL1G11420.t1;Parent=AL1G11420
scaffold_1	version-2	start_codon	483425	483427	.	+	0	ID=AL1G11420.t1;Parent=AL1G11420
scaffold_1	version-2	intron	483497	483767	1	+	.	ID=AL1G11420.t1;Parent=AL1G11420
scaffold_1	version-2	intron	483984	484072	1	+	.	ID=AL1G11420.t1;Parent=AL1G11420
scaffold_1	version-2	CDS	483425	483496	1	+	0	ID=AL1G11420.t1;Parent=AL1G11420
scaffold_1	version-2	CDS	483768	483983	1	+	0	ID=AL1G11420.t1;Parent=AL1G11420
scaffold_1	version-2	exon	483768	483983	.	+	.	ID=AL1G11420.t1;Parent=AL1G11420
scaffold_1	version-2	CDS	484073	484126	1	+	0	ID=AL1G11420.t1;Parent=AL1G11420
scaffold_1	version-2	exon	484073	484365	.	+	.	ID=AL1G11420.t1;Parent=AL1G11420
scaffold_1	version-2	stop_codon	484124	484126	.	+	0	ID=AL1G11420.t1;Parent=AL1G11420
scaffold_1	version-2	transcription_end_site	484365	484365	.	+	.	ID=AL1G11420.t1;Parent=AL1G11420
scaffold_1	version-2	gene	485270	487209	0.32	+	.	ID=AL1G11430;Name=AL1G11430;Note=Protein_Coding_gene
scaffold_1	version-2	transcript	485270	487209	0.32	+	.	ID=AL1G11430.t1;Parent=AL1G11430
scaffold_1	version-2	transcription_start_site	485270	485270	.	+	.	ID=AL1G11430.t1;Parent=AL1G11430
scaffold_1	version-2	exon	485270	485603	.	+	.	ID=AL1G11430.t1;Parent=AL1G11430
scaffold_1	version-2	start_codon	485361	485363	.	+	0	ID=AL1G11430.t1;Parent=AL1G11430
scaffold_1	version-2	intron	485604	485834	1	+	.	ID=AL1G11430.t1;Parent=AL1G11430
scaffold_1	version-2	intron	486613	486704	1	+	.	ID=AL1G11430.t1;Parent=AL1G11430
scaffold_1	version-2	CDS	485361	485603	1	+	0	ID=AL1G11430.t1;Parent=AL1G11430
scaffold_1	version-2	CDS	485835	486612	1	+	0	ID=AL1G11430.t1;Parent=AL1G11430
scaffold_1	version-2	exon	485835	486612	.	+	.	ID=AL1G11430.t1;Parent=AL1G11430
scaffold_1	version-2	CDS	486705	486982	1	+	2	ID=AL1G11430.t1;Parent=AL1G11430
scaffold_1	version-2	exon	486705	487209	.	+	.	ID=AL1G11430.t1;Parent=AL1G11430
scaffold_1	version-2	stop_codon	486980	486982	.	+	0	ID=AL1G11430.t1;Parent=AL1G11430
scaffold_1	version-2	transcription_end_site	487209	487209	.	+	.	ID=AL1G11430.t1;Parent=AL1G11430
scaffold_1	version-2	gene	494560	496247	0.46	+	.	ID=AL1G11440;Name=AL1G11440;Note=Protein_Coding_gene
scaffold_1	version-2	transcript	494560	496247	0.46	+	.	ID=AL1G11440.t1;Parent=AL1G11440
scaffold_1	version-2	transcription_start_site	494560	494560	.	+	.	ID=AL1G11440.t1;Parent=AL1G11440
scaffold_1	version-2	exon	494560	495168	.	+	.	ID=AL1G11440.t1;Parent=AL1G11440
scaffold_1	version-2	start_codon	494740	494742	.	+	0	ID=AL1G11440.t1;Parent=AL1G11440
scaffold_1	version-2	intron	495169	495401	1	+	.	ID=AL1G11440.t1;Parent=AL1G11440
scaffold_1	version-2	intron	495894	495971	1	+	.	ID=AL1G11440.t1;Parent=AL1G11440
scaffold_1	version-2	CDS	494740	495168	1	+	0	ID=AL1G11440.t1;Parent=AL1G11440
scaffold_1	version-2	CDS	495402	495893	0.99	+	0	ID=AL1G11440.t1;Parent=AL1G11440
scaffold_1	version-2	exon	495402	495893	.	+	.	ID=AL1G11440.t1;Parent=AL1G11440
scaffold_1	version-2	CDS	495972	496028	1	+	0	ID=AL1G11440.t1;Parent=AL1G11440
scaffold_1	version-2	exon	495972	496247	.	+	.	ID=AL1G11440.t1;Parent=AL1G11440
scaffold_1	version-2	stop_codon	496026	496028	.	+	0	ID=AL1G11440.t1;Parent=AL1G11440
scaffold_1	version-2	transcription_end_site	496247	496247	.	+	.	ID=AL1G11440.t1;Parent=AL1G11440
scaffold_1	version-2	gene	501270	503644	0.19	+	.	ID=AL1G11450;Name=AL1G11450;Note=Protein_Coding_gene
scaffold_1	version-2	transcript	501270	503644	0.19	+	.	ID=AL1G11450.t1;Parent=AL1G11450
scaffold_1	version-2	transcription_start_site	501270	501270	.	+	.	ID=AL1G11450.t1;Parent=AL1G11450
scaffold_1	version-2	exon	501270	501541	.	+	.	ID=AL1G11450.t1;Parent=AL1G11450
scaffold_1	version-2	start_codon	501339	501341	.	+	0	ID=AL1G11450.t1;Parent=AL1G11450
scaffold_1	version-2	intron	501542	501670	1	+	.	ID=AL1G11450.t1;Parent=AL1G11450
scaffold_1	version-2	intron	501734	501922	1	+	.	ID=AL1G11450.t1;Parent=AL1G11450
scaffold_1	version-2	intron	502040	502528	1	+	.	ID=AL1G11450.t1;Parent=AL1G11450
scaffold_1	version-2	intron	502929	503055	1	+	.	ID=AL1G11450.t1;Parent=AL1G11450
scaffold_1	version-2	intron	503208	503318	1	+	.	ID=AL1G11450.t1;Parent=AL1G11450
scaffold_1	version-2	CDS	501339	501541	0.75	+	0	ID=AL1G11450.t1;Parent=AL1G11450
scaffold_1	version-2	CDS	501671	501733	1	+	1	ID=AL1G11450.t1;Parent=AL1G11450
scaffold_1	version-2	exon	501671	501733	.	+	.	ID=AL1G11450.t1;Parent=AL1G11450
scaffold_1	version-2	CDS	501923	502039	1	+	1	ID=AL1G11450.t1;Parent=AL1G11450
scaffold_1	version-2	exon	501923	502039	.	+	.	ID=AL1G11450.t1;Parent=AL1G11450
scaffold_1	version-2	CDS	502529	502928	1	+	1	ID=AL1G11450.t1;Parent=AL1G11450
scaffold_1	version-2	exon	502529	502928	.	+	.	ID=AL1G11450.t1;Parent=AL1G11450
scaffold_1	version-2	CDS	503056	503207	1	+	0	ID=AL1G11450.t1;Parent=AL1G11450
scaffold_1	version-2	exon	503056	503207	.	+	.	ID=AL1G11450.t1;Parent=AL1G11450
scaffold_1	version-2	CDS	503319	503469	1	+	1	ID=AL1G11450.t1;Parent=AL1G11450
scaffold_1	version-2	exon	503319	503644	.	+	.	ID=AL1G11450.t1;Parent=AL1G11450
scaffold_1	version-2	stop_codon	503467	503469	.	+	0	ID=AL1G11450.t1;Parent=AL1G11450
scaffold_1	version-2	transcription_end_site	503644	503644	.	+	.	ID=AL1G11450.t1;Parent=AL1G11450
scaffold_1	version-2	gene	504430	508748	0.39	+	.	ID=AL1G11460;Name=AL1G11460;Note=Protein_Coding_gene
scaffold_1	version-2	transcript	504430	508748	0.2	+	.	ID=AL1G11460.t1;Parent=AL1G11460
scaffold_1	version-2	transcription_start_site	504430	504430	.	+	.	ID=AL1G11460.t1;Parent=AL1G11460
scaffold_1	version-2	exon	504430	504622	.	+	.	ID=AL1G11460.t1;Parent=AL1G11460
scaffold_1	version-2	exon	504765	505141	.	+	.	ID=AL1G11460.t1;Parent=AL1G11460
scaffold_1	version-2	start_codon	505103	505105	.	+	0	ID=AL1G11460.t1;Parent=AL1G11460
scaffold_1	version-2	intron	505142	505224	1	+	.	ID=AL1G11460.t1;Parent=AL1G11460
scaffold_1	version-2	intron	505337	505457	1	+	.	ID=AL1G11460.t1;Parent=AL1G11460
scaffold_1	version-2	intron	505520	506153	1	+	.	ID=AL1G11460.t1;Parent=AL1G11460
scaffold_1	version-2	intron	506388	506468	1	+	.	ID=AL1G11460.t1;Parent=AL1G11460
scaffold_1	version-2	intron	506565	506639	1	+	.	ID=AL1G11460.t1;Parent=AL1G11460
scaffold_1	version-2	intron	507696	507772	1	+	.	ID=AL1G11460.t1;Parent=AL1G11460
scaffold_1	version-2	CDS	505103	505141	1	+	0	ID=AL1G11460.t1;Parent=AL1G11460
scaffold_1	version-2	CDS	505225	505336	1	+	0	ID=AL1G11460.t1;Parent=AL1G11460
scaffold_1	version-2	exon	505225	505336	.	+	.	ID=AL1G11460.t1;Parent=AL1G11460
scaffold_1	version-2	CDS	505458	505519	1	+	2	ID=AL1G11460.t1;Parent=AL1G11460
scaffold_1	version-2	exon	505458	505519	.	+	.	ID=AL1G11460.t1;Parent=AL1G11460
scaffold_1	version-2	CDS	506154	506387	1	+	0	ID=AL1G11460.t1;Parent=AL1G11460
scaffold_1	version-2	exon	506154	506387	.	+	.	ID=AL1G11460.t1;Parent=AL1G11460
scaffold_1	version-2	CDS	506469	506564	1	+	0	ID=AL1G11460.t1;Parent=AL1G11460
scaffold_1	version-2	exon	506469	506564	.	+	.	ID=AL1G11460.t1;Parent=AL1G11460
scaffold_1	version-2	CDS	506640	507695	1	+	0	ID=AL1G11460.t1;Parent=AL1G11460
scaffold_1	version-2	exon	506640	507695	.	+	.	ID=AL1G11460.t1;Parent=AL1G11460
scaffold_1	version-2	CDS	507773	508108	1	+	0	ID=AL1G11460.t1;Parent=AL1G11460
scaffold_1	version-2	exon	507773	508748	.	+	.	ID=AL1G11460.t1;Parent=AL1G11460
scaffold_1	version-2	stop_codon	508106	508108	.	+	0	ID=AL1G11460.t1;Parent=AL1G11460
scaffold_1	version-2	transcription_end_site	508748	508748	.	+	.	ID=AL1G11460.t1;Parent=AL1G11460
scaffold_1	version-2	transcript	504430	508748	0.19	+	.	ID=AL1G11460.t2;Parent=AL1G11460
scaffold_1	version-2	transcription_start_site	504430	504430	.	+	.	ID=AL1G11460.t2;Parent=AL1G11460
scaffold_1	version-2	exon	504430	504622	.	+	.	ID=AL1G11460.t2;Parent=AL1G11460
scaffold_1	version-2	exon	504765	505141	.	+	.	ID=AL1G11460.t2;Parent=AL1G11460
scaffold_1	version-2	start_codon	505103	505105	.	+	0	ID=AL1G11460.t2;Parent=AL1G11460
scaffold_1	version-2	intron	505142	505224	1	+	.	ID=AL1G11460.t2;Parent=AL1G11460
scaffold_1	version-2	intron	505337	505457	1	+	.	ID=AL1G11460.t2;Parent=AL1G11460
scaffold_1	version-2	intron	505520	506153	1	+	.	ID=AL1G11460.t2;Parent=AL1G11460
scaffold_1	version-2	intron	506388	506468	1	+	.	ID=AL1G11460.t2;Parent=AL1G11460
scaffold_1	version-2	intron	506550	506639	1	+	.	ID=AL1G11460.t2;Parent=AL1G11460
scaffold_1	version-2	intron	507696	507772	1	+	.	ID=AL1G11460.t2;Parent=AL1G11460
scaffold_1	version-2	CDS	505103	505141	1	+	0	ID=AL1G11460.t2;Parent=AL1G11460
scaffold_1	version-2	CDS	505225	505336	1	+	0	ID=AL1G11460.t2;Parent=AL1G11460
scaffold_1	version-2	exon	505225	505336	.	+	.	ID=AL1G11460.t2;Parent=AL1G11460
scaffold_1	version-2	CDS	505458	505519	1	+	2	ID=AL1G11460.t2;Parent=AL1G11460
scaffold_1	version-2	exon	505458	505519	.	+	.	ID=AL1G11460.t2;Parent=AL1G11460
scaffold_1	version-2	CDS	506154	506387	1	+	0	ID=AL1G11460.t2;Parent=AL1G11460
scaffold_1	version-2	exon	506154	506387	.	+	.	ID=AL1G11460.t2;Parent=AL1G11460
scaffold_1	version-2	CDS	506469	506549	1	+	0	ID=AL1G11460.t2;Parent=AL1G11460
scaffold_1	version-2	exon	506469	506549	.	+	.	ID=AL1G11460.t2;Parent=AL1G11460
scaffold_1	version-2	CDS	506640	507695	1	+	0	ID=AL1G11460.t2;Parent=AL1G11460
scaffold_1	version-2	exon	506640	507695	.	+	.	ID=AL1G11460.t2;Parent=AL1G11460
scaffold_1	version-2	CDS	507773	508108	1	+	0	ID=AL1G11460.t2;Parent=AL1G11460
scaffold_1	version-2	exon	507773	508748	.	+	.	ID=AL1G11460.t2;Parent=AL1G11460
scaffold_1	version-2	stop_codon	508106	508108	.	+	0	ID=AL1G11460.t2;Parent=AL1G11460
scaffold_1	version-2	transcription_end_site	508748	508748	.	+	.	ID=AL1G11460.t2;Parent=AL1G11460
scaffold_1	version-2	gene	509070	511007	0.46	+	.	ID=AL1G11470;Name=AL1G11470;Note=Protein_Coding_gene
scaffold_1	version-2	transcript	509070	511007	0.46	+	.	ID=AL1G11470.t1;Parent=AL1G11470
scaffold_1	version-2	transcription_start_site	509070	509070	.	+	.	ID=AL1G11470.t1;Parent=AL1G11470
scaffold_1	version-2	exon	509070	509133	.	+	.	ID=AL1G11470.t1;Parent=AL1G11470
scaffold_1	version-2	exon	509479	509602	.	+	.	ID=AL1G11470.t1;Parent=AL1G11470
scaffold_1	version-2	start_codon	509479	509481	.	+	0	ID=AL1G11470.t1;Parent=AL1G11470
scaffold_1	version-2	intron	509603	509677	1	+	.	ID=AL1G11470.t1;Parent=AL1G11470
scaffold_1	version-2	intron	509707	509827	1	+	.	ID=AL1G11470.t1;Parent=AL1G11470
scaffold_1	version-2	intron	509894	509969	1	+	.	ID=AL1G11470.t1;Parent=AL1G11470
scaffold_1	version-2	intron	510078	510156	1	+	.	ID=AL1G11470.t1;Parent=AL1G11470
scaffold_1	version-2	intron	510223	510330	1	+	.	ID=AL1G11470.t1;Parent=AL1G11470
scaffold_1	version-2	intron	510452	510543	1	+	.	ID=AL1G11470.t1;Parent=AL1G11470
scaffold_1	version-2	intron	510626	510712	1	+	.	ID=AL1G11470.t1;Parent=AL1G11470
scaffold_1	version-2	CDS	509479	509602	1	+	0	ID=AL1G11470.t1;Parent=AL1G11470
scaffold_1	version-2	CDS	509678	509706	1	+	2	ID=AL1G11470.t1;Parent=AL1G11470
scaffold_1	version-2	exon	509678	509706	.	+	.	ID=AL1G11470.t1;Parent=AL1G11470
scaffold_1	version-2	CDS	509828	509893	1	+	0	ID=AL1G11470.t1;Parent=AL1G11470
scaffold_1	version-2	exon	509828	509893	.	+	.	ID=AL1G11470.t1;Parent=AL1G11470
scaffold_1	version-2	CDS	509970	510077	1	+	0	ID=AL1G11470.t1;Parent=AL1G11470
scaffold_1	version-2	exon	509970	510077	.	+	.	ID=AL1G11470.t1;Parent=AL1G11470
scaffold_1	version-2	CDS	510157	510222	1	+	0	ID=AL1G11470.t1;Parent=AL1G11470
scaffold_1	version-2	exon	510157	510222	.	+	.	ID=AL1G11470.t1;Parent=AL1G11470
scaffold_1	version-2	CDS	510331	510451	1	+	0	ID=AL1G11470.t1;Parent=AL1G11470
scaffold_1	version-2	exon	510331	510451	.	+	.	ID=AL1G11470.t1;Parent=AL1G11470
scaffold_1	version-2	CDS	510544	510625	1	+	2	ID=AL1G11470.t1;Parent=AL1G11470
scaffold_1	version-2	exon	510544	510625	.	+	.	ID=AL1G11470.t1;Parent=AL1G11470
scaffold_1	version-2	CDS	510713	510755	1	+	1	ID=AL1G11470.t1;Parent=AL1G11470
scaffold_1	version-2	exon	510713	511007	.	+	.	ID=AL1G11470.t1;Parent=AL1G11470
scaffold_1	version-2	stop_codon	510753	510755	.	+	0	ID=AL1G11470.t1;Parent=AL1G11470
scaffold_1	version-2	transcription_end_site	511007	511007	.	+	.	ID=AL1G11470.t1;Parent=AL1G11470
scaffold_1	version-2	gene	511167	519245	0.25	-	.	ID=AL1G11480;Name=AL1G11480;Note=Protein_Coding_gene
scaffold_1	version-2	transcript	511167	519245	0.25	-	.	ID=AL1G11480.t1;Parent=AL1G11480
scaffold_1	version-2	transcription_end_site	511167	511167	.	-	.	ID=AL1G11480.t1;Parent=AL1G11480
scaffold_1	version-2	exon	511167	511449	.	-	.	ID=AL1G11480.t1;Parent=AL1G11480
scaffold_1	version-2	stop_codon	511272	511274	.	-	0	ID=AL1G11480.t1;Parent=AL1G11480
scaffold_1	version-2	intron	511450	511548	1	-	.	ID=AL1G11480.t1;Parent=AL1G11480
scaffold_1	version-2	intron	511956	512052	1	-	.	ID=AL1G11480.t1;Parent=AL1G11480
scaffold_1	version-2	intron	512218	512298	1	-	.	ID=AL1G11480.t1;Parent=AL1G11480
scaffold_1	version-2	intron	513205	513288	1	-	.	ID=AL1G11480.t1;Parent=AL1G11480
scaffold_1	version-2	intron	513480	513561	1	-	.	ID=AL1G11480.t1;Parent=AL1G11480
scaffold_1	version-2	intron	513660	513932	1	-	.	ID=AL1G11480.t1;Parent=AL1G11480
scaffold_1	version-2	intron	514562	514654	1	-	.	ID=AL1G11480.t1;Parent=AL1G11480
scaffold_1	version-2	intron	514751	514835	1	-	.	ID=AL1G11480.t1;Parent=AL1G11480
scaffold_1	version-2	intron	514998	515083	1	-	.	ID=AL1G11480.t1;Parent=AL1G11480
scaffold_1	version-2	intron	515267	515354	1	-	.	ID=AL1G11480.t1;Parent=AL1G11480
scaffold_1	version-2	intron	515506	515590	1	-	.	ID=AL1G11480.t1;Parent=AL1G11480
scaffold_1	version-2	intron	515825	515915	1	-	.	ID=AL1G11480.t1;Parent=AL1G11480
scaffold_1	version-2	intron	516077	516158	1	-	.	ID=AL1G11480.t1;Parent=AL1G11480
scaffold_1	version-2	intron	516282	516368	1	-	.	ID=AL1G11480.t1;Parent=AL1G11480
scaffold_1	version-2	intron	516542	516630	1	-	.	ID=AL1G11480.t1;Parent=AL1G11480
scaffold_1	version-2	intron	516851	516938	1	-	.	ID=AL1G11480.t1;Parent=AL1G11480
scaffold_1	version-2	intron	517334	517419	1	-	.	ID=AL1G11480.t1;Parent=AL1G11480
scaffold_1	version-2	intron	517631	517728	1	-	.	ID=AL1G11480.t1;Parent=AL1G11480
scaffold_1	version-2	intron	517843	517932	1	-	.	ID=AL1G11480.t1;Parent=AL1G11480
scaffold_1	version-2	CDS	511272	511449	1	-	1	ID=AL1G11480.t1;Parent=AL1G11480
scaffold_1	version-2	CDS	511549	511955	1	-	0	ID=AL1G11480.t1;Parent=AL1G11480
scaffold_1	version-2	exon	511549	511955	.	-	.	ID=AL1G11480.t1;Parent=AL1G11480
scaffold_1	version-2	CDS	512053	512217	1	-	0	ID=AL1G11480.t1;Parent=AL1G11480
scaffold_1	version-2	exon	512053	512217	.	-	.	ID=AL1G11480.t1;Parent=AL1G11480
scaffold_1	version-2	CDS	512299	513204	1	-	0	ID=AL1G11480.t1;Parent=AL1G11480
scaffold_1	version-2	exon	512299	513204	.	-	.	ID=AL1G11480.t1;Parent=AL1G11480
scaffold_1	version-2	CDS	513289	513479	1	-	2	ID=AL1G11480.t1;Parent=AL1G11480
scaffold_1	version-2	exon	513289	513479	.	-	.	ID=AL1G11480.t1;Parent=AL1G11480
scaffold_1	version-2	CDS	513562	513659	1	-	1	ID=AL1G11480.t1;Parent=AL1G11480
scaffold_1	version-2	exon	513562	513659	.	-	.	ID=AL1G11480.t1;Parent=AL1G11480
scaffold_1	version-2	CDS	513933	514561	1	-	0	ID=AL1G11480.t1;Parent=AL1G11480
scaffold_1	version-2	exon	513933	514561	.	-	.	ID=AL1G11480.t1;Parent=AL1G11480
scaffold_1	version-2	CDS	514655	514750	1	-	0	ID=AL1G11480.t1;Parent=AL1G11480
scaffold_1	version-2	exon	514655	514750	.	-	.	ID=AL1G11480.t1;Parent=AL1G11480
scaffold_1	version-2	CDS	514836	514997	1	-	0	ID=AL1G11480.t1;Parent=AL1G11480
scaffold_1	version-2	exon	514836	514997	.	-	.	ID=AL1G11480.t1;Parent=AL1G11480
scaffold_1	version-2	CDS	515084	515266	1	-	0	ID=AL1G11480.t1;Parent=AL1G11480
scaffold_1	version-2	exon	515084	515266	.	-	.	ID=AL1G11480.t1;Parent=AL1G11480
scaffold_1	version-2	CDS	515355	515505	1	-	1	ID=AL1G11480.t1;Parent=AL1G11480
scaffold_1	version-2	exon	515355	515505	.	-	.	ID=AL1G11480.t1;Parent=AL1G11480
scaffold_1	version-2	CDS	515591	515824	1	-	1	ID=AL1G11480.t1;Parent=AL1G11480
scaffold_1	version-2	exon	515591	515824	.	-	.	ID=AL1G11480.t1;Parent=AL1G11480
scaffold_1	version-2	CDS	515916	516076	1	-	0	ID=AL1G11480.t1;Parent=AL1G11480
scaffold_1	version-2	exon	515916	516076	.	-	.	ID=AL1G11480.t1;Parent=AL1G11480
scaffold_1	version-2	CDS	516159	516281	1	-	0	ID=AL1G11480.t1;Parent=AL1G11480
scaffold_1	version-2	exon	516159	516281	.	-	.	ID=AL1G11480.t1;Parent=AL1G11480
scaffold_1	version-2	CDS	516369	516541	1	-	2	ID=AL1G11480.t1;Parent=AL1G11480
scaffold_1	version-2	exon	516369	516541	.	-	.	ID=AL1G11480.t1;Parent=AL1G11480
scaffold_1	version-2	CDS	516631	516850	1	-	0	ID=AL1G11480.t1;Parent=AL1G11480
scaffold_1	version-2	exon	516631	516850	.	-	.	ID=AL1G11480.t1;Parent=AL1G11480
scaffold_1	version-2	CDS	516939	517333	1	-	2	ID=AL1G11480.t1;Parent=AL1G11480
scaffold_1	version-2	exon	516939	517333	.	-	.	ID=AL1G11480.t1;Parent=AL1G11480
scaffold_1	version-2	CDS	517420	517630	1	-	0	ID=AL1G11480.t1;Parent=AL1G11480
scaffold_1	version-2	exon	517420	517630	.	-	.	ID=AL1G11480.t1;Parent=AL1G11480
scaffold_1	version-2	CDS	517729	517842	1	-	0	ID=AL1G11480.t1;Parent=AL1G11480
scaffold_1	version-2	exon	517729	517842	.	-	.	ID=AL1G11480.t1;Parent=AL1G11480
scaffold_1	version-2	CDS	517933	518850	0.7	-	0	ID=AL1G11480.t1;Parent=AL1G11480
scaffold_1	version-2	exon	517933	519245	.	-	.	ID=AL1G11480.t1;Parent=AL1G11480
scaffold_1	version-2	start_codon	518848	518850	.	-	0	ID=AL1G11480.t1;Parent=AL1G11480
scaffold_1	version-2	transcription_start_site	519245	519245	.	-	.	ID=AL1G11480.t1;Parent=AL1G11480
scaffold_1	version-2	miRNA_gene	513681	513847	.	+	.	ID=AL1G11490;Name=AL1G11490;Note=miRNA_Coding_gene
scaffold_1	version-2	miRNA	513681	513847	.	+	.	ID=AL1G11490
scaffold_1	version-2	gene	527997	529922	0.09	+	.	ID=AL1G11500;Name=AL1G11500;Note=Protein_Coding_gene
scaffold_1	version-2	transcript	527997	529922	0.09	+	.	ID=AL1G11500.t1;Parent=AL1G11500
scaffold_1	version-2	transcription_start_site	527997	527997	.	+	.	ID=AL1G11500.t1;Parent=AL1G11500
scaffold_1	version-2	exon	527997	528276	.	+	.	ID=AL1G11500.t1;Parent=AL1G11500
scaffold_1	version-2	exon	528441	529922	.	+	.	ID=AL1G11500.t1;Parent=AL1G11500
scaffold_1	version-2	start_codon	528758	528760	.	+	0	ID=AL1G11500.t1;Parent=AL1G11500
scaffold_1	version-2	CDS	528758	529726	0.98	+	0	ID=AL1G11500.t1;Parent=AL1G11500
scaffold_1	version-2	stop_codon	529724	529726	.	+	0	ID=AL1G11500.t1;Parent=AL1G11500
scaffold_1	version-2	transcription_end_site	529922	529922	.	+	.	ID=AL1G11500.t1;Parent=AL1G11500
scaffold_1	version-2	gene	533487	535377	0.47	+	.	ID=AL1G11510;Name=AL1G11510;Note=Protein_Coding_gene
scaffold_1	version-2	transcript	533487	535377	0.28	+	.	ID=AL1G11510.t1;Parent=AL1G11510
scaffold_1	version-2	transcription_start_site	533487	533487	.	+	.	ID=AL1G11510.t1;Parent=AL1G11510
scaffold_1	version-2	exon	533487	533635	.	+	.	ID=AL1G11510.t1;Parent=AL1G11510
scaffold_1	version-2	start_codon	533540	533542	.	+	0	ID=AL1G11510.t1;Parent=AL1G11510
scaffold_1	version-2	intron	533636	533759	2	+	.	ID=AL1G11510.t1;Parent=AL1G11510
scaffold_1	version-2	intron	533808	533898	2	+	.	ID=AL1G11510.t1;Parent=AL1G11510
scaffold_1	version-2	intron	533989	534212	2	+	.	ID=AL1G11510.t1;Parent=AL1G11510
scaffold_1	version-2	intron	534259	534346	2	+	.	ID=AL1G11510.t1;Parent=AL1G11510
scaffold_1	version-2	intron	534421	534546	2	+	.	ID=AL1G11510.t1;Parent=AL1G11510
scaffold_1	version-2	intron	534633	534744	2	+	.	ID=AL1G11510.t1;Parent=AL1G11510
scaffold_1	version-2	intron	534812	534958	2	+	.	ID=AL1G11510.t1;Parent=AL1G11510
scaffold_1	version-2	intron	535035	535115	2	+	.	ID=AL1G11510.t1;Parent=AL1G11510
scaffold_1	version-2	CDS	533540	533635	2	+	0	ID=AL1G11510.t1;Parent=AL1G11510
scaffold_1	version-2	CDS	533760	533807	2	+	0	ID=AL1G11510.t1;Parent=AL1G11510
scaffold_1	version-2	exon	533760	533807	.	+	.	ID=AL1G11510.t1;Parent=AL1G11510
scaffold_1	version-2	CDS	533899	533988	2	+	0	ID=AL1G11510.t1;Parent=AL1G11510
scaffold_1	version-2	exon	533899	533988	.	+	.	ID=AL1G11510.t1;Parent=AL1G11510
scaffold_1	version-2	CDS	534213	534258	2	+	0	ID=AL1G11510.t1;Parent=AL1G11510
scaffold_1	version-2	exon	534213	534258	.	+	.	ID=AL1G11510.t1;Parent=AL1G11510
scaffold_1	version-2	CDS	534347	534420	2	+	2	ID=AL1G11510.t1;Parent=AL1G11510
scaffold_1	version-2	exon	534347	534420	.	+	.	ID=AL1G11510.t1;Parent=AL1G11510
scaffold_1	version-2	CDS	534547	534632	2	+	0	ID=AL1G11510.t1;Parent=AL1G11510
scaffold_1	version-2	exon	534547	534632	.	+	.	ID=AL1G11510.t1;Parent=AL1G11510
scaffold_1	version-2	CDS	534745	534811	2	+	1	ID=AL1G11510.t1;Parent=AL1G11510
scaffold_1	version-2	exon	534745	534811	.	+	.	ID=AL1G11510.t1;Parent=AL1G11510
scaffold_1	version-2	CDS	534959	535034	2	+	0	ID=AL1G11510.t1;Parent=AL1G11510
scaffold_1	version-2	exon	534959	535034	.	+	.	ID=AL1G11510.t1;Parent=AL1G11510
scaffold_1	version-2	CDS	535116	535270	2	+	2	ID=AL1G11510.t1;Parent=AL1G11510
scaffold_1	version-2	exon	535116	535377	.	+	.	ID=AL1G11510.t1;Parent=AL1G11510
scaffold_1	version-2	stop_codon	535268	535270	.	+	0	ID=AL1G11510.t1;Parent=AL1G11510
scaffold_1	version-2	transcription_end_site	535377	535377	.	+	.	ID=AL1G11510.t1;Parent=AL1G11510
scaffold_1	version-2	transcript	533487	535377	0.19	+	.	ID=AL1G11510.t2;Parent=AL1G11510
scaffold_1	version-2	transcription_start_site	533487	533487	.	+	.	ID=AL1G11510.t2;Parent=AL1G11510
scaffold_1	version-2	exon	533487	533635	.	+	.	ID=AL1G11510.t2;Parent=AL1G11510
scaffold_1	version-2	start_codon	533540	533542	.	+	0	ID=AL1G11510.t2;Parent=AL1G11510
scaffold_1	version-2	intron	533636	533759	1	+	.	ID=AL1G11510.t2;Parent=AL1G11510
scaffold_1	version-2	intron	533808	533898	1	+	.	ID=AL1G11510.t2;Parent=AL1G11510
scaffold_1	version-2	intron	533989	534303	1	+	.	ID=AL1G11510.t2;Parent=AL1G11510
scaffold_1	version-2	intron	534421	534546	1	+	.	ID=AL1G11510.t2;Parent=AL1G11510
scaffold_1	version-2	intron	534633	534744	1	+	.	ID=AL1G11510.t2;Parent=AL1G11510
scaffold_1	version-2	intron	534812	534958	1	+	.	ID=AL1G11510.t2;Parent=AL1G11510
scaffold_1	version-2	intron	535035	535115	1	+	.	ID=AL1G11510.t2;Parent=AL1G11510
scaffold_1	version-2	CDS	533540	533635	0.99	+	0	ID=AL1G11510.t2;Parent=AL1G11510
scaffold_1	version-2	CDS	533760	533807	1	+	0	ID=AL1G11510.t2;Parent=AL1G11510
scaffold_1	version-2	exon	533760	533807	.	+	.	ID=AL1G11510.t2;Parent=AL1G11510
scaffold_1	version-2	CDS	533899	533988	1	+	0	ID=AL1G11510.t2;Parent=AL1G11510
scaffold_1	version-2	exon	533899	533988	.	+	.	ID=AL1G11510.t2;Parent=AL1G11510
scaffold_1	version-2	CDS	534304	534420	1	+	0	ID=AL1G11510.t2;Parent=AL1G11510
scaffold_1	version-2	exon	534304	534420	.	+	.	ID=AL1G11510.t2;Parent=AL1G11510
scaffold_1	version-2	CDS	534547	534632	1	+	0	ID=AL1G11510.t2;Parent=AL1G11510
scaffold_1	version-2	exon	534547	534632	.	+	.	ID=AL1G11510.t2;Parent=AL1G11510
scaffold_1	version-2	CDS	534745	534811	1	+	1	ID=AL1G11510.t2;Parent=AL1G11510
scaffold_1	version-2	exon	534745	534811	.	+	.	ID=AL1G11510.t2;Parent=AL1G11510
scaffold_1	version-2	CDS	534959	535034	1	+	0	ID=AL1G11510.t2;Parent=AL1G11510
scaffold_1	version-2	exon	534959	535034	.	+	.	ID=AL1G11510.t2;Parent=AL1G11510
scaffold_1	version-2	CDS	535116	535270	1	+	2	ID=AL1G11510.t2;Parent=AL1G11510
scaffold_1	version-2	exon	535116	535377	.	+	.	ID=AL1G11510.t2;Parent=AL1G11510
scaffold_1	version-2	stop_codon	535268	535270	.	+	0	ID=AL1G11510.t2;Parent=AL1G11510
scaffold_1	version-2	transcription_end_site	535377	535377	.	+	.	ID=AL1G11510.t2;Parent=AL1G11510
scaffold_1	version-2	gene	535477	536087	0.18	+	.	ID=AL1G11520;Name=AL1G11520;Note=Protein_Coding_gene
scaffold_1	version-2	transcript	535477	536087	0.18	+	.	ID=AL1G11520.t1;Parent=AL1G11520
scaffold_1	version-2	transcription_start_site	535477	535477	.	+	.	ID=AL1G11520.t1;Parent=AL1G11520
scaffold_1	version-2	exon	535477	535517	.	+	.	ID=AL1G11520.t1;Parent=AL1G11520
scaffold_1	version-2	exon	535628	536087	.	+	.	ID=AL1G11520.t1;Parent=AL1G11520
scaffold_1	version-2	start_codon	535642	535644	.	+	0	ID=AL1G11520.t1;Parent=AL1G11520
scaffold_1	version-2	CDS	535642	535767	0.45	+	0	ID=AL1G11520.t1;Parent=AL1G11520
scaffold_1	version-2	stop_codon	535765	535767	.	+	0	ID=AL1G11520.t1;Parent=AL1G11520
scaffold_1	version-2	transcription_end_site	536087	536087	.	+	.	ID=AL1G11520.t1;Parent=AL1G11520
scaffold_1	version-2	gene	536111	538652	0.59	-	.	ID=AL1G11530;Name=AL1G11530;Note=Protein_Coding_gene
scaffold_1	version-2	transcript	536111	538652	0.59	-	.	ID=AL1G11530.t1;Parent=AL1G11530
scaffold_1	version-2	transcription_end_site	536111	536111	.	-	.	ID=AL1G11530.t1;Parent=AL1G11530
scaffold_1	version-2	exon	536111	536686	.	-	.	ID=AL1G11530.t1;Parent=AL1G11530
scaffold_1	version-2	stop_codon	536480	536482	.	-	0	ID=AL1G11530.t1;Parent=AL1G11530
scaffold_1	version-2	intron	536687	536800	1	-	.	ID=AL1G11530.t1;Parent=AL1G11530
scaffold_1	version-2	intron	536969	537046	1	-	.	ID=AL1G11530.t1;Parent=AL1G11530
scaffold_1	version-2	intron	537515	537604	1	-	.	ID=AL1G11530.t1;Parent=AL1G11530
scaffold_1	version-2	intron	537725	537995	1	-	.	ID=AL1G11530.t1;Parent=AL1G11530
scaffold_1	version-2	intron	538280	538363	1	-	.	ID=AL1G11530.t1;Parent=AL1G11530
scaffold_1	version-2	CDS	536480	536686	1	-	0	ID=AL1G11530.t1;Parent=AL1G11530
scaffold_1	version-2	CDS	536801	536968	1	-	0	ID=AL1G11530.t1;Parent=AL1G11530
scaffold_1	version-2	exon	536801	536968	.	-	.	ID=AL1G11530.t1;Parent=AL1G11530
scaffold_1	version-2	CDS	537047	537514	1	-	0	ID=AL1G11530.t1;Parent=AL1G11530
scaffold_1	version-2	exon	537047	537514	.	-	.	ID=AL1G11530.t1;Parent=AL1G11530
scaffold_1	version-2	CDS	537605	537724	1	-	0	ID=AL1G11530.t1;Parent=AL1G11530
scaffold_1	version-2	exon	537605	537724	.	-	.	ID=AL1G11530.t1;Parent=AL1G11530
scaffold_1	version-2	CDS	537996	538279	1	-	2	ID=AL1G11530.t1;Parent=AL1G11530
scaffold_1	version-2	exon	537996	538279	.	-	.	ID=AL1G11530.t1;Parent=AL1G11530
scaffold_1	version-2	CDS	538364	538514	1	-	0	ID=AL1G11530.t1;Parent=AL1G11530
scaffold_1	version-2	exon	538364	538652	.	-	.	ID=AL1G11530.t1;Parent=AL1G11530
scaffold_1	version-2	start_codon	538512	538514	.	-	0	ID=AL1G11530.t1;Parent=AL1G11530
scaffold_1	version-2	transcription_start_site	538652	538652	.	-	.	ID=AL1G11530.t1;Parent=AL1G11530
scaffold_1	version-2	gene	546617	548110	.	+	.	ID=AL1G11540;Name=AL1G11540;Note=Protein_Coding_gene
scaffold_1	version-2	exon	546617	546758	.	+	.	ID=AL1G11540.t1;Parent=AL1G11540
scaffold_1	version-2	CDS	546617	546758	.	+	0	ID=AL1G11540.t1;Parent=AL1G11540
scaffold_1	version-2	start_codon	546617	546619	.	+	0	ID=AL1G11540.t1;Parent=AL1G11540
scaffold_1	version-2	exon	546853	547142	.	+	.	ID=AL1G11540.t1;Parent=AL1G11540
scaffold_1	version-2	CDS	546853	547142	.	+	1	ID=AL1G11540.t1;Parent=AL1G11540
scaffold_1	version-2	exon	547692	547760	.	+	.	ID=AL1G11540.t1;Parent=AL1G11540
scaffold_1	version-2	CDS	547692	547760	.	+	0	ID=AL1G11540.t1;Parent=AL1G11540
scaffold_1	version-2	exon	548012	548110	.	+	.	ID=AL1G11540.t1;Parent=AL1G11540
scaffold_1	version-2	CDS	548012	548110	.	+	0	ID=AL1G11540.t1;Parent=AL1G11540
scaffold_1	version-2	stop_codon	548108	548110	.	+	0	ID=AL1G11540.t1;Parent=AL1G11540
scaffold_1	version-2	gene	548554	550012	0.21	-	.	ID=AL1G11550;Name=AL1G11550;Note=Protein_Coding_gene
scaffold_1	version-2	transcript	548554	550012	0.12	-	.	ID=AL1G11550.t1;Parent=AL1G11550
scaffold_1	version-2	transcription_end_site	548554	548554	.	-	.	ID=AL1G11550.t1;Parent=AL1G11550
scaffold_1	version-2	exon	548554	548934	.	-	.	ID=AL1G11550.t1;Parent=AL1G11550
scaffold_1	version-2	stop_codon	548785	548787	.	-	0	ID=AL1G11550.t1;Parent=AL1G11550
scaffold_1	version-2	intron	548935	549357	0.99	-	.	ID=AL1G11550.t1;Parent=AL1G11550
scaffold_1	version-2	intron	549539	549611	0.56	-	.	ID=AL1G11550.t1;Parent=AL1G11550
scaffold_1	version-2	intron	549632	549733	0.57	-	.	ID=AL1G11550.t1;Parent=AL1G11550
scaffold_1	version-2	CDS	548785	548934	0.94	-	0	ID=AL1G11550.t1;Parent=AL1G11550
scaffold_1	version-2	CDS	549358	549538	0.66	-	1	ID=AL1G11550.t1;Parent=AL1G11550
scaffold_1	version-2	exon	549358	549538	.	-	.	ID=AL1G11550.t1;Parent=AL1G11550
scaffold_1	version-2	CDS	549612	549631	0.56	-	0	ID=AL1G11550.t1;Parent=AL1G11550
scaffold_1	version-2	exon	549612	549631	.	-	.	ID=AL1G11550.t1;Parent=AL1G11550
scaffold_1	version-2	CDS	549734	549793	0.62	-	0	ID=AL1G11550.t1;Parent=AL1G11550
scaffold_1	version-2	exon	549734	550012	.	-	.	ID=AL1G11550.t1;Parent=AL1G11550
scaffold_1	version-2	start_codon	549791	549793	.	-	0	ID=AL1G11550.t1;Parent=AL1G11550
scaffold_1	version-2	transcription_start_site	550012	550012	.	-	.	ID=AL1G11550.t1;Parent=AL1G11550
scaffold_1	version-2	transcript	548554	550012	0.09	-	.	ID=AL1G11550.t2;Parent=AL1G11550
scaffold_1	version-2	transcription_end_site	548554	548554	.	-	.	ID=AL1G11550.t2;Parent=AL1G11550
scaffold_1	version-2	exon	548554	548934	.	-	.	ID=AL1G11550.t2;Parent=AL1G11550
scaffold_1	version-2	stop_codon	548785	548787	.	-	0	ID=AL1G11550.t2;Parent=AL1G11550
scaffold_1	version-2	intron	548935	549239	1.88	-	.	ID=AL1G11550.t2;Parent=AL1G11550
scaffold_1	version-2	intron	549285	549357	1.99	-	.	ID=AL1G11550.t2;Parent=AL1G11550
scaffold_1	version-2	intron	549539	549611	1.47	-	.	ID=AL1G11550.t2;Parent=AL1G11550
scaffold_1	version-2	intron	549632	549733	1.52	-	.	ID=AL1G11550.t2;Parent=AL1G11550
scaffold_1	version-2	CDS	548785	548934	1.94	-	0	ID=AL1G11550.t2;Parent=AL1G11550
scaffold_1	version-2	CDS	549240	549284	1.88	-	0	ID=AL1G11550.t2;Parent=AL1G11550
scaffold_1	version-2	exon	549240	549284	.	-	.	ID=AL1G11550.t2;Parent=AL1G11550
scaffold_1	version-2	CDS	549358	549538	1.55	-	1	ID=AL1G11550.t2;Parent=AL1G11550
scaffold_1	version-2	exon	549358	549538	.	-	.	ID=AL1G11550.t2;Parent=AL1G11550
scaffold_1	version-2	CDS	549612	549631	1.48	-	0	ID=AL1G11550.t2;Parent=AL1G11550
scaffold_1	version-2	exon	549612	549631	.	-	.	ID=AL1G11550.t2;Parent=AL1G11550
scaffold_1	version-2	CDS	549734	549793	1.59	-	0	ID=AL1G11550.t2;Parent=AL1G11550
scaffold_1	version-2	exon	549734	550012	.	-	.	ID=AL1G11550.t2;Parent=AL1G11550
scaffold_1	version-2	start_codon	549791	549793	.	-	0	ID=AL1G11550.t2;Parent=AL1G11550
scaffold_1	version-2	transcription_start_site	550012	550012	.	-	.	ID=AL1G11550.t2;Parent=AL1G11550
scaffold_1	version-2	gene	551785	553592	0.69	-	.	ID=AL1G11560;Name=AL1G11560;Note=Protein_Coding_gene
scaffold_1	version-2	transcript	551785	553592	0.69	-	.	ID=AL1G11560.t1;Parent=AL1G11560
scaffold_1	version-2	transcription_end_site	551785	551785	.	-	.	ID=AL1G11560.t1;Parent=AL1G11560
scaffold_1	version-2	exon	551785	552115	.	-	.	ID=AL1G11560.t1;Parent=AL1G11560
scaffold_1	version-2	stop_codon	551918	551920	.	-	0	ID=AL1G11560.t1;Parent=AL1G11560
scaffold_1	version-2	intron	552116	552210	1	-	.	ID=AL1G11560.t1;Parent=AL1G11560
scaffold_1	version-2	intron	552334	552430	1	-	.	ID=AL1G11560.t1;Parent=AL1G11560
scaffold_1	version-2	intron	552686	552768	1	-	.	ID=AL1G11560.t1;Parent=AL1G11560
scaffold_1	version-2	intron	552916	552983	1	-	.	ID=AL1G11560.t1;Parent=AL1G11560
scaffold_1	version-2	intron	553241	553325	1	-	.	ID=AL1G11560.t1;Parent=AL1G11560
scaffold_1	version-2	CDS	551918	552115	1	-	0	ID=AL1G11560.t1;Parent=AL1G11560
scaffold_1	version-2	CDS	552211	552333	1	-	0	ID=AL1G11560.t1;Parent=AL1G11560
scaffold_1	version-2	exon	552211	552333	.	-	.	ID=AL1G11560.t1;Parent=AL1G11560
scaffold_1	version-2	CDS	552431	552685	1	-	0	ID=AL1G11560.t1;Parent=AL1G11560
scaffold_1	version-2	exon	552431	552685	.	-	.	ID=AL1G11560.t1;Parent=AL1G11560
scaffold_1	version-2	CDS	552769	552915	1	-	0	ID=AL1G11560.t1;Parent=AL1G11560
scaffold_1	version-2	exon	552769	552915	.	-	.	ID=AL1G11560.t1;Parent=AL1G11560
scaffold_1	version-2	CDS	552984	553240	1	-	2	ID=AL1G11560.t1;Parent=AL1G11560
scaffold_1	version-2	exon	552984	553240	.	-	.	ID=AL1G11560.t1;Parent=AL1G11560
scaffold_1	version-2	CDS	553326	553479	1	-	0	ID=AL1G11560.t1;Parent=AL1G11560
scaffold_1	version-2	exon	553326	553592	.	-	.	ID=AL1G11560.t1;Parent=AL1G11560
scaffold_1	version-2	start_codon	553477	553479	.	-	0	ID=AL1G11560.t1;Parent=AL1G11560
scaffold_1	version-2	transcription_start_site	553592	553592	.	-	.	ID=AL1G11560.t1;Parent=AL1G11560
scaffold_1	version-2	gene	555080	556952	0.31	-	.	ID=AL1G11570;Name=AL1G11570;Note=Protein_Coding_gene
scaffold_1	version-2	transcript	555080	556952	0.31	-	.	ID=AL1G11570.t1;Parent=AL1G11570
scaffold_1	version-2	transcription_end_site	555080	555080	.	-	.	ID=AL1G11570.t1;Parent=AL1G11570
scaffold_1	version-2	exon	555080	555403	.	-	.	ID=AL1G11570.t1;Parent=AL1G11570
scaffold_1	version-2	stop_codon	555254	555256	.	-	0	ID=AL1G11570.t1;Parent=AL1G11570
scaffold_1	version-2	intron	555404	555530	1	-	.	ID=AL1G11570.t1;Parent=AL1G11570
scaffold_1	version-2	intron	555651	555736	1	-	.	ID=AL1G11570.t1;Parent=AL1G11570
scaffold_1	version-2	intron	556001	556089	1	-	.	ID=AL1G11570.t1;Parent=AL1G11570
scaffold_1	version-2	intron	556222	556404	1	-	.	ID=AL1G11570.t1;Parent=AL1G11570
scaffold_1	version-2	intron	556668	556747	1	-	.	ID=AL1G11570.t1;Parent=AL1G11570
scaffold_1	version-2	CDS	555254	555403	1	-	0	ID=AL1G11570.t1;Parent=AL1G11570
scaffold_1	version-2	CDS	555531	555650	1	-	0	ID=AL1G11570.t1;Parent=AL1G11570
scaffold_1	version-2	exon	555531	555650	.	-	.	ID=AL1G11570.t1;Parent=AL1G11570
scaffold_1	version-2	CDS	555737	556000	1	-	0	ID=AL1G11570.t1;Parent=AL1G11570
scaffold_1	version-2	exon	555737	556000	.	-	.	ID=AL1G11570.t1;Parent=AL1G11570
scaffold_1	version-2	CDS	556090	556221	1	-	0	ID=AL1G11570.t1;Parent=AL1G11570
scaffold_1	version-2	exon	556090	556221	.	-	.	ID=AL1G11570.t1;Parent=AL1G11570
scaffold_1	version-2	CDS	556405	556667	1	-	2	ID=AL1G11570.t1;Parent=AL1G11570
scaffold_1	version-2	exon	556405	556667	.	-	.	ID=AL1G11570.t1;Parent=AL1G11570
scaffold_1	version-2	CDS	556748	556901	1	-	0	ID=AL1G11570.t1;Parent=AL1G11570
scaffold_1	version-2	exon	556748	556952	.	-	.	ID=AL1G11570.t1;Parent=AL1G11570
scaffold_1	version-2	start_codon	556899	556901	.	-	0	ID=AL1G11570.t1;Parent=AL1G11570
scaffold_1	version-2	transcription_start_site	556952	556952	.	-	.	ID=AL1G11570.t1;Parent=AL1G11570
scaffold_1	version-2	gene	557863	559062	0.39	-	.	ID=AL1G11580;Name=AL1G11580;Note=Protein_Coding_gene
scaffold_1	version-2	transcript	557863	559062	0.39	-	.	ID=AL1G11580.t1;Parent=AL1G11580
scaffold_1	version-2	transcription_end_site	557863	557863	.	-	.	ID=AL1G11580.t1;Parent=AL1G11580
scaffold_1	version-2	exon	557863	558272	.	-	.	ID=AL1G11580.t1;Parent=AL1G11580
scaffold_1	version-2	stop_codon	558177	558179	.	-	0	ID=AL1G11580.t1;Parent=AL1G11580
scaffold_1	version-2	intron	558273	558348	1	-	.	ID=AL1G11580.t1;Parent=AL1G11580
scaffold_1	version-2	intron	558750	558840	0.99	-	.	ID=AL1G11580.t1;Parent=AL1G11580
scaffold_1	version-2	CDS	558177	558272	1	-	0	ID=AL1G11580.t1;Parent=AL1G11580
scaffold_1	version-2	CDS	558349	558749	0.99	-	2	ID=AL1G11580.t1;Parent=AL1G11580
scaffold_1	version-2	exon	558349	558749	.	-	.	ID=AL1G11580.t1;Parent=AL1G11580
scaffold_1	version-2	CDS	558841	558994	1	-	0	ID=AL1G11580.t1;Parent=AL1G11580
scaffold_1	version-2	exon	558841	559062	.	-	.	ID=AL1G11580.t1;Parent=AL1G11580
scaffold_1	version-2	start_codon	558992	558994	.	-	0	ID=AL1G11580.t1;Parent=AL1G11580
scaffold_1	version-2	transcription_start_site	559062	559062	.	-	.	ID=AL1G11580.t1;Parent=AL1G11580
scaffold_1	version-2	gene	560338	562642	0.22	-	.	ID=AL1G11590;Name=AL1G11590;Note=Protein_Coding_gene
scaffold_1	version-2	transcript	560338	562642	0.22	-	.	ID=AL1G11590.t1;Parent=AL1G11590
scaffold_1	version-2	transcription_end_site	560338	560338	.	-	.	ID=AL1G11590.t1;Parent=AL1G11590
scaffold_1	version-2	exon	560338	560748	.	-	.	ID=AL1G11590.t1;Parent=AL1G11590
scaffold_1	version-2	stop_codon	560492	560494	.	-	0	ID=AL1G11590.t1;Parent=AL1G11590
scaffold_1	version-2	intron	560749	560869	1	-	.	ID=AL1G11590.t1;Parent=AL1G11590
scaffold_1	version-2	intron	561060	561148	1	-	.	ID=AL1G11590.t1;Parent=AL1G11590
scaffold_1	version-2	CDS	560492	560748	1	-	2	ID=AL1G11590.t1;Parent=AL1G11590
scaffold_1	version-2	CDS	560870	561059	1	-	0	ID=AL1G11590.t1;Parent=AL1G11590
scaffold_1	version-2	exon	560870	561059	.	-	.	ID=AL1G11590.t1;Parent=AL1G11590
scaffold_1	version-2	CDS	561149	562201	1	-	0	ID=AL1G11590.t1;Parent=AL1G11590
scaffold_1	version-2	exon	561149	562340	.	-	.	ID=AL1G11590.t1;Parent=AL1G11590
scaffold_1	version-2	start_codon	562199	562201	.	-	0	ID=AL1G11590.t1;Parent=AL1G11590
scaffold_1	version-2	exon	562546	562642	.	-	.	ID=AL1G11590.t1;Parent=AL1G11590
scaffold_1	version-2	transcription_start_site	562642	562642	.	-	.	ID=AL1G11590.t1;Parent=AL1G11590
scaffold_1	version-2	gene	562917	566002	0.28	-	.	ID=AL1G11600;Name=AL1G11600;Note=Protein_Coding_gene
scaffold_1	version-2	transcript	562917	566002	0.28	-	.	ID=AL1G11600.t1;Parent=AL1G11600
scaffold_1	version-2	transcription_end_site	562917	562917	.	-	.	ID=AL1G11600.t1;Parent=AL1G11600
scaffold_1	version-2	exon	562917	563283	.	-	.	ID=AL1G11600.t1;Parent=AL1G11600
scaffold_1	version-2	stop_codon	563059	563061	.	-	0	ID=AL1G11600.t1;Parent=AL1G11600
scaffold_1	version-2	intron	563284	563385	1	-	.	ID=AL1G11600.t1;Parent=AL1G11600
scaffold_1	version-2	intron	563494	563745	1	-	.	ID=AL1G11600.t1;Parent=AL1G11600
scaffold_1	version-2	intron	563857	564000	1	-	.	ID=AL1G11600.t1;Parent=AL1G11600
scaffold_1	version-2	intron	564127	564235	1	-	.	ID=AL1G11600.t1;Parent=AL1G11600
scaffold_1	version-2	intron	564345	564430	1	-	.	ID=AL1G11600.t1;Parent=AL1G11600
scaffold_1	version-2	intron	564508	564599	1	-	.	ID=AL1G11600.t1;Parent=AL1G11600
scaffold_1	version-2	intron	564821	565221	1	-	.	ID=AL1G11600.t1;Parent=AL1G11600
scaffold_1	version-2	intron	565328	565419	1	-	.	ID=AL1G11600.t1;Parent=AL1G11600
scaffold_1	version-2	intron	565525	565602	1	-	.	ID=AL1G11600.t1;Parent=AL1G11600
scaffold_1	version-2	intron	565702	565786	1	-	.	ID=AL1G11600.t1;Parent=AL1G11600
scaffold_1	version-2	CDS	563059	563283	1	-	0	ID=AL1G11600.t1;Parent=AL1G11600
scaffold_1	version-2	CDS	563386	563493	1	-	0	ID=AL1G11600.t1;Parent=AL1G11600
scaffold_1	version-2	exon	563386	563493	.	-	.	ID=AL1G11600.t1;Parent=AL1G11600
scaffold_1	version-2	CDS	563746	563856	1	-	0	ID=AL1G11600.t1;Parent=AL1G11600
scaffold_1	version-2	exon	563746	563856	.	-	.	ID=AL1G11600.t1;Parent=AL1G11600
scaffold_1	version-2	CDS	564001	564126	1	-	0	ID=AL1G11600.t1;Parent=AL1G11600
scaffold_1	version-2	exon	564001	564126	.	-	.	ID=AL1G11600.t1;Parent=AL1G11600
scaffold_1	version-2	CDS	564236	564344	1	-	1	ID=AL1G11600.t1;Parent=AL1G11600
scaffold_1	version-2	exon	564236	564344	.	-	.	ID=AL1G11600.t1;Parent=AL1G11600
scaffold_1	version-2	CDS	564431	564507	1	-	0	ID=AL1G11600.t1;Parent=AL1G11600
scaffold_1	version-2	exon	564431	564507	.	-	.	ID=AL1G11600.t1;Parent=AL1G11600
scaffold_1	version-2	CDS	564600	564820	1	-	2	ID=AL1G11600.t1;Parent=AL1G11600
scaffold_1	version-2	exon	564600	564820	.	-	.	ID=AL1G11600.t1;Parent=AL1G11600
scaffold_1	version-2	CDS	565222	565327	1	-	0	ID=AL1G11600.t1;Parent=AL1G11600
scaffold_1	version-2	exon	565222	565327	.	-	.	ID=AL1G11600.t1;Parent=AL1G11600
scaffold_1	version-2	CDS	565420	565524	1	-	0	ID=AL1G11600.t1;Parent=AL1G11600
scaffold_1	version-2	exon	565420	565524	.	-	.	ID=AL1G11600.t1;Parent=AL1G11600
scaffold_1	version-2	CDS	565603	565701	1	-	0	ID=AL1G11600.t1;Parent=AL1G11600
scaffold_1	version-2	exon	565603	565701	.	-	.	ID=AL1G11600.t1;Parent=AL1G11600
scaffold_1	version-2	CDS	565787	565954	1	-	0	ID=AL1G11600.t1;Parent=AL1G11600
scaffold_1	version-2	exon	565787	566002	.	-	.	ID=AL1G11600.t1;Parent=AL1G11600
scaffold_1	version-2	start_codon	565952	565954	.	-	0	ID=AL1G11600.t1;Parent=AL1G11600
scaffold_1	version-2	transcription_start_site	566002	566002	.	-	.	ID=AL1G11600.t1;Parent=AL1G11600
scaffold_1	version-2	gene	571087	573092	0.41	-	.	ID=AL1G11610;Name=AL1G11610;Note=Protein_Coding_gene
scaffold_1	version-2	transcript	571087	573092	0.41	-	.	ID=AL1G11610.t1;Parent=AL1G11610
scaffold_1	version-2	transcription_end_site	571087	571087	.	-	.	ID=AL1G11610.t1;Parent=AL1G11610
scaffold_1	version-2	exon	571087	571347	.	-	.	ID=AL1G11610.t1;Parent=AL1G11610
scaffold_1	version-2	stop_codon	571279	571281	.	-	0	ID=AL1G11610.t1;Parent=AL1G11610
scaffold_1	version-2	intron	571348	571426	1	-	.	ID=AL1G11610.t1;Parent=AL1G11610
scaffold_1	version-2	intron	571589	571665	1	-	.	ID=AL1G11610.t1;Parent=AL1G11610
scaffold_1	version-2	intron	571735	571834	1	-	.	ID=AL1G11610.t1;Parent=AL1G11610
scaffold_1	version-2	intron	572100	572352	1	-	.	ID=AL1G11610.t1;Parent=AL1G11610
scaffold_1	version-2	intron	572478	572582	1	-	.	ID=AL1G11610.t1;Parent=AL1G11610
scaffold_1	version-2	intron	572691	572794	0.99	-	.	ID=AL1G11610.t1;Parent=AL1G11610
scaffold_1	version-2	CDS	571279	571347	1	-	0	ID=AL1G11610.t1;Parent=AL1G11610
scaffold_1	version-2	CDS	571427	571588	1	-	0	ID=AL1G11610.t1;Parent=AL1G11610
scaffold_1	version-2	exon	571427	571588	.	-	.	ID=AL1G11610.t1;Parent=AL1G11610
scaffold_1	version-2	CDS	571666	571734	1	-	0	ID=AL1G11610.t1;Parent=AL1G11610
scaffold_1	version-2	exon	571666	571734	.	-	.	ID=AL1G11610.t1;Parent=AL1G11610
scaffold_1	version-2	CDS	571835	572099	1	-	1	ID=AL1G11610.t1;Parent=AL1G11610
scaffold_1	version-2	exon	571835	572099	.	-	.	ID=AL1G11610.t1;Parent=AL1G11610
scaffold_1	version-2	CDS	572353	572477	1	-	0	ID=AL1G11610.t1;Parent=AL1G11610
scaffold_1	version-2	exon	572353	572477	.	-	.	ID=AL1G11610.t1;Parent=AL1G11610
scaffold_1	version-2	CDS	572583	572690	0.99	-	0	ID=AL1G11610.t1;Parent=AL1G11610
scaffold_1	version-2	exon	572583	572690	.	-	.	ID=AL1G11610.t1;Parent=AL1G11610
scaffold_1	version-2	CDS	572795	572890	0.99	-	0	ID=AL1G11610.t1;Parent=AL1G11610
scaffold_1	version-2	exon	572795	572902	.	-	.	ID=AL1G11610.t1;Parent=AL1G11610
scaffold_1	version-2	start_codon	572888	572890	.	-	0	ID=AL1G11610.t1;Parent=AL1G11610
scaffold_1	version-2	exon	573020	573092	.	-	.	ID=AL1G11610.t1;Parent=AL1G11610
scaffold_1	version-2	transcription_start_site	573092	573092	.	-	.	ID=AL1G11610.t1;Parent=AL1G11610
scaffold_1	version-2	gene	573151	575342	0.05	-	.	ID=AL1G11620;Name=AL1G11620;Note=Protein_Coding_gene
scaffold_1	version-2	transcript	573151	575342	0.05	-	.	ID=AL1G11620.t1;Parent=AL1G11620
scaffold_1	version-2	transcription_end_site	573151	573151	.	-	.	ID=AL1G11620.t1;Parent=AL1G11620
scaffold_1	version-2	exon	573151	574749	.	-	.	ID=AL1G11620.t1;Parent=AL1G11620
scaffold_1	version-2	stop_codon	573295	573297	.	-	0	ID=AL1G11620.t1;Parent=AL1G11620
scaffold_1	version-2	CDS	573295	574656	1	-	0	ID=AL1G11620.t1;Parent=AL1G11620
scaffold_1	version-2	start_codon	574654	574656	.	-	0	ID=AL1G11620.t1;Parent=AL1G11620
scaffold_1	version-2	exon	575198	575342	.	-	.	ID=AL1G11620.t1;Parent=AL1G11620
scaffold_1	version-2	transcription_start_site	575342	575342	.	-	.	ID=AL1G11620.t1;Parent=AL1G11620
scaffold_1	version-2	gene	575737	578009	0.21	+	.	ID=AL1G11630;Name=AL1G11630;Note=Protein_Coding_gene
scaffold_1	version-2	transcript	575737	578009	0.21	+	.	ID=AL1G11630.t1;Parent=AL1G11630
scaffold_1	version-2	transcription_start_site	575737	575737	.	+	.	ID=AL1G11630.t1;Parent=AL1G11630
scaffold_1	version-2	exon	575737	575911	.	+	.	ID=AL1G11630.t1;Parent=AL1G11630
scaffold_1	version-2	start_codon	575834	575836	.	+	0	ID=AL1G11630.t1;Parent=AL1G11630
scaffold_1	version-2	intron	575912	576123	1	+	.	ID=AL1G11630.t1;Parent=AL1G11630
scaffold_1	version-2	intron	576178	576259	1	+	.	ID=AL1G11630.t1;Parent=AL1G11630
scaffold_1	version-2	intron	576341	576424	1	+	.	ID=AL1G11630.t1;Parent=AL1G11630
scaffold_1	version-2	intron	576582	576685	1	+	.	ID=AL1G11630.t1;Parent=AL1G11630
scaffold_1	version-2	intron	576691	576772	1	+	.	ID=AL1G11630.t1;Parent=AL1G11630
scaffold_1	version-2	intron	576848	576937	1	+	.	ID=AL1G11630.t1;Parent=AL1G11630
scaffold_1	version-2	intron	577064	577152	1	+	.	ID=AL1G11630.t1;Parent=AL1G11630
scaffold_1	version-2	intron	577372	577444	1	+	.	ID=AL1G11630.t1;Parent=AL1G11630
scaffold_1	version-2	intron	577559	577645	1	+	.	ID=AL1G11630.t1;Parent=AL1G11630
scaffold_1	version-2	intron	577682	577773	1	+	.	ID=AL1G11630.t1;Parent=AL1G11630
scaffold_1	version-2	CDS	575834	575911	1	+	0	ID=AL1G11630.t1;Parent=AL1G11630
scaffold_1	version-2	CDS	576124	576177	1	+	0	ID=AL1G11630.t1;Parent=AL1G11630
scaffold_1	version-2	exon	576124	576177	.	+	.	ID=AL1G11630.t1;Parent=AL1G11630
scaffold_1	version-2	CDS	576260	576340	1	+	0	ID=AL1G11630.t1;Parent=AL1G11630
scaffold_1	version-2	exon	576260	576340	.	+	.	ID=AL1G11630.t1;Parent=AL1G11630
scaffold_1	version-2	CDS	576425	576581	1	+	0	ID=AL1G11630.t1;Parent=AL1G11630
scaffold_1	version-2	exon	576425	576581	.	+	.	ID=AL1G11630.t1;Parent=AL1G11630
scaffold_1	version-2	CDS	576686	576690	1	+	2	ID=AL1G11630.t1;Parent=AL1G11630
scaffold_1	version-2	exon	576686	576690	.	+	.	ID=AL1G11630.t1;Parent=AL1G11630
scaffold_1	version-2	CDS	576773	576847	1	+	0	ID=AL1G11630.t1;Parent=AL1G11630
scaffold_1	version-2	exon	576773	576847	.	+	.	ID=AL1G11630.t1;Parent=AL1G11630
scaffold_1	version-2	CDS	576938	577063	1	+	0	ID=AL1G11630.t1;Parent=AL1G11630
scaffold_1	version-2	exon	576938	577063	.	+	.	ID=AL1G11630.t1;Parent=AL1G11630
scaffold_1	version-2	CDS	577153	577371	1	+	0	ID=AL1G11630.t1;Parent=AL1G11630
scaffold_1	version-2	exon	577153	577371	.	+	.	ID=AL1G11630.t1;Parent=AL1G11630
scaffold_1	version-2	CDS	577445	577558	1	+	0	ID=AL1G11630.t1;Parent=AL1G11630
scaffold_1	version-2	exon	577445	577558	.	+	.	ID=AL1G11630.t1;Parent=AL1G11630
scaffold_1	version-2	CDS	577646	577681	1	+	0	ID=AL1G11630.t1;Parent=AL1G11630
scaffold_1	version-2	exon	577646	577681	.	+	.	ID=AL1G11630.t1;Parent=AL1G11630
scaffold_1	version-2	CDS	577774	577908	1	+	0	ID=AL1G11630.t1;Parent=AL1G11630
scaffold_1	version-2	exon	577774	578009	.	+	.	ID=AL1G11630.t1;Parent=AL1G11630
scaffold_1	version-2	stop_codon	577906	577908	.	+	0	ID=AL1G11630.t1;Parent=AL1G11630
scaffold_1	version-2	transcription_end_site	578009	578009	.	+	.	ID=AL1G11630.t1;Parent=AL1G11630
scaffold_1	version-2	gene	578277	580612	0.65	+	.	ID=AL1G11640;Name=AL1G11640;Note=Protein_Coding_gene
scaffold_1	version-2	transcript	578277	580612	0.65	+	.	ID=AL1G11640.t1;Parent=AL1G11640
scaffold_1	version-2	transcription_start_site	578277	578277	.	+	.	ID=AL1G11640.t1;Parent=AL1G11640
scaffold_1	version-2	exon	578277	578474	.	+	.	ID=AL1G11640.t1;Parent=AL1G11640
scaffold_1	version-2	start_codon	578394	578396	.	+	0	ID=AL1G11640.t1;Parent=AL1G11640
scaffold_1	version-2	intron	578475	578601	1	+	.	ID=AL1G11640.t1;Parent=AL1G11640
scaffold_1	version-2	intron	578656	578738	1	+	.	ID=AL1G11640.t1;Parent=AL1G11640
scaffold_1	version-2	intron	578820	578909	1	+	.	ID=AL1G11640.t1;Parent=AL1G11640
scaffold_1	version-2	intron	579067	579175	1	+	.	ID=AL1G11640.t1;Parent=AL1G11640
scaffold_1	version-2	intron	579181	579262	1	+	.	ID=AL1G11640.t1;Parent=AL1G11640
scaffold_1	version-2	intron	579338	579429	1	+	.	ID=AL1G11640.t1;Parent=AL1G11640
scaffold_1	version-2	intron	579556	579643	1	+	.	ID=AL1G11640.t1;Parent=AL1G11640
scaffold_1	version-2	intron	579863	579943	1	+	.	ID=AL1G11640.t1;Parent=AL1G11640
scaffold_1	version-2	intron	580058	580147	1	+	.	ID=AL1G11640.t1;Parent=AL1G11640
scaffold_1	version-2	intron	580184	580292	1	+	.	ID=AL1G11640.t1;Parent=AL1G11640
scaffold_1	version-2	CDS	578394	578474	1	+	0	ID=AL1G11640.t1;Parent=AL1G11640
scaffold_1	version-2	CDS	578602	578655	1	+	0	ID=AL1G11640.t1;Parent=AL1G11640
scaffold_1	version-2	exon	578602	578655	.	+	.	ID=AL1G11640.t1;Parent=AL1G11640
scaffold_1	version-2	CDS	578739	578819	1	+	0	ID=AL1G11640.t1;Parent=AL1G11640
scaffold_1	version-2	exon	578739	578819	.	+	.	ID=AL1G11640.t1;Parent=AL1G11640
scaffold_1	version-2	CDS	578910	579066	1	+	0	ID=AL1G11640.t1;Parent=AL1G11640
scaffold_1	version-2	exon	578910	579066	.	+	.	ID=AL1G11640.t1;Parent=AL1G11640
scaffold_1	version-2	CDS	579176	579180	1	+	2	ID=AL1G11640.t1;Parent=AL1G11640
scaffold_1	version-2	exon	579176	579180	.	+	.	ID=AL1G11640.t1;Parent=AL1G11640
scaffold_1	version-2	CDS	579263	579337	1	+	0	ID=AL1G11640.t1;Parent=AL1G11640
scaffold_1	version-2	exon	579263	579337	.	+	.	ID=AL1G11640.t1;Parent=AL1G11640
scaffold_1	version-2	CDS	579430	579555	1	+	0	ID=AL1G11640.t1;Parent=AL1G11640
scaffold_1	version-2	exon	579430	579555	.	+	.	ID=AL1G11640.t1;Parent=AL1G11640
scaffold_1	version-2	CDS	579644	579862	1	+	0	ID=AL1G11640.t1;Parent=AL1G11640
scaffold_1	version-2	exon	579644	579862	.	+	.	ID=AL1G11640.t1;Parent=AL1G11640
scaffold_1	version-2	CDS	579944	580057	1	+	0	ID=AL1G11640.t1;Parent=AL1G11640
scaffold_1	version-2	exon	579944	580057	.	+	.	ID=AL1G11640.t1;Parent=AL1G11640
scaffold_1	version-2	CDS	580148	580183	1	+	0	ID=AL1G11640.t1;Parent=AL1G11640
scaffold_1	version-2	exon	580148	580183	.	+	.	ID=AL1G11640.t1;Parent=AL1G11640
scaffold_1	version-2	CDS	580293	580427	1	+	0	ID=AL1G11640.t1;Parent=AL1G11640
scaffold_1	version-2	exon	580293	580612	.	+	.	ID=AL1G11640.t1;Parent=AL1G11640
scaffold_1	version-2	stop_codon	580425	580427	.	+	0	ID=AL1G11640.t1;Parent=AL1G11640
scaffold_1	version-2	transcription_end_site	580612	580612	.	+	.	ID=AL1G11640.t1;Parent=AL1G11640
scaffold_1	version-2	gene	580637	583512	0.55	-	.	ID=AL1G11650;Name=AL1G11650;Note=Protein_Coding_gene
scaffold_1	version-2	transcript	580637	583512	0.55	-	.	ID=AL1G11650.t1;Parent=AL1G11650
scaffold_1	version-2	transcription_end_site	580637	580637	.	-	.	ID=AL1G11650.t1;Parent=AL1G11650
scaffold_1	version-2	exon	580637	581101	.	-	.	ID=AL1G11650.t1;Parent=AL1G11650
scaffold_1	version-2	stop_codon	580708	580710	.	-	0	ID=AL1G11650.t1;Parent=AL1G11650
scaffold_1	version-2	intron	581102	581198	1	-	.	ID=AL1G11650.t1;Parent=AL1G11650
scaffold_1	version-2	intron	581408	581819	1	-	.	ID=AL1G11650.t1;Parent=AL1G11650
scaffold_1	version-2	intron	581940	582309	1	-	.	ID=AL1G11650.t1;Parent=AL1G11650
scaffold_1	version-2	intron	582490	583122	1	-	.	ID=AL1G11650.t1;Parent=AL1G11650
scaffold_1	version-2	CDS	580708	581101	1	-	1	ID=AL1G11650.t1;Parent=AL1G11650
scaffold_1	version-2	CDS	581199	581407	1	-	0	ID=AL1G11650.t1;Parent=AL1G11650
scaffold_1	version-2	exon	581199	581407	.	-	.	ID=AL1G11650.t1;Parent=AL1G11650
scaffold_1	version-2	CDS	581820	581939	1	-	0	ID=AL1G11650.t1;Parent=AL1G11650
scaffold_1	version-2	exon	581820	581939	.	-	.	ID=AL1G11650.t1;Parent=AL1G11650
scaffold_1	version-2	CDS	582310	582489	1	-	0	ID=AL1G11650.t1;Parent=AL1G11650
scaffold_1	version-2	exon	582310	582489	.	-	.	ID=AL1G11650.t1;Parent=AL1G11650
scaffold_1	version-2	CDS	583123	583452	1	-	0	ID=AL1G11650.t1;Parent=AL1G11650
scaffold_1	version-2	exon	583123	583512	.	-	.	ID=AL1G11650.t1;Parent=AL1G11650
scaffold_1	version-2	start_codon	583450	583452	.	-	0	ID=AL1G11650.t1;Parent=AL1G11650
scaffold_1	version-2	transcription_start_site	583512	583512	.	-	.	ID=AL1G11650.t1;Parent=AL1G11650
scaffold_1	version-2	gene	584809	586312	0.11	-	.	ID=AL1G11660;Name=AL1G11660;Note=Protein_Coding_gene
scaffold_1	version-2	transcript	584809	586312	0.11	-	.	ID=AL1G11660.t1;Parent=AL1G11660
scaffold_1	version-2	transcription_end_site	584809	584809	.	-	.	ID=AL1G11660.t1;Parent=AL1G11660
scaffold_1	version-2	exon	584809	585102	.	-	.	ID=AL1G11660.t1;Parent=AL1G11660
scaffold_1	version-2	stop_codon	584924	584926	.	-	0	ID=AL1G11660.t1;Parent=AL1G11660
scaffold_1	version-2	intron	585103	585198	1	-	.	ID=AL1G11660.t1;Parent=AL1G11660
scaffold_1	version-2	intron	585357	585446	1	-	.	ID=AL1G11660.t1;Parent=AL1G11660
scaffold_1	version-2	intron	585521	585612	1	-	.	ID=AL1G11660.t1;Parent=AL1G11660
scaffold_1	version-2	intron	585737	585841	1	-	.	ID=AL1G11660.t1;Parent=AL1G11660
scaffold_1	version-2	intron	586040	586150	1	-	.	ID=AL1G11660.t1;Parent=AL1G11660
scaffold_1	version-2	CDS	584924	585102	1	-	2	ID=AL1G11660.t1;Parent=AL1G11660
scaffold_1	version-2	CDS	585199	585356	1	-	1	ID=AL1G11660.t1;Parent=AL1G11660
scaffold_1	version-2	exon	585199	585356	.	-	.	ID=AL1G11660.t1;Parent=AL1G11660
scaffold_1	version-2	CDS	585447	585520	1	-	0	ID=AL1G11660.t1;Parent=AL1G11660
scaffold_1	version-2	exon	585447	585520	.	-	.	ID=AL1G11660.t1;Parent=AL1G11660
scaffold_1	version-2	CDS	585613	585736	1	-	1	ID=AL1G11660.t1;Parent=AL1G11660
scaffold_1	version-2	exon	585613	585736	.	-	.	ID=AL1G11660.t1;Parent=AL1G11660
scaffold_1	version-2	CDS	585842	586039	1	-	1	ID=AL1G11660.t1;Parent=AL1G11660
scaffold_1	version-2	exon	585842	586039	.	-	.	ID=AL1G11660.t1;Parent=AL1G11660
scaffold_1	version-2	CDS	586151	586251	1	-	0	ID=AL1G11660.t1;Parent=AL1G11660
scaffold_1	version-2	exon	586151	586312	.	-	.	ID=AL1G11660.t1;Parent=AL1G11660
scaffold_1	version-2	start_codon	586249	586251	.	-	0	ID=AL1G11660.t1;Parent=AL1G11660
scaffold_1	version-2	transcription_start_site	586312	586312	.	-	.	ID=AL1G11660.t1;Parent=AL1G11660
scaffold_1	version-2	gene	586860	588032	0.32	-	.	ID=AL1G11670;Name=AL1G11670;Note=Protein_Coding_gene
scaffold_1	version-2	transcript	586860	588032	0.32	-	.	ID=AL1G11670.t1;Parent=AL1G11670
scaffold_1	version-2	transcription_end_site	586860	586860	.	-	.	ID=AL1G11670.t1;Parent=AL1G11670
scaffold_1	version-2	exon	586860	587594	.	-	.	ID=AL1G11670.t1;Parent=AL1G11670
scaffold_1	version-2	stop_codon	587050	587052	.	-	0	ID=AL1G11670.t1;Parent=AL1G11670
scaffold_1	version-2	intron	587595	587852	1	-	.	ID=AL1G11670.t1;Parent=AL1G11670
scaffold_1	version-2	CDS	587050	587594	1	-	2	ID=AL1G11670.t1;Parent=AL1G11670
scaffold_1	version-2	CDS	587853	587964	0.75	-	0	ID=AL1G11670.t1;Parent=AL1G11670
scaffold_1	version-2	exon	587853	588032	.	-	.	ID=AL1G11670.t1;Parent=AL1G11670
scaffold_1	version-2	start_codon	587962	587964	.	-	0	ID=AL1G11670.t1;Parent=AL1G11670
scaffold_1	version-2	transcription_start_site	588032	588032	.	-	.	ID=AL1G11670.t1;Parent=AL1G11670
scaffold_1	version-2	gene	588915	590912	0.48	-	.	ID=AL1G11680;Name=AL1G11680;Note=Protein_Coding_gene
scaffold_1	version-2	transcript	588915	590912	0.48	-	.	ID=AL1G11680.t1;Parent=AL1G11680
scaffold_1	version-2	transcription_end_site	588915	588915	.	-	.	ID=AL1G11680.t1;Parent=AL1G11680
scaffold_1	version-2	exon	588915	589402	.	-	.	ID=AL1G11680.t1;Parent=AL1G11680
scaffold_1	version-2	stop_codon	589088	589090	.	-	0	ID=AL1G11680.t1;Parent=AL1G11680
scaffold_1	version-2	intron	589403	589930	1	-	.	ID=AL1G11680.t1;Parent=AL1G11680
scaffold_1	version-2	intron	589997	590148	1	-	.	ID=AL1G11680.t1;Parent=AL1G11680
scaffold_1	version-2	intron	590275	590360	1	-	.	ID=AL1G11680.t1;Parent=AL1G11680
scaffold_1	version-2	CDS	589088	589402	1	-	0	ID=AL1G11680.t1;Parent=AL1G11680
scaffold_1	version-2	CDS	589931	589996	1	-	0	ID=AL1G11680.t1;Parent=AL1G11680
scaffold_1	version-2	exon	589931	589996	.	-	.	ID=AL1G11680.t1;Parent=AL1G11680
scaffold_1	version-2	CDS	590149	590274	1	-	0	ID=AL1G11680.t1;Parent=AL1G11680
scaffold_1	version-2	exon	590149	590274	.	-	.	ID=AL1G11680.t1;Parent=AL1G11680
scaffold_1	version-2	CDS	590361	590693	1	-	0	ID=AL1G11680.t1;Parent=AL1G11680
scaffold_1	version-2	exon	590361	590712	.	-	.	ID=AL1G11680.t1;Parent=AL1G11680
scaffold_1	version-2	start_codon	590691	590693	.	-	0	ID=AL1G11680.t1;Parent=AL1G11680
scaffold_1	version-2	exon	590818	590912	.	-	.	ID=AL1G11680.t1;Parent=AL1G11680
scaffold_1	version-2	transcription_start_site	590912	590912	.	-	.	ID=AL1G11680.t1;Parent=AL1G11680
scaffold_1	version-2	gene	593877	595523	0.18	+	.	ID=AL1G11690;Name=AL1G11690;Note=Protein_Coding_gene
scaffold_1	version-2	transcript	593877	595523	0.18	+	.	ID=AL1G11690.t1;Parent=AL1G11690
scaffold_1	version-2	transcription_start_site	593877	593877	.	+	.	ID=AL1G11690.t1;Parent=AL1G11690
scaffold_1	version-2	exon	593877	594115	.	+	.	ID=AL1G11690.t1;Parent=AL1G11690
scaffold_1	version-2	exon	594697	594825	.	+	.	ID=AL1G11690.t1;Parent=AL1G11690
scaffold_1	version-2	exon	595015	595151	.	+	.	ID=AL1G11690.t1;Parent=AL1G11690
scaffold_1	version-2	exon	595308	595523	.	+	.	ID=AL1G11690.t1;Parent=AL1G11690
scaffold_1	version-2	start_codon	595317	595319	.	+	0	ID=AL1G11690.t1;Parent=AL1G11690
scaffold_1	version-2	CDS	595317	595496	0.7	+	0	ID=AL1G11690.t1;Parent=AL1G11690
scaffold_1	version-2	stop_codon	595494	595496	.	+	0	ID=AL1G11690.t1;Parent=AL1G11690
scaffold_1	version-2	transcription_end_site	595523	595523	.	+	.	ID=AL1G11690.t1;Parent=AL1G11690
scaffold_1	version-2	gene	595528	596042	0.51	-	.	ID=AL1G11700;Name=AL1G11700;Note=Protein_Coding_gene
scaffold_1	version-2	transcript	595528	596042	0.51	-	.	ID=AL1G11700.t1;Parent=AL1G11700
scaffold_1	version-2	transcription_end_site	595528	595528	.	-	.	ID=AL1G11700.t1;Parent=AL1G11700
scaffold_1	version-2	exon	595528	596042	.	-	.	ID=AL1G11700.t1;Parent=AL1G11700
scaffold_1	version-2	stop_codon	595650	595652	.	-	0	ID=AL1G11700.t1;Parent=AL1G11700
scaffold_1	version-2	CDS	595650	595859	0.61	-	0	ID=AL1G11700.t1;Parent=AL1G11700
scaffold_1	version-2	start_codon	595857	595859	.	-	0	ID=AL1G11700.t1;Parent=AL1G11700
scaffold_1	version-2	transcription_start_site	596042	596042	.	-	.	ID=AL1G11700.t1;Parent=AL1G11700
scaffold_1	version-2	gene	596585	598002	0.89	-	.	ID=AL1G11710;Name=AL1G11710;Note=Protein_Coding_gene
scaffold_1	version-2	transcript	596585	598002	0.89	-	.	ID=AL1G11710.t1;Parent=AL1G11710
scaffold_1	version-2	transcription_end_site	596585	596585	.	-	.	ID=AL1G11710.t1;Parent=AL1G11710
scaffold_1	version-2	exon	596585	597158	.	-	.	ID=AL1G11710.t1;Parent=AL1G11710
scaffold_1	version-2	stop_codon	596789	596791	.	-	0	ID=AL1G11710.t1;Parent=AL1G11710
scaffold_1	version-2	CDS	596789	597046	1	-	0	ID=AL1G11710.t1;Parent=AL1G11710
scaffold_1	version-2	start_codon	597044	597046	.	-	0	ID=AL1G11710.t1;Parent=AL1G11710
scaffold_1	version-2	exon	597534	598002	.	-	.	ID=AL1G11710.t1;Parent=AL1G11710
scaffold_1	version-2	transcription_start_site	598002	598002	.	-	.	ID=AL1G11710.t1;Parent=AL1G11710
scaffold_1	version-2	gene	599207	601184	0.24	+	.	ID=AL1G11720;Name=AL1G11720;Note=Protein_Coding_gene
scaffold_1	version-2	transcript	599207	601184	0.24	+	.	ID=AL1G11720.t1;Parent=AL1G11720
scaffold_1	version-2	transcription_start_site	599207	599207	.	+	.	ID=AL1G11720.t1;Parent=AL1G11720
scaffold_1	version-2	exon	599207	599599	.	+	.	ID=AL1G11720.t1;Parent=AL1G11720
scaffold_1	version-2	start_codon	599267	599269	.	+	0	ID=AL1G11720.t1;Parent=AL1G11720
scaffold_1	version-2	intron	599600	599765	1	+	.	ID=AL1G11720.t1;Parent=AL1G11720
scaffold_1	version-2	CDS	599267	599599	0.97	+	0	ID=AL1G11720.t1;Parent=AL1G11720
scaffold_1	version-2	CDS	599766	601007	1	+	0	ID=AL1G11720.t1;Parent=AL1G11720
scaffold_1	version-2	exon	599766	601184	.	+	.	ID=AL1G11720.t1;Parent=AL1G11720
scaffold_1	version-2	stop_codon	601005	601007	.	+	0	ID=AL1G11720.t1;Parent=AL1G11720
scaffold_1	version-2	transcription_end_site	601184	601184	.	+	.	ID=AL1G11720.t1;Parent=AL1G11720
scaffold_1	version-2	gene	601697	603850	0.26	+	.	ID=AL1G11730;Name=AL1G11730;Note=Protein_Coding_gene
scaffold_1	version-2	transcript	601697	603850	0.26	+	.	ID=AL1G11730.t1;Parent=AL1G11730
scaffold_1	version-2	transcription_start_site	601697	601697	.	+	.	ID=AL1G11730.t1;Parent=AL1G11730
scaffold_1	version-2	exon	601697	601849	.	+	.	ID=AL1G11730.t1;Parent=AL1G11730
scaffold_1	version-2	exon	602404	603023	.	+	.	ID=AL1G11730.t1;Parent=AL1G11730
scaffold_1	version-2	start_codon	602534	602536	.	+	0	ID=AL1G11730.t1;Parent=AL1G11730
scaffold_1	version-2	intron	603024	603305	1	+	.	ID=AL1G11730.t1;Parent=AL1G11730
scaffold_1	version-2	intron	603451	603577	1	+	.	ID=AL1G11730.t1;Parent=AL1G11730
scaffold_1	version-2	CDS	602534	603023	0.9	+	0	ID=AL1G11730.t1;Parent=AL1G11730
scaffold_1	version-2	CDS	603306	603450	1	+	2	ID=AL1G11730.t1;Parent=AL1G11730
scaffold_1	version-2	exon	603306	603450	.	+	.	ID=AL1G11730.t1;Parent=AL1G11730
scaffold_1	version-2	CDS	603578	603638	1	+	1	ID=AL1G11730.t1;Parent=AL1G11730
scaffold_1	version-2	exon	603578	603850	.	+	.	ID=AL1G11730.t1;Parent=AL1G11730
scaffold_1	version-2	stop_codon	603636	603638	.	+	0	ID=AL1G11730.t1;Parent=AL1G11730
scaffold_1	version-2	transcription_end_site	603850	603850	.	+	.	ID=AL1G11730.t1;Parent=AL1G11730
scaffold_1	version-2	gene	605537	607848	0.7	+	.	ID=AL1G11740;Name=AL1G11740;Note=Protein_Coding_gene
scaffold_1	version-2	transcript	605537	607848	0.7	+	.	ID=AL1G11740.t1;Parent=AL1G11740
scaffold_1	version-2	transcription_start_site	605537	605537	.	+	.	ID=AL1G11740.t1;Parent=AL1G11740
scaffold_1	version-2	exon	605537	606300	.	+	.	ID=AL1G11740.t1;Parent=AL1G11740
scaffold_1	version-2	start_codon	605605	605607	.	+	0	ID=AL1G11740.t1;Parent=AL1G11740
scaffold_1	version-2	intron	606301	606871	1	+	.	ID=AL1G11740.t1;Parent=AL1G11740
scaffold_1	version-2	CDS	605605	606300	1	+	0	ID=AL1G11740.t1;Parent=AL1G11740
scaffold_1	version-2	CDS	606872	607753	1	+	0	ID=AL1G11740.t1;Parent=AL1G11740
scaffold_1	version-2	exon	606872	607848	.	+	.	ID=AL1G11740.t1;Parent=AL1G11740
scaffold_1	version-2	stop_codon	607751	607753	.	+	0	ID=AL1G11740.t1;Parent=AL1G11740
scaffold_1	version-2	transcription_end_site	607848	607848	.	+	.	ID=AL1G11740.t1;Parent=AL1G11740
scaffold_1	version-2	gene	612767	615378	0.27	+	.	ID=AL1G11750;Name=AL1G11750;Note=Protein_Coding_gene
scaffold_1	version-2	transcript	612767	615378	0.27	+	.	ID=AL1G11750.t1;Parent=AL1G11750
scaffold_1	version-2	transcription_start_site	612767	612767	.	+	.	ID=AL1G11750.t1;Parent=AL1G11750
scaffold_1	version-2	exon	612767	613231	.	+	.	ID=AL1G11750.t1;Parent=AL1G11750
scaffold_1	version-2	start_codon	612831	612833	.	+	0	ID=AL1G11750.t1;Parent=AL1G11750
scaffold_1	version-2	intron	613232	614579	1	+	.	ID=AL1G11750.t1;Parent=AL1G11750
scaffold_1	version-2	intron	614923	614993	1	+	.	ID=AL1G11750.t1;Parent=AL1G11750
scaffold_1	version-2	CDS	612831	613231	1	+	0	ID=AL1G11750.t1;Parent=AL1G11750
scaffold_1	version-2	CDS	614580	614922	1	+	1	ID=AL1G11750.t1;Parent=AL1G11750
scaffold_1	version-2	exon	614580	614922	.	+	.	ID=AL1G11750.t1;Parent=AL1G11750
scaffold_1	version-2	CDS	614994	615239	1	+	0	ID=AL1G11750.t1;Parent=AL1G11750
scaffold_1	version-2	exon	614994	615378	.	+	.	ID=AL1G11750.t1;Parent=AL1G11750
scaffold_1	version-2	stop_codon	615237	615239	.	+	0	ID=AL1G11750.t1;Parent=AL1G11750
scaffold_1	version-2	transcription_end_site	615378	615378	.	+	.	ID=AL1G11750.t1;Parent=AL1G11750
scaffold_1	version-2	gene	615851	616342	0.42	-	.	ID=AL1G11760;Name=AL1G11760;Note=Protein_Coding_gene
scaffold_1	version-2	transcript	615851	616342	0.42	-	.	ID=AL1G11760.t1;Parent=AL1G11760
scaffold_1	version-2	transcription_end_site	615851	615851	.	-	.	ID=AL1G11760.t1;Parent=AL1G11760
scaffold_1	version-2	exon	615851	616342	.	-	.	ID=AL1G11760.t1;Parent=AL1G11760
scaffold_1	version-2	stop_codon	615926	615928	.	-	0	ID=AL1G11760.t1;Parent=AL1G11760
scaffold_1	version-2	CDS	615926	616309	0.99	-	0	ID=AL1G11760.t1;Parent=AL1G11760
scaffold_1	version-2	start_codon	616307	616309	.	-	0	ID=AL1G11760.t1;Parent=AL1G11760
scaffold_1	version-2	transcription_start_site	616342	616342	.	-	.	ID=AL1G11760.t1;Parent=AL1G11760
scaffold_1	version-2	gene	616687	618841	0.27	+	.	ID=AL1G11770;Name=AL1G11770;Note=Protein_Coding_gene
scaffold_1	version-2	transcript	616687	618841	0.27	+	.	ID=AL1G11770.t1;Parent=AL1G11770
scaffold_1	version-2	transcription_start_site	616687	616687	.	+	.	ID=AL1G11770.t1;Parent=AL1G11770
scaffold_1	version-2	exon	616687	616810	.	+	.	ID=AL1G11770.t1;Parent=AL1G11770
scaffold_1	version-2	exon	617072	617211	.	+	.	ID=AL1G11770.t1;Parent=AL1G11770
scaffold_1	version-2	start_codon	617132	617134	.	+	0	ID=AL1G11770.t1;Parent=AL1G11770
scaffold_1	version-2	intron	617212	617329	1	+	.	ID=AL1G11770.t1;Parent=AL1G11770
scaffold_1	version-2	intron	617646	617745	1	+	.	ID=AL1G11770.t1;Parent=AL1G11770
scaffold_1	version-2	intron	617799	617908	1	+	.	ID=AL1G11770.t1;Parent=AL1G11770
scaffold_1	version-2	intron	617982	618071	1	+	.	ID=AL1G11770.t1;Parent=AL1G11770
scaffold_1	version-2	intron	618177	618266	1	+	.	ID=AL1G11770.t1;Parent=AL1G11770
scaffold_1	version-2	intron	618348	618437	1	+	.	ID=AL1G11770.t1;Parent=AL1G11770
scaffold_1	version-2	CDS	617132	617211	1	+	0	ID=AL1G11770.t1;Parent=AL1G11770
scaffold_1	version-2	CDS	617330	617645	1	+	1	ID=AL1G11770.t1;Parent=AL1G11770
scaffold_1	version-2	exon	617330	617645	.	+	.	ID=AL1G11770.t1;Parent=AL1G11770
scaffold_1	version-2	CDS	617746	617798	1	+	0	ID=AL1G11770.t1;Parent=AL1G11770
scaffold_1	version-2	exon	617746	617798	.	+	.	ID=AL1G11770.t1;Parent=AL1G11770
scaffold_1	version-2	CDS	617909	617981	1	+	1	ID=AL1G11770.t1;Parent=AL1G11770
scaffold_1	version-2	exon	617909	617981	.	+	.	ID=AL1G11770.t1;Parent=AL1G11770
scaffold_1	version-2	CDS	618072	618176	1	+	0	ID=AL1G11770.t1;Parent=AL1G11770
scaffold_1	version-2	exon	618072	618176	.	+	.	ID=AL1G11770.t1;Parent=AL1G11770
scaffold_1	version-2	CDS	618267	618347	1	+	0	ID=AL1G11770.t1;Parent=AL1G11770
scaffold_1	version-2	exon	618267	618347	.	+	.	ID=AL1G11770.t1;Parent=AL1G11770
scaffold_1	version-2	CDS	618438	618593	1	+	0	ID=AL1G11770.t1;Parent=AL1G11770
scaffold_1	version-2	exon	618438	618841	.	+	.	ID=AL1G11770.t1;Parent=AL1G11770
scaffold_1	version-2	stop_codon	618591	618593	.	+	0	ID=AL1G11770.t1;Parent=AL1G11770
scaffold_1	version-2	transcription_end_site	618841	618841	.	+	.	ID=AL1G11770.t1;Parent=AL1G11770
scaffold_1	version-2	gene	619947	622521	0.12	+	.	ID=AL1G11780;Name=AL1G11780;Note=Protein_Coding_gene
scaffold_1	version-2	transcript	619947	622521	0.12	+	.	ID=AL1G11780.t1;Parent=AL1G11780
scaffold_1	version-2	transcription_start_site	619947	619947	.	+	.	ID=AL1G11780.t1;Parent=AL1G11780
scaffold_1	version-2	exon	619947	622521	.	+	.	ID=AL1G11780.t1;Parent=AL1G11780
scaffold_1	version-2	start_codon	620062	620064	.	+	0	ID=AL1G11780.t1;Parent=AL1G11780
scaffold_1	version-2	CDS	620062	621534	0.74	+	0	ID=AL1G11780.t1;Parent=AL1G11780
scaffold_1	version-2	stop_codon	621532	621534	.	+	0	ID=AL1G11780.t1;Parent=AL1G11780
scaffold_1	version-2	transcription_end_site	622521	622521	.	+	.	ID=AL1G11780.t1;Parent=AL1G11780
scaffold_1	version-2	gene	622812	623302	0.1	-	.	ID=AL1G11790;Name=AL1G11790;Note=Protein_Coding_gene
scaffold_1	version-2	transcript	622812	623302	0.1	-	.	ID=AL1G11790.t1;Parent=AL1G11790
scaffold_1	version-2	transcription_end_site	622812	622812	.	-	.	ID=AL1G11790.t1;Parent=AL1G11790
scaffold_1	version-2	exon	622812	623302	.	-	.	ID=AL1G11790.t1;Parent=AL1G11790
scaffold_1	version-2	stop_codon	622891	622893	.	-	0	ID=AL1G11790.t1;Parent=AL1G11790
scaffold_1	version-2	CDS	622891	623259	0.93	-	0	ID=AL1G11790.t1;Parent=AL1G11790
scaffold_1	version-2	start_codon	623257	623259	.	-	0	ID=AL1G11790.t1;Parent=AL1G11790
scaffold_1	version-2	transcription_start_site	623302	623302	.	-	.	ID=AL1G11790.t1;Parent=AL1G11790
scaffold_1	version-2	gene	628244	630982	0.47	-	.	ID=AL1G11800;Name=AL1G11800;Note=Protein_Coding_gene
scaffold_1	version-2	transcript	628244	630982	0.47	-	.	ID=AL1G11800.t1;Parent=AL1G11800
scaffold_1	version-2	transcription_end_site	628244	628244	.	-	.	ID=AL1G11800.t1;Parent=AL1G11800
scaffold_1	version-2	exon	628244	629153	.	-	.	ID=AL1G11800.t1;Parent=AL1G11800
scaffold_1	version-2	stop_codon	628643	628645	.	-	0	ID=AL1G11800.t1;Parent=AL1G11800
scaffold_1	version-2	intron	629154	629238	1	-	.	ID=AL1G11800.t1;Parent=AL1G11800
scaffold_1	version-2	intron	629324	629552	1	-	.	ID=AL1G11800.t1;Parent=AL1G11800
scaffold_1	version-2	intron	629761	629839	1	-	.	ID=AL1G11800.t1;Parent=AL1G11800
scaffold_1	version-2	intron	629888	630150	1	-	.	ID=AL1G11800.t1;Parent=AL1G11800
scaffold_1	version-2	intron	630319	630412	1	-	.	ID=AL1G11800.t1;Parent=AL1G11800
scaffold_1	version-2	CDS	628643	629153	1	-	1	ID=AL1G11800.t1;Parent=AL1G11800
scaffold_1	version-2	CDS	629239	629323	1	-	2	ID=AL1G11800.t1;Parent=AL1G11800
scaffold_1	version-2	exon	629239	629323	.	-	.	ID=AL1G11800.t1;Parent=AL1G11800
scaffold_1	version-2	CDS	629553	629760	1	-	0	ID=AL1G11800.t1;Parent=AL1G11800
scaffold_1	version-2	exon	629553	629760	.	-	.	ID=AL1G11800.t1;Parent=AL1G11800
scaffold_1	version-2	CDS	629840	629887	1	-	0	ID=AL1G11800.t1;Parent=AL1G11800
scaffold_1	version-2	exon	629840	629887	.	-	.	ID=AL1G11800.t1;Parent=AL1G11800
scaffold_1	version-2	CDS	630151	630318	1	-	0	ID=AL1G11800.t1;Parent=AL1G11800
scaffold_1	version-2	exon	630151	630318	.	-	.	ID=AL1G11800.t1;Parent=AL1G11800
scaffold_1	version-2	CDS	630413	630868	0.76	-	0	ID=AL1G11800.t1;Parent=AL1G11800
scaffold_1	version-2	exon	630413	630982	.	-	.	ID=AL1G11800.t1;Parent=AL1G11800
scaffold_1	version-2	start_codon	630866	630868	.	-	0	ID=AL1G11800.t1;Parent=AL1G11800
scaffold_1	version-2	transcription_start_site	630982	630982	.	-	.	ID=AL1G11800.t1;Parent=AL1G11800
scaffold_1	version-2	gene	635417	636862	0.4	-	.	ID=AL1G11810;Name=AL1G11810;Note=Protein_Coding_gene
scaffold_1	version-2	transcript	635417	636862	0.4	-	.	ID=AL1G11810.t1;Parent=AL1G11810
scaffold_1	version-2	transcription_end_site	635417	635417	.	-	.	ID=AL1G11810.t1;Parent=AL1G11810
scaffold_1	version-2	exon	635417	635671	.	-	.	ID=AL1G11810.t1;Parent=AL1G11810
scaffold_1	version-2	stop_codon	635597	635599	.	-	0	ID=AL1G11810.t1;Parent=AL1G11810
scaffold_1	version-2	intron	635672	635758	1	-	.	ID=AL1G11810.t1;Parent=AL1G11810
scaffold_1	version-2	intron	635807	635895	1	-	.	ID=AL1G11810.t1;Parent=AL1G11810
scaffold_1	version-2	intron	635945	636057	1	-	.	ID=AL1G11810.t1;Parent=AL1G11810
scaffold_1	version-2	intron	636111	636201	1	-	.	ID=AL1G11810.t1;Parent=AL1G11810
scaffold_1	version-2	intron	636298	636365	1	-	.	ID=AL1G11810.t1;Parent=AL1G11810
scaffold_1	version-2	intron	636466	636561	1	-	.	ID=AL1G11810.t1;Parent=AL1G11810
scaffold_1	version-2	CDS	635597	635671	1	-	0	ID=AL1G11810.t1;Parent=AL1G11810
scaffold_1	version-2	CDS	635759	635806	1	-	0	ID=AL1G11810.t1;Parent=AL1G11810
scaffold_1	version-2	exon	635759	635806	.	-	.	ID=AL1G11810.t1;Parent=AL1G11810
scaffold_1	version-2	CDS	635896	635944	1	-	1	ID=AL1G11810.t1;Parent=AL1G11810
scaffold_1	version-2	exon	635896	635944	.	-	.	ID=AL1G11810.t1;Parent=AL1G11810
scaffold_1	version-2	CDS	636058	636110	1	-	0	ID=AL1G11810.t1;Parent=AL1G11810
scaffold_1	version-2	exon	636058	636110	.	-	.	ID=AL1G11810.t1;Parent=AL1G11810
scaffold_1	version-2	CDS	636202	636297	1	-	0	ID=AL1G11810.t1;Parent=AL1G11810
scaffold_1	version-2	exon	636202	636297	.	-	.	ID=AL1G11810.t1;Parent=AL1G11810
scaffold_1	version-2	CDS	636366	636465	1	-	1	ID=AL1G11810.t1;Parent=AL1G11810
scaffold_1	version-2	exon	636366	636465	.	-	.	ID=AL1G11810.t1;Parent=AL1G11810
scaffold_1	version-2	CDS	636562	636818	0.99	-	0	ID=AL1G11810.t1;Parent=AL1G11810
scaffold_1	version-2	exon	636562	636862	.	-	.	ID=AL1G11810.t1;Parent=AL1G11810
scaffold_1	version-2	start_codon	636816	636818	.	-	0	ID=AL1G11810.t1;Parent=AL1G11810
scaffold_1	version-2	transcription_start_site	636862	636862	.	-	.	ID=AL1G11810.t1;Parent=AL1G11810
scaffold_1	version-2	gene	636937	641562	0.31	-	.	ID=AL1G11820;Name=AL1G11820;Note=Protein_Coding_gene
scaffold_1	version-2	transcript	636937	641562	0.31	-	.	ID=AL1G11820.t1;Parent=AL1G11820
scaffold_1	version-2	transcription_end_site	636937	636937	.	-	.	ID=AL1G11820.t1;Parent=AL1G11820
scaffold_1	version-2	exon	636937	637277	.	-	.	ID=AL1G11820.t1;Parent=AL1G11820
scaffold_1	version-2	exon	637372	637450	.	-	.	ID=AL1G11820.t1;Parent=AL1G11820
scaffold_1	version-2	stop_codon	637376	637378	.	-	0	ID=AL1G11820.t1;Parent=AL1G11820
scaffold_1	version-2	intron	637451	637535	1	-	.	ID=AL1G11820.t1;Parent=AL1G11820
scaffold_1	version-2	intron	637584	637684	1	-	.	ID=AL1G11820.t1;Parent=AL1G11820
scaffold_1	version-2	intron	637734	637813	1	-	.	ID=AL1G11820.t1;Parent=AL1G11820
scaffold_1	version-2	intron	637867	637944	1	-	.	ID=AL1G11820.t1;Parent=AL1G11820
scaffold_1	version-2	intron	638041	638140	1	-	.	ID=AL1G11820.t1;Parent=AL1G11820
scaffold_1	version-2	intron	638241	638342	1	-	.	ID=AL1G11820.t1;Parent=AL1G11820
scaffold_1	version-2	CDS	637376	637450	1	-	0	ID=AL1G11820.t1;Parent=AL1G11820
scaffold_1	version-2	CDS	637536	637583	1	-	0	ID=AL1G11820.t1;Parent=AL1G11820
scaffold_1	version-2	exon	637536	637583	.	-	.	ID=AL1G11820.t1;Parent=AL1G11820
scaffold_1	version-2	CDS	637685	637733	1	-	1	ID=AL1G11820.t1;Parent=AL1G11820
scaffold_1	version-2	exon	637685	637733	.	-	.	ID=AL1G11820.t1;Parent=AL1G11820
scaffold_1	version-2	CDS	637814	637866	1	-	0	ID=AL1G11820.t1;Parent=AL1G11820
scaffold_1	version-2	exon	637814	637866	.	-	.	ID=AL1G11820.t1;Parent=AL1G11820
scaffold_1	version-2	CDS	637945	638040	1	-	0	ID=AL1G11820.t1;Parent=AL1G11820
scaffold_1	version-2	exon	637945	638040	.	-	.	ID=AL1G11820.t1;Parent=AL1G11820
scaffold_1	version-2	CDS	638141	638240	1	-	1	ID=AL1G11820.t1;Parent=AL1G11820
scaffold_1	version-2	exon	638141	638240	.	-	.	ID=AL1G11820.t1;Parent=AL1G11820
scaffold_1	version-2	CDS	638343	638578	0.58	-	0	ID=AL1G11820.t1;Parent=AL1G11820
scaffold_1	version-2	exon	638343	638595	.	-	.	ID=AL1G11820.t1;Parent=AL1G11820
scaffold_1	version-2	start_codon	638576	638578	.	-	0	ID=AL1G11820.t1;Parent=AL1G11820
scaffold_1	version-2	exon	641300	641562	.	-	.	ID=AL1G11820.t1;Parent=AL1G11820
scaffold_1	version-2	transcription_start_site	641562	641562	.	-	.	ID=AL1G11820.t1;Parent=AL1G11820
scaffold_1	version-2	tRNA_gene	638745	638817	.	+	.	ID=AL1G11830;Name=AL1G11830;Note=tRNA_Coding_gene
scaffold_1	version-2	gene	650407	652260	0.39	+	.	ID=AL1G11840;Name=AL1G11840;Note=Protein_Coding_gene
scaffold_1	version-2	transcript	650407	652260	0.39	+	.	ID=AL1G11840.t1;Parent=AL1G11840
scaffold_1	version-2	transcription_start_site	650407	650407	.	+	.	ID=AL1G11840.t1;Parent=AL1G11840
scaffold_1	version-2	exon	650407	650541	.	+	.	ID=AL1G11840.t1;Parent=AL1G11840
scaffold_1	version-2	exon	650856	650976	.	+	.	ID=AL1G11840.t1;Parent=AL1G11840
scaffold_1	version-2	start_codon	650860	650862	.	+	0	ID=AL1G11840.t1;Parent=AL1G11840
scaffold_1	version-2	intron	650977	651059	0.83	+	.	ID=AL1G11840.t1;Parent=AL1G11840
scaffold_1	version-2	CDS	650860	650976	0.94	+	0	ID=AL1G11840.t1;Parent=AL1G11840
scaffold_1	version-2	CDS	651060	652040	0.83	+	0	ID=AL1G11840.t1;Parent=AL1G11840
scaffold_1	version-2	exon	651060	652260	.	+	.	ID=AL1G11840.t1;Parent=AL1G11840
scaffold_1	version-2	stop_codon	652038	652040	.	+	0	ID=AL1G11840.t1;Parent=AL1G11840
scaffold_1	version-2	transcription_end_site	652260	652260	.	+	.	ID=AL1G11840.t1;Parent=AL1G11840
scaffold_1	version-2	gene	652363	653552	0.34	-	.	ID=AL1G11850;Name=AL1G11850;Note=Protein_Coding_gene
scaffold_1	version-2	transcript	652363	653552	0.34	-	.	ID=AL1G11850.t1;Parent=AL1G11850
scaffold_1	version-2	transcription_end_site	652363	652363	.	-	.	ID=AL1G11850.t1;Parent=AL1G11850
scaffold_1	version-2	exon	652363	652675	.	-	.	ID=AL1G11850.t1;Parent=AL1G11850
scaffold_1	version-2	stop_codon	652558	652560	.	-	0	ID=AL1G11850.t1;Parent=AL1G11850
scaffold_1	version-2	intron	652676	652760	1	-	.	ID=AL1G11850.t1;Parent=AL1G11850
scaffold_1	version-2	CDS	652558	652675	1	-	1	ID=AL1G11850.t1;Parent=AL1G11850
scaffold_1	version-2	CDS	652761	653506	1	-	0	ID=AL1G11850.t1;Parent=AL1G11850
scaffold_1	version-2	exon	652761	653552	.	-	.	ID=AL1G11850.t1;Parent=AL1G11850
scaffold_1	version-2	start_codon	653504	653506	.	-	0	ID=AL1G11850.t1;Parent=AL1G11850
scaffold_1	version-2	transcription_start_site	653552	653552	.	-	.	ID=AL1G11850.t1;Parent=AL1G11850
scaffold_1	version-2	gene	655447	660895	0.47	+	.	ID=AL1G11860;Name=AL1G11860;Note=Protein_Coding_gene
scaffold_1	version-2	transcript	655447	660895	0.47	+	.	ID=AL1G11860.t1;Parent=AL1G11860
scaffold_1	version-2	transcription_start_site	655447	655447	.	+	.	ID=AL1G11860.t1;Parent=AL1G11860
scaffold_1	version-2	exon	655447	655601	.	+	.	ID=AL1G11860.t1;Parent=AL1G11860
scaffold_1	version-2	exon	656029	656343	.	+	.	ID=AL1G11860.t1;Parent=AL1G11860
scaffold_1	version-2	start_codon	656038	656040	.	+	0	ID=AL1G11860.t1;Parent=AL1G11860
scaffold_1	version-2	intron	656344	656426	1	+	.	ID=AL1G11860.t1;Parent=AL1G11860
scaffold_1	version-2	intron	656482	656593	1	+	.	ID=AL1G11860.t1;Parent=AL1G11860
scaffold_1	version-2	intron	656770	656848	1	+	.	ID=AL1G11860.t1;Parent=AL1G11860
scaffold_1	version-2	intron	657071	657153	1	+	.	ID=AL1G11860.t1;Parent=AL1G11860
scaffold_1	version-2	intron	657393	657483	1	+	.	ID=AL1G11860.t1;Parent=AL1G11860
scaffold_1	version-2	intron	658825	658889	0.89	+	.	ID=AL1G11860.t1;Parent=AL1G11860
scaffold_1	version-2	intron	659164	659271	1	+	.	ID=AL1G11860.t1;Parent=AL1G11860
scaffold_1	version-2	intron	659539	659630	1	+	.	ID=AL1G11860.t1;Parent=AL1G11860
scaffold_1	version-2	intron	659895	659979	1	+	.	ID=AL1G11860.t1;Parent=AL1G11860
scaffold_1	version-2	intron	660280	660375	1	+	.	ID=AL1G11860.t1;Parent=AL1G11860
scaffold_1	version-2	CDS	656038	656343	1	+	0	ID=AL1G11860.t1;Parent=AL1G11860
scaffold_1	version-2	CDS	656427	656481	1	+	0	ID=AL1G11860.t1;Parent=AL1G11860
scaffold_1	version-2	exon	656427	656481	.	+	.	ID=AL1G11860.t1;Parent=AL1G11860
scaffold_1	version-2	CDS	656594	656769	1	+	2	ID=AL1G11860.t1;Parent=AL1G11860
scaffold_1	version-2	exon	656594	656769	.	+	.	ID=AL1G11860.t1;Parent=AL1G11860
scaffold_1	version-2	CDS	656849	657070	1	+	0	ID=AL1G11860.t1;Parent=AL1G11860
scaffold_1	version-2	exon	656849	657070	.	+	.	ID=AL1G11860.t1;Parent=AL1G11860
scaffold_1	version-2	CDS	657154	657392	1	+	0	ID=AL1G11860.t1;Parent=AL1G11860
scaffold_1	version-2	exon	657154	657392	.	+	.	ID=AL1G11860.t1;Parent=AL1G11860
scaffold_1	version-2	CDS	657484	658824	0.89	+	1	ID=AL1G11860.t1;Parent=AL1G11860
scaffold_1	version-2	exon	657484	658824	.	+	.	ID=AL1G11860.t1;Parent=AL1G11860
scaffold_1	version-2	CDS	658890	659163	0.95	+	1	ID=AL1G11860.t1;Parent=AL1G11860
scaffold_1	version-2	exon	658890	659163	.	+	.	ID=AL1G11860.t1;Parent=AL1G11860
scaffold_1	version-2	CDS	659272	659538	1	+	0	ID=AL1G11860.t1;Parent=AL1G11860
scaffold_1	version-2	exon	659272	659538	.	+	.	ID=AL1G11860.t1;Parent=AL1G11860
scaffold_1	version-2	CDS	659631	659894	1	+	0	ID=AL1G11860.t1;Parent=AL1G11860
scaffold_1	version-2	exon	659631	659894	.	+	.	ID=AL1G11860.t1;Parent=AL1G11860
scaffold_1	version-2	CDS	659980	660279	1	+	0	ID=AL1G11860.t1;Parent=AL1G11860
scaffold_1	version-2	exon	659980	660279	.	+	.	ID=AL1G11860.t1;Parent=AL1G11860
scaffold_1	version-2	CDS	660376	660729	1	+	0	ID=AL1G11860.t1;Parent=AL1G11860
scaffold_1	version-2	exon	660376	660895	.	+	.	ID=AL1G11860.t1;Parent=AL1G11860
scaffold_1	version-2	stop_codon	660727	660729	.	+	0	ID=AL1G11860.t1;Parent=AL1G11860
scaffold_1	version-2	transcription_end_site	660895	660895	.	+	.	ID=AL1G11860.t1;Parent=AL1G11860
scaffold_1	version-2	gene	662757	667600	0.3	+	.	ID=AL1G11870;Name=AL1G11870;Note=Protein_Coding_gene
scaffold_1	version-2	transcript	662757	667600	0.3	+	.	ID=AL1G11870.t1;Parent=AL1G11870
scaffold_1	version-2	transcription_start_site	662757	662757	.	+	.	ID=AL1G11870.t1;Parent=AL1G11870
scaffold_1	version-2	exon	662757	663107	.	+	.	ID=AL1G11870.t1;Parent=AL1G11870
scaffold_1	version-2	start_codon	662805	662807	.	+	0	ID=AL1G11870.t1;Parent=AL1G11870
scaffold_1	version-2	intron	663108	663179	1	+	.	ID=AL1G11870.t1;Parent=AL1G11870
scaffold_1	version-2	intron	663235	663369	1	+	.	ID=AL1G11870.t1;Parent=AL1G11870
scaffold_1	version-2	intron	663546	663624	1	+	.	ID=AL1G11870.t1;Parent=AL1G11870
scaffold_1	version-2	intron	663847	663926	1	+	.	ID=AL1G11870.t1;Parent=AL1G11870
scaffold_1	version-2	intron	664166	664240	1	+	.	ID=AL1G11870.t1;Parent=AL1G11870
scaffold_1	version-2	intron	665922	666024	1	+	.	ID=AL1G11870.t1;Parent=AL1G11870
scaffold_1	version-2	intron	666292	666370	1	+	.	ID=AL1G11870.t1;Parent=AL1G11870
scaffold_1	version-2	intron	666635	666716	1	+	.	ID=AL1G11870.t1;Parent=AL1G11870
scaffold_1	version-2	intron	667017	667111	1	+	.	ID=AL1G11870.t1;Parent=AL1G11870
scaffold_1	version-2	CDS	662805	663107	1	+	0	ID=AL1G11870.t1;Parent=AL1G11870
scaffold_1	version-2	CDS	663180	663234	1	+	0	ID=AL1G11870.t1;Parent=AL1G11870
scaffold_1	version-2	exon	663180	663234	.	+	.	ID=AL1G11870.t1;Parent=AL1G11870
scaffold_1	version-2	CDS	663370	663545	0.99	+	2	ID=AL1G11870.t1;Parent=AL1G11870
scaffold_1	version-2	exon	663370	663545	.	+	.	ID=AL1G11870.t1;Parent=AL1G11870
scaffold_1	version-2	CDS	663625	663846	1	+	0	ID=AL1G11870.t1;Parent=AL1G11870
scaffold_1	version-2	exon	663625	663846	.	+	.	ID=AL1G11870.t1;Parent=AL1G11870
scaffold_1	version-2	CDS	663927	664165	0.99	+	0	ID=AL1G11870.t1;Parent=AL1G11870
scaffold_1	version-2	exon	663927	664165	.	+	.	ID=AL1G11870.t1;Parent=AL1G11870
scaffold_1	version-2	CDS	664241	665921	1	+	1	ID=AL1G11870.t1;Parent=AL1G11870
scaffold_1	version-2	exon	664241	665921	.	+	.	ID=AL1G11870.t1;Parent=AL1G11870
scaffold_1	version-2	CDS	666025	666291	1	+	0	ID=AL1G11870.t1;Parent=AL1G11870
scaffold_1	version-2	exon	666025	666291	.	+	.	ID=AL1G11870.t1;Parent=AL1G11870
scaffold_1	version-2	CDS	666371	666634	1	+	0	ID=AL1G11870.t1;Parent=AL1G11870
scaffold_1	version-2	exon	666371	666634	.	+	.	ID=AL1G11870.t1;Parent=AL1G11870
scaffold_1	version-2	CDS	666717	667016	1	+	0	ID=AL1G11870.t1;Parent=AL1G11870
scaffold_1	version-2	exon	666717	667016	.	+	.	ID=AL1G11870.t1;Parent=AL1G11870
scaffold_1	version-2	CDS	667112	667465	1	+	0	ID=AL1G11870.t1;Parent=AL1G11870
scaffold_1	version-2	exon	667112	667600	.	+	.	ID=AL1G11870.t1;Parent=AL1G11870
scaffold_1	version-2	stop_codon	667463	667465	.	+	0	ID=AL1G11870.t1;Parent=AL1G11870
scaffold_1	version-2	transcription_end_site	667600	667600	.	+	.	ID=AL1G11870.t1;Parent=AL1G11870
scaffold_1	version-2	gene	668447	669250	0.19	+	.	ID=AL1G11880;Name=AL1G11880;Note=Protein_Coding_gene
scaffold_1	version-2	transcript	668447	669250	0.19	+	.	ID=AL1G11880.t1;Parent=AL1G11880
scaffold_1	version-2	transcription_start_site	668447	668447	.	+	.	ID=AL1G11880.t1;Parent=AL1G11880
scaffold_1	version-2	exon	668447	669250	.	+	.	ID=AL1G11880.t1;Parent=AL1G11880
scaffold_1	version-2	start_codon	668494	668496	.	+	0	ID=AL1G11880.t1;Parent=AL1G11880
scaffold_1	version-2	CDS	668494	669222	1	+	0	ID=AL1G11880.t1;Parent=AL1G11880
scaffold_1	version-2	stop_codon	669220	669222	.	+	0	ID=AL1G11880.t1;Parent=AL1G11880
scaffold_1	version-2	transcription_end_site	669250	669250	.	+	.	ID=AL1G11880.t1;Parent=AL1G11880
scaffold_1	version-2	gene	670607	672771	0.12	+	.	ID=AL1G11890;Name=AL1G11890;Note=Protein_Coding_gene
scaffold_1	version-2	transcript	670607	672771	0.12	+	.	ID=AL1G11890.t1;Parent=AL1G11890
scaffold_1	version-2	transcription_start_site	670607	670607	.	+	.	ID=AL1G11890.t1;Parent=AL1G11890
scaffold_1	version-2	exon	670607	670865	.	+	.	ID=AL1G11890.t1;Parent=AL1G11890
scaffold_1	version-2	start_codon	670735	670737	.	+	0	ID=AL1G11890.t1;Parent=AL1G11890
scaffold_1	version-2	intron	670866	670940	1	+	.	ID=AL1G11890.t1;Parent=AL1G11890
scaffold_1	version-2	intron	671061	671140	1	+	.	ID=AL1G11890.t1;Parent=AL1G11890
scaffold_1	version-2	intron	671256	671344	1	+	.	ID=AL1G11890.t1;Parent=AL1G11890
scaffold_1	version-2	intron	671438	671526	1	+	.	ID=AL1G11890.t1;Parent=AL1G11890
scaffold_1	version-2	intron	671573	671682	1	+	.	ID=AL1G11890.t1;Parent=AL1G11890
scaffold_1	version-2	intron	671756	672013	1	+	.	ID=AL1G11890.t1;Parent=AL1G11890
scaffold_1	version-2	intron	672049	672150	1	+	.	ID=AL1G11890.t1;Parent=AL1G11890
scaffold_1	version-2	intron	672240	672373	1	+	.	ID=AL1G11890.t1;Parent=AL1G11890
scaffold_1	version-2	CDS	670735	670865	1	+	0	ID=AL1G11890.t1;Parent=AL1G11890
scaffold_1	version-2	CDS	670941	671060	1	+	1	ID=AL1G11890.t1;Parent=AL1G11890
scaffold_1	version-2	exon	670941	671060	.	+	.	ID=AL1G11890.t1;Parent=AL1G11890
scaffold_1	version-2	CDS	671141	671255	1	+	1	ID=AL1G11890.t1;Parent=AL1G11890
scaffold_1	version-2	exon	671141	671255	.	+	.	ID=AL1G11890.t1;Parent=AL1G11890
scaffold_1	version-2	CDS	671345	671437	1	+	0	ID=AL1G11890.t1;Parent=AL1G11890
scaffold_1	version-2	exon	671345	671437	.	+	.	ID=AL1G11890.t1;Parent=AL1G11890
scaffold_1	version-2	CDS	671527	671572	1	+	0	ID=AL1G11890.t1;Parent=AL1G11890
scaffold_1	version-2	exon	671527	671572	.	+	.	ID=AL1G11890.t1;Parent=AL1G11890
scaffold_1	version-2	CDS	671683	671755	1	+	2	ID=AL1G11890.t1;Parent=AL1G11890
scaffold_1	version-2	exon	671683	671755	.	+	.	ID=AL1G11890.t1;Parent=AL1G11890
scaffold_1	version-2	CDS	672014	672048	1	+	1	ID=AL1G11890.t1;Parent=AL1G11890
scaffold_1	version-2	exon	672014	672048	.	+	.	ID=AL1G11890.t1;Parent=AL1G11890
scaffold_1	version-2	CDS	672151	672239	1	+	2	ID=AL1G11890.t1;Parent=AL1G11890
scaffold_1	version-2	exon	672151	672239	.	+	.	ID=AL1G11890.t1;Parent=AL1G11890
scaffold_1	version-2	CDS	672374	672568	1	+	0	ID=AL1G11890.t1;Parent=AL1G11890
scaffold_1	version-2	exon	672374	672771	.	+	.	ID=AL1G11890.t1;Parent=AL1G11890
scaffold_1	version-2	stop_codon	672566	672568	.	+	0	ID=AL1G11890.t1;Parent=AL1G11890
scaffold_1	version-2	transcription_end_site	672771	672771	.	+	.	ID=AL1G11890.t1;Parent=AL1G11890
scaffold_1	version-2	gene	673467	674453	0.33	+	.	ID=AL1G11900;Name=AL1G11900;Note=Protein_Coding_gene
scaffold_1	version-2	transcript	673467	674453	0.33	+	.	ID=AL1G11900.t1;Parent=AL1G11900
scaffold_1	version-2	transcription_start_site	673467	673467	.	+	.	ID=AL1G11900.t1;Parent=AL1G11900
scaffold_1	version-2	exon	673467	674453	.	+	.	ID=AL1G11900.t1;Parent=AL1G11900
scaffold_1	version-2	start_codon	673517	673519	.	+	0	ID=AL1G11900.t1;Parent=AL1G11900
scaffold_1	version-2	CDS	673517	674353	0.56	+	0	ID=AL1G11900.t1;Parent=AL1G11900
scaffold_1	version-2	stop_codon	674351	674353	.	+	0	ID=AL1G11900.t1;Parent=AL1G11900
scaffold_1	version-2	transcription_end_site	674453	674453	.	+	.	ID=AL1G11900.t1;Parent=AL1G11900
scaffold_1	version-2	gene	675377	682125	0.06	+	.	ID=AL1G11910;Name=AL1G11910;Note=Protein_Coding_gene
scaffold_1	version-2	transcript	675377	682125	0.02	+	.	ID=AL1G11910.t1;Parent=AL1G11910
scaffold_1	version-2	transcription_start_site	675377	675377	.	+	.	ID=AL1G11910.t1;Parent=AL1G11910
scaffold_1	version-2	exon	675377	676096	.	+	.	ID=AL1G11910.t1;Parent=AL1G11910
scaffold_1	version-2	start_codon	675443	675445	.	+	0	ID=AL1G11910.t1;Parent=AL1G11910
scaffold_1	version-2	intron	676097	677862	0.34	+	.	ID=AL1G11910.t1;Parent=AL1G11910
scaffold_1	version-2	intron	677953	678600	0.98	+	.	ID=AL1G11910.t1;Parent=AL1G11910
scaffold_1	version-2	intron	678889	678995	0.36	+	.	ID=AL1G11910.t1;Parent=AL1G11910
scaffold_1	version-2	intron	679163	679258	0.99	+	.	ID=AL1G11910.t1;Parent=AL1G11910
scaffold_1	version-2	intron	679347	679430	1	+	.	ID=AL1G11910.t1;Parent=AL1G11910
scaffold_1	version-2	intron	679557	679651	1	+	.	ID=AL1G11910.t1;Parent=AL1G11910
scaffold_1	version-2	intron	679700	679779	1	+	.	ID=AL1G11910.t1;Parent=AL1G11910
scaffold_1	version-2	intron	679867	679957	1	+	.	ID=AL1G11910.t1;Parent=AL1G11910
scaffold_1	version-2	intron	680107	680181	1	+	.	ID=AL1G11910.t1;Parent=AL1G11910
scaffold_1	version-2	intron	680309	680404	1	+	.	ID=AL1G11910.t1;Parent=AL1G11910
scaffold_1	version-2	intron	680614	680696	1	+	.	ID=AL1G11910.t1;Parent=AL1G11910
scaffold_1	version-2	intron	680829	680902	1	+	.	ID=AL1G11910.t1;Parent=AL1G11910
scaffold_1	version-2	intron	680985	681068	1	+	.	ID=AL1G11910.t1;Parent=AL1G11910
scaffold_1	version-2	intron	681117	681256	1	+	.	ID=AL1G11910.t1;Parent=AL1G11910
scaffold_1	version-2	intron	681386	681464	1	+	.	ID=AL1G11910.t1;Parent=AL1G11910
scaffold_1	version-2	intron	681543	681737	1	+	.	ID=AL1G11910.t1;Parent=AL1G11910
scaffold_1	version-2	CDS	675443	676096	0.25	+	0	ID=AL1G11910.t1;Parent=AL1G11910
scaffold_1	version-2	CDS	677863	677952	1	+	0	ID=AL1G11910.t1;Parent=AL1G11910
scaffold_1	version-2	exon	677863	677952	.	+	.	ID=AL1G11910.t1;Parent=AL1G11910
scaffold_1	version-2	CDS	678601	678888	0.41	+	0	ID=AL1G11910.t1;Parent=AL1G11910
scaffold_1	version-2	exon	678601	678888	.	+	.	ID=AL1G11910.t1;Parent=AL1G11910
scaffold_1	version-2	CDS	678996	679162	0.54	+	0	ID=AL1G11910.t1;Parent=AL1G11910
scaffold_1	version-2	exon	678996	679162	.	+	.	ID=AL1G11910.t1;Parent=AL1G11910
scaffold_1	version-2	CDS	679259	679346	1	+	1	ID=AL1G11910.t1;Parent=AL1G11910
scaffold_1	version-2	exon	679259	679346	.	+	.	ID=AL1G11910.t1;Parent=AL1G11910
scaffold_1	version-2	CDS	679431	679556	1	+	0	ID=AL1G11910.t1;Parent=AL1G11910
scaffold_1	version-2	exon	679431	679556	.	+	.	ID=AL1G11910.t1;Parent=AL1G11910
scaffold_1	version-2	CDS	679652	679699	1	+	0	ID=AL1G11910.t1;Parent=AL1G11910
scaffold_1	version-2	exon	679652	679699	.	+	.	ID=AL1G11910.t1;Parent=AL1G11910
scaffold_1	version-2	CDS	679780	679866	1	+	0	ID=AL1G11910.t1;Parent=AL1G11910
scaffold_1	version-2	exon	679780	679866	.	+	.	ID=AL1G11910.t1;Parent=AL1G11910
scaffold_1	version-2	CDS	679958	680106	1	+	0	ID=AL1G11910.t1;Parent=AL1G11910
scaffold_1	version-2	exon	679958	680106	.	+	.	ID=AL1G11910.t1;Parent=AL1G11910
scaffold_1	version-2	CDS	680182	680308	1	+	1	ID=AL1G11910.t1;Parent=AL1G11910
scaffold_1	version-2	exon	680182	680308	.	+	.	ID=AL1G11910.t1;Parent=AL1G11910
scaffold_1	version-2	CDS	680405	680613	1	+	0	ID=AL1G11910.t1;Parent=AL1G11910
scaffold_1	version-2	exon	680405	680613	.	+	.	ID=AL1G11910.t1;Parent=AL1G11910
scaffold_1	version-2	CDS	680697	680828	1	+	1	ID=AL1G11910.t1;Parent=AL1G11910
scaffold_1	version-2	exon	680697	680828	.	+	.	ID=AL1G11910.t1;Parent=AL1G11910
scaffold_1	version-2	CDS	680903	680984	1	+	1	ID=AL1G11910.t1;Parent=AL1G11910
scaffold_1	version-2	exon	680903	680984	.	+	.	ID=AL1G11910.t1;Parent=AL1G11910
scaffold_1	version-2	CDS	681069	681116	1	+	0	ID=AL1G11910.t1;Parent=AL1G11910
scaffold_1	version-2	exon	681069	681116	.	+	.	ID=AL1G11910.t1;Parent=AL1G11910
scaffold_1	version-2	CDS	681257	681385	1	+	0	ID=AL1G11910.t1;Parent=AL1G11910
scaffold_1	version-2	exon	681257	681385	.	+	.	ID=AL1G11910.t1;Parent=AL1G11910
scaffold_1	version-2	CDS	681465	681542	1	+	0	ID=AL1G11910.t1;Parent=AL1G11910
scaffold_1	version-2	exon	681465	681542	.	+	.	ID=AL1G11910.t1;Parent=AL1G11910
scaffold_1	version-2	CDS	681738	681917	1	+	0	ID=AL1G11910.t1;Parent=AL1G11910
scaffold_1	version-2	exon	681738	682125	.	+	.	ID=AL1G11910.t1;Parent=AL1G11910
scaffold_1	version-2	stop_codon	681915	681917	.	+	0	ID=AL1G11910.t1;Parent=AL1G11910
scaffold_1	version-2	transcription_end_site	682125	682125	.	+	.	ID=AL1G11910.t1;Parent=AL1G11910
scaffold_1	version-2	transcript	675377	682125	0.04	+	.	ID=AL1G11910.t2;Parent=AL1G11910
scaffold_1	version-2	transcription_start_site	675377	675377	.	+	.	ID=AL1G11910.t2;Parent=AL1G11910
scaffold_1	version-2	exon	675377	676096	.	+	.	ID=AL1G11910.t2;Parent=AL1G11910
scaffold_1	version-2	start_codon	675443	675445	.	+	0	ID=AL1G11910.t2;Parent=AL1G11910
scaffold_1	version-2	intron	676097	677862	0.4	+	.	ID=AL1G11910.t2;Parent=AL1G11910
scaffold_1	version-2	intron	677953	678600	0.99	+	.	ID=AL1G11910.t2;Parent=AL1G11910
scaffold_1	version-2	intron	678889	678995	0.43	+	.	ID=AL1G11910.t2;Parent=AL1G11910
scaffold_1	version-2	intron	679163	679258	0.97	+	.	ID=AL1G11910.t2;Parent=AL1G11910
scaffold_1	version-2	intron	679347	679430	1	+	.	ID=AL1G11910.t2;Parent=AL1G11910
scaffold_1	version-2	intron	679557	679651	1	+	.	ID=AL1G11910.t2;Parent=AL1G11910
scaffold_1	version-2	intron	679700	679797	1	+	.	ID=AL1G11910.t2;Parent=AL1G11910
scaffold_1	version-2	intron	679867	679957	1	+	.	ID=AL1G11910.t2;Parent=AL1G11910
scaffold_1	version-2	intron	680107	680181	1	+	.	ID=AL1G11910.t2;Parent=AL1G11910
scaffold_1	version-2	intron	680309	680404	1	+	.	ID=AL1G11910.t2;Parent=AL1G11910
scaffold_1	version-2	intron	680614	680696	1	+	.	ID=AL1G11910.t2;Parent=AL1G11910
scaffold_1	version-2	intron	680829	680902	1	+	.	ID=AL1G11910.t2;Parent=AL1G11910
scaffold_1	version-2	intron	680985	681068	1	+	.	ID=AL1G11910.t2;Parent=AL1G11910
scaffold_1	version-2	intron	681117	681256	1	+	.	ID=AL1G11910.t2;Parent=AL1G11910
scaffold_1	version-2	intron	681386	681464	1	+	.	ID=AL1G11910.t2;Parent=AL1G11910
scaffold_1	version-2	intron	681543	681737	1	+	.	ID=AL1G11910.t2;Parent=AL1G11910
scaffold_1	version-2	CDS	675443	676096	0.33	+	0	ID=AL1G11910.t2;Parent=AL1G11910
scaffold_1	version-2	CDS	677863	677952	1	+	0	ID=AL1G11910.t2;Parent=AL1G11910
scaffold_1	version-2	exon	677863	677952	.	+	.	ID=AL1G11910.t2;Parent=AL1G11910
scaffold_1	version-2	CDS	678601	678888	0.46	+	0	ID=AL1G11910.t2;Parent=AL1G11910
scaffold_1	version-2	exon	678601	678888	.	+	.	ID=AL1G11910.t2;Parent=AL1G11910
scaffold_1	version-2	CDS	678996	679162	0.63	+	0	ID=AL1G11910.t2;Parent=AL1G11910
scaffold_1	version-2	exon	678996	679162	.	+	.	ID=AL1G11910.t2;Parent=AL1G11910
scaffold_1	version-2	CDS	679259	679346	1	+	1	ID=AL1G11910.t2;Parent=AL1G11910
scaffold_1	version-2	exon	679259	679346	.	+	.	ID=AL1G11910.t2;Parent=AL1G11910
scaffold_1	version-2	CDS	679431	679556	1	+	0	ID=AL1G11910.t2;Parent=AL1G11910
scaffold_1	version-2	exon	679431	679556	.	+	.	ID=AL1G11910.t2;Parent=AL1G11910
scaffold_1	version-2	CDS	679652	679699	1	+	0	ID=AL1G11910.t2;Parent=AL1G11910
scaffold_1	version-2	exon	679652	679699	.	+	.	ID=AL1G11910.t2;Parent=AL1G11910
scaffold_1	version-2	CDS	679798	679866	1	+	0	ID=AL1G11910.t2;Parent=AL1G11910
scaffold_1	version-2	exon	679798	679866	.	+	.	ID=AL1G11910.t2;Parent=AL1G11910
scaffold_1	version-2	CDS	679958	680106	1	+	0	ID=AL1G11910.t2;Parent=AL1G11910
scaffold_1	version-2	exon	679958	680106	.	+	.	ID=AL1G11910.t2;Parent=AL1G11910
scaffold_1	version-2	CDS	680182	680308	1	+	1	ID=AL1G11910.t2;Parent=AL1G11910
scaffold_1	version-2	exon	680182	680308	.	+	.	ID=AL1G11910.t2;Parent=AL1G11910
scaffold_1	version-2	CDS	680405	680613	1	+	0	ID=AL1G11910.t2;Parent=AL1G11910
scaffold_1	version-2	exon	680405	680613	.	+	.	ID=AL1G11910.t2;Parent=AL1G11910
scaffold_1	version-2	CDS	680697	680828	1	+	1	ID=AL1G11910.t2;Parent=AL1G11910
scaffold_1	version-2	exon	680697	680828	.	+	.	ID=AL1G11910.t2;Parent=AL1G11910
scaffold_1	version-2	CDS	680903	680984	1	+	1	ID=AL1G11910.t2;Parent=AL1G11910
scaffold_1	version-2	exon	680903	680984	.	+	.	ID=AL1G11910.t2;Parent=AL1G11910
scaffold_1	version-2	CDS	681069	681116	1	+	0	ID=AL1G11910.t2;Parent=AL1G11910
scaffold_1	version-2	exon	681069	681116	.	+	.	ID=AL1G11910.t2;Parent=AL1G11910
scaffold_1	version-2	CDS	681257	681385	1	+	0	ID=AL1G11910.t2;Parent=AL1G11910
scaffold_1	version-2	exon	681257	681385	.	+	.	ID=AL1G11910.t2;Parent=AL1G11910
scaffold_1	version-2	CDS	681465	681542	1	+	0	ID=AL1G11910.t2;Parent=AL1G11910
scaffold_1	version-2	exon	681465	681542	.	+	.	ID=AL1G11910.t2;Parent=AL1G11910
scaffold_1	version-2	CDS	681738	681917	1	+	0	ID=AL1G11910.t2;Parent=AL1G11910
scaffold_1	version-2	exon	681738	682125	.	+	.	ID=AL1G11910.t2;Parent=AL1G11910
scaffold_1	version-2	stop_codon	681915	681917	.	+	0	ID=AL1G11910.t2;Parent=AL1G11910
scaffold_1	version-2	transcription_end_site	682125	682125	.	+	.	ID=AL1G11910.t2;Parent=AL1G11910
scaffold_1	version-2	tRNA_gene	683544	683615	.	+	.	ID=AL1G11920;Name=AL1G11920;Note=tRNA_Coding_gene
scaffold_1	version-2	gene	683846	686792	0.18	-	.	ID=AL1G11930;Name=AL1G11930;Note=Protein_Coding_gene
scaffold_1	version-2	transcript	683846	686792	0.18	-	.	ID=AL1G11930.t1;Parent=AL1G11930
scaffold_1	version-2	transcription_end_site	683846	683846	.	-	.	ID=AL1G11930.t1;Parent=AL1G11930
scaffold_1	version-2	exon	683846	684091	.	-	.	ID=AL1G11930.t1;Parent=AL1G11930
scaffold_1	version-2	stop_codon	684011	684013	.	-	0	ID=AL1G11930.t1;Parent=AL1G11930
scaffold_1	version-2	intron	684092	684260	1	-	.	ID=AL1G11930.t1;Parent=AL1G11930
scaffold_1	version-2	intron	684357	684464	1	-	.	ID=AL1G11930.t1;Parent=AL1G11930
scaffold_1	version-2	intron	684543	685438	1	-	.	ID=AL1G11930.t1;Parent=AL1G11930
scaffold_1	version-2	intron	685578	685690	1	-	.	ID=AL1G11930.t1;Parent=AL1G11930
scaffold_1	version-2	intron	685759	686370	1	-	.	ID=AL1G11930.t1;Parent=AL1G11930
scaffold_1	version-2	intron	686443	686543	1	-	.	ID=AL1G11930.t1;Parent=AL1G11930
scaffold_1	version-2	CDS	684011	684091	1	-	0	ID=AL1G11930.t1;Parent=AL1G11930
scaffold_1	version-2	CDS	684261	684356	1	-	0	ID=AL1G11930.t1;Parent=AL1G11930
scaffold_1	version-2	exon	684261	684356	.	-	.	ID=AL1G11930.t1;Parent=AL1G11930
scaffold_1	version-2	CDS	684465	684542	1	-	0	ID=AL1G11930.t1;Parent=AL1G11930
scaffold_1	version-2	exon	684465	684542	.	-	.	ID=AL1G11930.t1;Parent=AL1G11930
scaffold_1	version-2	CDS	685439	685577	1	-	1	ID=AL1G11930.t1;Parent=AL1G11930
scaffold_1	version-2	exon	685439	685577	.	-	.	ID=AL1G11930.t1;Parent=AL1G11930
scaffold_1	version-2	CDS	685691	685758	1	-	0	ID=AL1G11930.t1;Parent=AL1G11930
scaffold_1	version-2	exon	685691	685758	.	-	.	ID=AL1G11930.t1;Parent=AL1G11930
scaffold_1	version-2	CDS	686371	686442	1	-	0	ID=AL1G11930.t1;Parent=AL1G11930
scaffold_1	version-2	exon	686371	686442	.	-	.	ID=AL1G11930.t1;Parent=AL1G11930
scaffold_1	version-2	CDS	686544	686672	1	-	0	ID=AL1G11930.t1;Parent=AL1G11930
scaffold_1	version-2	exon	686544	686792	.	-	.	ID=AL1G11930.t1;Parent=AL1G11930
scaffold_1	version-2	start_codon	686670	686672	.	-	0	ID=AL1G11930.t1;Parent=AL1G11930
scaffold_1	version-2	transcription_start_site	686792	686792	.	-	.	ID=AL1G11930.t1;Parent=AL1G11930
scaffold_1	version-2	gene	689127	690548	0.64	+	.	ID=AL1G11940;Name=AL1G11940;Note=Protein_Coding_gene
scaffold_1	version-2	transcript	689127	690548	0.64	+	.	ID=AL1G11940.t1;Parent=AL1G11940
scaffold_1	version-2	transcription_start_site	689127	689127	.	+	.	ID=AL1G11940.t1;Parent=AL1G11940
scaffold_1	version-2	exon	689127	689323	.	+	.	ID=AL1G11940.t1;Parent=AL1G11940
scaffold_1	version-2	start_codon	689195	689197	.	+	0	ID=AL1G11940.t1;Parent=AL1G11940
scaffold_1	version-2	intron	689324	689729	1	+	.	ID=AL1G11940.t1;Parent=AL1G11940
scaffold_1	version-2	intron	689862	690076	1	+	.	ID=AL1G11940.t1;Parent=AL1G11940
scaffold_1	version-2	CDS	689195	689323	1	+	0	ID=AL1G11940.t1;Parent=AL1G11940
scaffold_1	version-2	CDS	689730	689861	1	+	0	ID=AL1G11940.t1;Parent=AL1G11940
scaffold_1	version-2	exon	689730	689861	.	+	.	ID=AL1G11940.t1;Parent=AL1G11940
scaffold_1	version-2	CDS	690077	690397	1	+	0	ID=AL1G11940.t1;Parent=AL1G11940
scaffold_1	version-2	exon	690077	690548	.	+	.	ID=AL1G11940.t1;Parent=AL1G11940
scaffold_1	version-2	stop_codon	690395	690397	.	+	0	ID=AL1G11940.t1;Parent=AL1G11940
scaffold_1	version-2	transcription_end_site	690548	690548	.	+	.	ID=AL1G11940.t1;Parent=AL1G11940
scaffold_1	version-2	gene	691077	693903	.	-	.	ID=AL1G11960;Name=AL1G11960;Note=Protein_Coding_gene
scaffold_1	version-2	exon	691077	691305	.	-	.	ID=AL1G11960.t1;Parent=AL1G11960
scaffold_1	version-2	CDS	691097	691305	.	-	0	ID=AL1G11960.t1;Parent=AL1G11960
scaffold_1	version-2	stop_codon	691097	691099	.	-	0	ID=AL1G11960.t1;Parent=AL1G11960
scaffold_1	version-2	exon	691389	691680	.	-	.	ID=AL1G11960.t1;Parent=AL1G11960
scaffold_1	version-2	CDS	691389	691680	.	-	2	ID=AL1G11960.t1;Parent=AL1G11960
scaffold_1	version-2	exon	691818	691915	.	-	.	ID=AL1G11960.t1;Parent=AL1G11960
scaffold_1	version-2	CDS	691818	691915	.	-	0	ID=AL1G11960.t1;Parent=AL1G11960
scaffold_1	version-2	exon	692299	692416	.	-	.	ID=AL1G11960.t1;Parent=AL1G11960
scaffold_1	version-2	CDS	692299	692416	.	-	2	ID=AL1G11960.t1;Parent=AL1G11960
scaffold_1	version-2	exon	692657	692707	.	-	.	ID=AL1G11960.t1;Parent=AL1G11960
scaffold_1	version-2	CDS	692657	692707	.	-	0	ID=AL1G11960.t1;Parent=AL1G11960
scaffold_1	version-2	exon	692779	692960	.	-	.	ID=AL1G11960.t1;Parent=AL1G11960
scaffold_1	version-2	CDS	692779	692960	.	-	0	ID=AL1G11960.t1;Parent=AL1G11960
scaffold_1	version-2	exon	693231	693456	.	-	.	ID=AL1G11960.t1;Parent=AL1G11960
scaffold_1	version-2	CDS	693231	693456	.	-	2	ID=AL1G11960.t1;Parent=AL1G11960
scaffold_1	version-2	exon	693881	693903	.	-	.	ID=AL1G11960.t1;Parent=AL1G11960
scaffold_1	version-2	CDS	693881	693883	.	-	0	ID=AL1G11960.t1;Parent=AL1G11960
scaffold_1	version-2	start_codon	693881	693883	.	-	0	ID=AL1G11960.t1;Parent=AL1G11960
scaffold_1	version-2	gene	695602	697254	.	-	.	ID=AL1G11970;Name=AL1G11970;Note=Protein_Coding_gene
scaffold_1	version-2	exon	695602	695665	.	-	.	ID=AL1G11970.t1;Parent=AL1G11970
scaffold_1	version-2	exon	695702	695746	.	-	.	ID=AL1G11970.t1;Parent=AL1G11970
scaffold_1	version-2	exon	695885	696573	.	-	.	ID=AL1G11970.t1;Parent=AL1G11970
scaffold_1	version-2	CDS	695885	696573	.	-	0	ID=AL1G11970.t1;Parent=AL1G11970
scaffold_1	version-2	stop_codon	695885	695887	.	-	0	ID=AL1G11970.t1;Parent=AL1G11970
scaffold_1	version-2	exon	696733	697254	.	-	.	ID=AL1G11970.t1;Parent=AL1G11970
scaffold_1	version-2	CDS	696733	697213	.	-	2	ID=AL1G11970.t1;Parent=AL1G11970
scaffold_1	version-2	start_codon	697211	697213	.	-	0	ID=AL1G11970.t1;Parent=AL1G11970
scaffold_1	version-2	gene	698897	702552	0.93	+	.	ID=AL1G11980;Name=AL1G11980;Note=Protein_Coding_gene
scaffold_1	version-2	transcript	698897	702552	0.93	+	.	ID=AL1G11980.t1;Parent=AL1G11980
scaffold_1	version-2	transcription_start_site	698897	698897	.	+	.	ID=AL1G11980.t1;Parent=AL1G11980
scaffold_1	version-2	exon	698897	699385	.	+	.	ID=AL1G11980.t1;Parent=AL1G11980
scaffold_1	version-2	start_codon	698981	698983	.	+	0	ID=AL1G11980.t1;Parent=AL1G11980
scaffold_1	version-2	intron	699386	700206	1	+	.	ID=AL1G11980.t1;Parent=AL1G11980
scaffold_1	version-2	intron	700486	700567	1	+	.	ID=AL1G11980.t1;Parent=AL1G11980
scaffold_1	version-2	intron	700738	700823	1	+	.	ID=AL1G11980.t1;Parent=AL1G11980
scaffold_1	version-2	intron	700922	701008	1	+	.	ID=AL1G11980.t1;Parent=AL1G11980
scaffold_1	version-2	CDS	698981	699385	0.98	+	0	ID=AL1G11980.t1;Parent=AL1G11980
scaffold_1	version-2	CDS	700207	700485	1	+	0	ID=AL1G11980.t1;Parent=AL1G11980
scaffold_1	version-2	exon	700207	700485	.	+	.	ID=AL1G11980.t1;Parent=AL1G11980
scaffold_1	version-2	CDS	700568	700737	1	+	0	ID=AL1G11980.t1;Parent=AL1G11980
scaffold_1	version-2	exon	700568	700737	.	+	.	ID=AL1G11980.t1;Parent=AL1G11980
scaffold_1	version-2	CDS	700824	700921	1	+	1	ID=AL1G11980.t1;Parent=AL1G11980
scaffold_1	version-2	exon	700824	700921	.	+	.	ID=AL1G11980.t1;Parent=AL1G11980
scaffold_1	version-2	CDS	701009	702363	1	+	2	ID=AL1G11980.t1;Parent=AL1G11980
scaffold_1	version-2	exon	701009	702552	.	+	.	ID=AL1G11980.t1;Parent=AL1G11980
scaffold_1	version-2	stop_codon	702361	702363	.	+	0	ID=AL1G11980.t1;Parent=AL1G11980
scaffold_1	version-2	transcription_end_site	702552	702552	.	+	.	ID=AL1G11980.t1;Parent=AL1G11980
scaffold_1	version-2	gene	703437	705334	0.09	+	.	ID=AL1G11990;Name=AL1G11990;Note=Protein_Coding_gene
scaffold_1	version-2	transcript	703437	705334	0.09	+	.	ID=AL1G11990.t1;Parent=AL1G11990
scaffold_1	version-2	transcription_start_site	703437	703437	.	+	.	ID=AL1G11990.t1;Parent=AL1G11990
scaffold_1	version-2	exon	703437	703517	.	+	.	ID=AL1G11990.t1;Parent=AL1G11990
scaffold_1	version-2	start_codon	703482	703484	.	+	0	ID=AL1G11990.t1;Parent=AL1G11990
scaffold_1	version-2	intron	703518	703624	0.99	+	.	ID=AL1G11990.t1;Parent=AL1G11990
scaffold_1	version-2	intron	704017	704097	1	+	.	ID=AL1G11990.t1;Parent=AL1G11990
scaffold_1	version-2	intron	704890	705016	0.95	+	.	ID=AL1G11990.t1;Parent=AL1G11990
scaffold_1	version-2	CDS	703482	703517	0.98	+	0	ID=AL1G11990.t1;Parent=AL1G11990
scaffold_1	version-2	CDS	703625	704016	0.99	+	0	ID=AL1G11990.t1;Parent=AL1G11990
scaffold_1	version-2	exon	703625	704016	.	+	.	ID=AL1G11990.t1;Parent=AL1G11990
scaffold_1	version-2	CDS	704098	704889	0.95	+	1	ID=AL1G11990.t1;Parent=AL1G11990
scaffold_1	version-2	exon	704098	704889	.	+	.	ID=AL1G11990.t1;Parent=AL1G11990
scaffold_1	version-2	CDS	705017	705257	1	+	1	ID=AL1G11990.t1;Parent=AL1G11990
scaffold_1	version-2	exon	705017	705334	.	+	.	ID=AL1G11990.t1;Parent=AL1G11990
scaffold_1	version-2	stop_codon	705255	705257	.	+	0	ID=AL1G11990.t1;Parent=AL1G11990
scaffold_1	version-2	transcription_end_site	705334	705334	.	+	.	ID=AL1G11990.t1;Parent=AL1G11990
scaffold_1	version-2	gene	706675	709682	0.48	-	.	ID=AL1G12000;Name=AL1G12000;Note=Protein_Coding_gene
scaffold_1	version-2	transcript	706675	709682	0.48	-	.	ID=AL1G12000.t1;Parent=AL1G12000
scaffold_1	version-2	transcription_end_site	706675	706675	.	-	.	ID=AL1G12000.t1;Parent=AL1G12000
scaffold_1	version-2	exon	706675	707472	.	-	.	ID=AL1G12000.t1;Parent=AL1G12000
scaffold_1	version-2	stop_codon	706900	706902	.	-	0	ID=AL1G12000.t1;Parent=AL1G12000
scaffold_1	version-2	intron	707473	707554	1	-	.	ID=AL1G12000.t1;Parent=AL1G12000
scaffold_1	version-2	intron	707972	708053	1	-	.	ID=AL1G12000.t1;Parent=AL1G12000
scaffold_1	version-2	intron	708114	708200	1	-	.	ID=AL1G12000.t1;Parent=AL1G12000
scaffold_1	version-2	intron	708666	708856	1	-	.	ID=AL1G12000.t1;Parent=AL1G12000
scaffold_1	version-2	CDS	706900	707472	1	-	0	ID=AL1G12000.t1;Parent=AL1G12000
scaffold_1	version-2	CDS	707555	707971	1	-	0	ID=AL1G12000.t1;Parent=AL1G12000
scaffold_1	version-2	exon	707555	707971	.	-	.	ID=AL1G12000.t1;Parent=AL1G12000
scaffold_1	version-2	CDS	708054	708113	1	-	0	ID=AL1G12000.t1;Parent=AL1G12000
scaffold_1	version-2	exon	708054	708113	.	-	.	ID=AL1G12000.t1;Parent=AL1G12000
scaffold_1	version-2	CDS	708201	708665	1	-	0	ID=AL1G12000.t1;Parent=AL1G12000
scaffold_1	version-2	exon	708201	708665	.	-	.	ID=AL1G12000.t1;Parent=AL1G12000
scaffold_1	version-2	CDS	708857	709489	1	-	0	ID=AL1G12000.t1;Parent=AL1G12000
scaffold_1	version-2	exon	708857	709682	.	-	.	ID=AL1G12000.t1;Parent=AL1G12000
scaffold_1	version-2	start_codon	709487	709489	.	-	0	ID=AL1G12000.t1;Parent=AL1G12000
scaffold_1	version-2	transcription_start_site	709682	709682	.	-	.	ID=AL1G12000.t1;Parent=AL1G12000
scaffold_1	version-2	gene	711707	713762	0.3	+	.	ID=AL1G12010;Name=AL1G12010;Note=Protein_Coding_gene
scaffold_1	version-2	transcript	711707	713762	0.3	+	.	ID=AL1G12010.t1;Parent=AL1G12010
scaffold_1	version-2	transcription_start_site	711707	711707	.	+	.	ID=AL1G12010.t1;Parent=AL1G12010
scaffold_1	version-2	exon	711707	711769	.	+	.	ID=AL1G12010.t1;Parent=AL1G12010
scaffold_1	version-2	exon	711863	711928	.	+	.	ID=AL1G12010.t1;Parent=AL1G12010
scaffold_1	version-2	exon	712395	712513	.	+	.	ID=AL1G12010.t1;Parent=AL1G12010
scaffold_1	version-2	exon	712834	712954	.	+	.	ID=AL1G12010.t1;Parent=AL1G12010
scaffold_1	version-2	start_codon	712861	712863	.	+	0	ID=AL1G12010.t1;Parent=AL1G12010
scaffold_1	version-2	intron	712955	713053	1	+	.	ID=AL1G12010.t1;Parent=AL1G12010
scaffold_1	version-2	intron	713092	713266	1	+	.	ID=AL1G12010.t1;Parent=AL1G12010
scaffold_1	version-2	intron	713327	713421	1	+	.	ID=AL1G12010.t1;Parent=AL1G12010
scaffold_1	version-2	intron	713497	713592	1	+	.	ID=AL1G12010.t1;Parent=AL1G12010
scaffold_1	version-2	CDS	712861	712954	0.95	+	0	ID=AL1G12010.t1;Parent=AL1G12010
scaffold_1	version-2	CDS	713054	713091	1	+	2	ID=AL1G12010.t1;Parent=AL1G12010
scaffold_1	version-2	exon	713054	713091	.	+	.	ID=AL1G12010.t1;Parent=AL1G12010
scaffold_1	version-2	CDS	713267	713326	1	+	0	ID=AL1G12010.t1;Parent=AL1G12010
scaffold_1	version-2	exon	713267	713326	.	+	.	ID=AL1G12010.t1;Parent=AL1G12010
scaffold_1	version-2	CDS	713422	713496	1	+	0	ID=AL1G12010.t1;Parent=AL1G12010
scaffold_1	version-2	exon	713422	713496	.	+	.	ID=AL1G12010.t1;Parent=AL1G12010
scaffold_1	version-2	CDS	713593	713697	1	+	0	ID=AL1G12010.t1;Parent=AL1G12010
scaffold_1	version-2	exon	713593	713762	.	+	.	ID=AL1G12010.t1;Parent=AL1G12010
scaffold_1	version-2	stop_codon	713695	713697	.	+	0	ID=AL1G12010.t1;Parent=AL1G12010
scaffold_1	version-2	transcription_end_site	713762	713762	.	+	.	ID=AL1G12010.t1;Parent=AL1G12010
scaffold_1	version-2	gene	713805	714582	0.5	-	.	ID=AL1G12020;Name=AL1G12020;Note=Protein_Coding_gene
scaffold_1	version-2	transcript	713805	714582	0.5	-	.	ID=AL1G12020.t1;Parent=AL1G12020
scaffold_1	version-2	transcription_end_site	713805	713805	.	-	.	ID=AL1G12020.t1;Parent=AL1G12020
scaffold_1	version-2	exon	713805	714582	.	-	.	ID=AL1G12020.t1;Parent=AL1G12020
scaffold_1	version-2	stop_codon	713945	713947	.	-	0	ID=AL1G12020.t1;Parent=AL1G12020
scaffold_1	version-2	CDS	713945	714460	0.93	-	0	ID=AL1G12020.t1;Parent=AL1G12020
scaffold_1	version-2	start_codon	714458	714460	.	-	0	ID=AL1G12020.t1;Parent=AL1G12020
scaffold_1	version-2	transcription_start_site	714582	714582	.	-	.	ID=AL1G12020.t1;Parent=AL1G12020
scaffold_1	version-2	gene	717526	718284	.	+	.	ID=AL1G12030;Name=AL1G12030;Note=Protein_Coding_gene
scaffold_1	version-2	exon	717526	717556	.	+	.	ID=AL1G12030.t1;Parent=AL1G12030
scaffold_1	version-2	exon	717567	717614	.	+	.	ID=AL1G12030.t1;Parent=AL1G12030
scaffold_1	version-2	exon	717668	717847	.	+	.	ID=AL1G12030.t1;Parent=AL1G12030
scaffold_1	version-2	CDS	717724	717847	.	+	0	ID=AL1G12030.t1;Parent=AL1G12030
scaffold_1	version-2	start_codon	717724	717726	.	+	0	ID=AL1G12030.t1;Parent=AL1G12030
scaffold_1	version-2	exon	717935	718284	.	+	.	ID=AL1G12030.t1;Parent=AL1G12030
scaffold_1	version-2	CDS	717935	718284	.	+	1	ID=AL1G12030.t1;Parent=AL1G12030
scaffold_1	version-2	stop_codon	718282	718284	.	+	0	ID=AL1G12030.t1;Parent=AL1G12030
scaffold_1	version-2	gene	718719	719385	0.53	+	.	ID=AL1G12040;Name=AL1G12040;Note=Protein_Coding_gene
scaffold_1	version-2	transcript	718719	719385	0.53	+	.	ID=AL1G12040.t1;Parent=AL1G12040
scaffold_1	version-2	transcription_start_site	718719	718719	.	+	.	ID=AL1G12040.t1;Parent=AL1G12040
scaffold_1	version-2	exon	718719	719385	.	+	.	ID=AL1G12040.t1;Parent=AL1G12040
scaffold_1	version-2	start_codon	718741	718743	.	+	0	ID=AL1G12040.t1;Parent=AL1G12040
scaffold_1	version-2	CDS	718741	719346	0.97	+	0	ID=AL1G12040.t1;Parent=AL1G12040
scaffold_1	version-2	stop_codon	719344	719346	.	+	0	ID=AL1G12040.t1;Parent=AL1G12040
scaffold_1	version-2	transcription_end_site	719385	719385	.	+	.	ID=AL1G12040.t1;Parent=AL1G12040
scaffold_1	version-2	gene	719413	719784	0.65	-	.	ID=AL1G12050;Name=AL1G12050;Note=Protein_Coding_gene
scaffold_1	version-2	transcript	719413	719784	0.65	-	.	ID=AL1G12050.t1;Parent=AL1G12050
scaffold_1	version-2	transcription_end_site	719413	719413	.	-	.	ID=AL1G12050.t1;Parent=AL1G12050
scaffold_1	version-2	exon	719413	719784	.	-	.	ID=AL1G12050.t1;Parent=AL1G12050
scaffold_1	version-2	stop_codon	719473	719475	.	-	0	ID=AL1G12050.t1;Parent=AL1G12050
scaffold_1	version-2	CDS	719473	719703	0.97	-	0	ID=AL1G12050.t1;Parent=AL1G12050
scaffold_1	version-2	start_codon	719701	719703	.	-	0	ID=AL1G12050.t1;Parent=AL1G12050
scaffold_1	version-2	transcription_start_site	719784	719784	.	-	.	ID=AL1G12050.t1;Parent=AL1G12050
scaffold_1	version-2	gene	720709	723674	0.73	+	.	ID=AL1G12060;Name=AL1G12060;Note=Protein_Coding_gene
scaffold_1	version-2	transcript	720709	723674	0.73	+	.	ID=AL1G12060.t1;Parent=AL1G12060
scaffold_1	version-2	transcription_start_site	720709	720709	.	+	.	ID=AL1G12060.t1;Parent=AL1G12060
scaffold_1	version-2	exon	720709	721066	.	+	.	ID=AL1G12060.t1;Parent=AL1G12060
scaffold_1	version-2	start_codon	720845	720847	.	+	0	ID=AL1G12060.t1;Parent=AL1G12060
scaffold_1	version-2	intron	721067	721300	1	+	.	ID=AL1G12060.t1;Parent=AL1G12060
scaffold_1	version-2	intron	721398	721494	1	+	.	ID=AL1G12060.t1;Parent=AL1G12060
scaffold_1	version-2	intron	721587	721681	1	+	.	ID=AL1G12060.t1;Parent=AL1G12060
scaffold_1	version-2	intron	721814	721923	1	+	.	ID=AL1G12060.t1;Parent=AL1G12060
scaffold_1	version-2	intron	722110	722204	1	+	.	ID=AL1G12060.t1;Parent=AL1G12060
scaffold_1	version-2	intron	722369	722449	1	+	.	ID=AL1G12060.t1;Parent=AL1G12060
scaffold_1	version-2	intron	722529	722605	1	+	.	ID=AL1G12060.t1;Parent=AL1G12060
scaffold_1	version-2	intron	722735	722822	1	+	.	ID=AL1G12060.t1;Parent=AL1G12060
scaffold_1	version-2	intron	722951	723040	1	+	.	ID=AL1G12060.t1;Parent=AL1G12060
scaffold_1	version-2	CDS	720845	721066	1	+	0	ID=AL1G12060.t1;Parent=AL1G12060
scaffold_1	version-2	CDS	721301	721397	1	+	0	ID=AL1G12060.t1;Parent=AL1G12060
scaffold_1	version-2	exon	721301	721397	.	+	.	ID=AL1G12060.t1;Parent=AL1G12060
scaffold_1	version-2	CDS	721495	721586	1	+	2	ID=AL1G12060.t1;Parent=AL1G12060
scaffold_1	version-2	exon	721495	721586	.	+	.	ID=AL1G12060.t1;Parent=AL1G12060
scaffold_1	version-2	CDS	721682	721813	1	+	0	ID=AL1G12060.t1;Parent=AL1G12060
scaffold_1	version-2	exon	721682	721813	.	+	.	ID=AL1G12060.t1;Parent=AL1G12060
scaffold_1	version-2	CDS	721924	722109	1	+	0	ID=AL1G12060.t1;Parent=AL1G12060
scaffold_1	version-2	exon	721924	722109	.	+	.	ID=AL1G12060.t1;Parent=AL1G12060
scaffold_1	version-2	CDS	722205	722368	1	+	0	ID=AL1G12060.t1;Parent=AL1G12060
scaffold_1	version-2	exon	722205	722368	.	+	.	ID=AL1G12060.t1;Parent=AL1G12060
scaffold_1	version-2	CDS	722450	722528	1	+	1	ID=AL1G12060.t1;Parent=AL1G12060
scaffold_1	version-2	exon	722450	722528	.	+	.	ID=AL1G12060.t1;Parent=AL1G12060
scaffold_1	version-2	CDS	722606	722734	1	+	0	ID=AL1G12060.t1;Parent=AL1G12060
scaffold_1	version-2	exon	722606	722734	.	+	.	ID=AL1G12060.t1;Parent=AL1G12060
scaffold_1	version-2	CDS	722823	722950	1	+	0	ID=AL1G12060.t1;Parent=AL1G12060
scaffold_1	version-2	exon	722823	722950	.	+	.	ID=AL1G12060.t1;Parent=AL1G12060
scaffold_1	version-2	CDS	723041	723413	1	+	1	ID=AL1G12060.t1;Parent=AL1G12060
scaffold_1	version-2	exon	723041	723674	.	+	.	ID=AL1G12060.t1;Parent=AL1G12060
scaffold_1	version-2	stop_codon	723411	723413	.	+	0	ID=AL1G12060.t1;Parent=AL1G12060
scaffold_1	version-2	transcription_end_site	723674	723674	.	+	.	ID=AL1G12060.t1;Parent=AL1G12060
scaffold_1	version-2	gene	724769	726062	0.19	+	.	ID=AL1G12070;Name=AL1G12070;Note=Protein_Coding_gene
scaffold_1	version-2	transcript	724769	726062	0.19	+	.	ID=AL1G12070.t1;Parent=AL1G12070
scaffold_1	version-2	transcription_start_site	724769	724769	.	+	.	ID=AL1G12070.t1;Parent=AL1G12070
scaffold_1	version-2	exon	724769	724989	.	+	.	ID=AL1G12070.t1;Parent=AL1G12070
scaffold_1	version-2	start_codon	724813	724815	.	+	0	ID=AL1G12070.t1;Parent=AL1G12070
scaffold_1	version-2	intron	724990	725248	1	+	.	ID=AL1G12070.t1;Parent=AL1G12070
scaffold_1	version-2	CDS	724813	724989	0.81	+	0	ID=AL1G12070.t1;Parent=AL1G12070
scaffold_1	version-2	CDS	725249	725824	1	+	0	ID=AL1G12070.t1;Parent=AL1G12070
scaffold_1	version-2	exon	725249	726062	.	+	.	ID=AL1G12070.t1;Parent=AL1G12070
scaffold_1	version-2	stop_codon	725822	725824	.	+	0	ID=AL1G12070.t1;Parent=AL1G12070
scaffold_1	version-2	transcription_end_site	726062	726062	.	+	.	ID=AL1G12070.t1;Parent=AL1G12070
scaffold_1	version-2	gene	726119	726849	0.17	+	.	ID=AL1G12080;Name=AL1G12080;Note=Protein_Coding_gene
scaffold_1	version-2	transcript	726119	726849	0.17	+	.	ID=AL1G12080.t1;Parent=AL1G12080
scaffold_1	version-2	transcription_start_site	726119	726119	.	+	.	ID=AL1G12080.t1;Parent=AL1G12080
scaffold_1	version-2	exon	726119	726849	.	+	.	ID=AL1G12080.t1;Parent=AL1G12080
scaffold_1	version-2	start_codon	726183	726185	.	+	0	ID=AL1G12080.t1;Parent=AL1G12080
scaffold_1	version-2	CDS	726183	726650	0.87	+	0	ID=AL1G12080.t1;Parent=AL1G12080
scaffold_1	version-2	stop_codon	726648	726650	.	+	0	ID=AL1G12080.t1;Parent=AL1G12080
scaffold_1	version-2	transcription_end_site	726849	726849	.	+	.	ID=AL1G12080.t1;Parent=AL1G12080
scaffold_1	version-2	gene	728249	730673	0.74	+	.	ID=AL1G12090;Name=AL1G12090;Note=Protein_Coding_gene
scaffold_1	version-2	transcript	728249	730673	0.74	+	.	ID=AL1G12090.t1;Parent=AL1G12090
scaffold_1	version-2	transcription_start_site	728249	728249	.	+	.	ID=AL1G12090.t1;Parent=AL1G12090
scaffold_1	version-2	exon	728249	729610	.	+	.	ID=AL1G12090.t1;Parent=AL1G12090
scaffold_1	version-2	start_codon	728495	728497	.	+	0	ID=AL1G12090.t1;Parent=AL1G12090
scaffold_1	version-2	CDS	728495	729580	1	+	0	ID=AL1G12090.t1;Parent=AL1G12090
scaffold_1	version-2	stop_codon	729578	729580	.	+	0	ID=AL1G12090.t1;Parent=AL1G12090
scaffold_1	version-2	exon	730336	730673	.	+	.	ID=AL1G12090.t1;Parent=AL1G12090
scaffold_1	version-2	transcription_end_site	730673	730673	.	+	.	ID=AL1G12090.t1;Parent=AL1G12090
scaffold_1	version-2	gene	730684	731854	0.07	-	.	ID=AL1G12100;Name=AL1G12100;Note=Protein_Coding_gene
scaffold_1	version-2	transcript	730684	731854	0.07	-	.	ID=AL1G12100.t1;Parent=AL1G12100
scaffold_1	version-2	transcription_end_site	730684	730684	.	-	.	ID=AL1G12100.t1;Parent=AL1G12100
scaffold_1	version-2	exon	730684	731854	.	-	.	ID=AL1G12100.t1;Parent=AL1G12100
scaffold_1	version-2	stop_codon	731584	731586	.	-	0	ID=AL1G12100.t1;Parent=AL1G12100
scaffold_1	version-2	CDS	731584	731787	0.29	-	0	ID=AL1G12100.t1;Parent=AL1G12100
scaffold_1	version-2	start_codon	731785	731787	.	-	0	ID=AL1G12100.t1;Parent=AL1G12100
scaffold_1	version-2	transcription_start_site	731854	731854	.	-	.	ID=AL1G12100.t1;Parent=AL1G12100
scaffold_1	version-2	gene	733316	737394	0.3	-	.	ID=AL1G12110;Name=AL1G12110;Note=Protein_Coding_gene
scaffold_1	version-2	transcript	733316	737394	0.3	-	.	ID=AL1G12110.t1;Parent=AL1G12110
scaffold_1	version-2	transcription_end_site	733316	733316	.	-	.	ID=AL1G12110.t1;Parent=AL1G12110
scaffold_1	version-2	exon	733316	735203	.	-	.	ID=AL1G12110.t1;Parent=AL1G12110
scaffold_1	version-2	stop_codon	733422	733424	.	-	0	ID=AL1G12110.t1;Parent=AL1G12110
scaffold_1	version-2	intron	735204	735296	1	-	.	ID=AL1G12110.t1;Parent=AL1G12110
scaffold_1	version-2	intron	736108	736250	1	-	.	ID=AL1G12110.t1;Parent=AL1G12110
scaffold_1	version-2	CDS	733422	735203	1	-	0	ID=AL1G12110.t1;Parent=AL1G12110
scaffold_1	version-2	CDS	735297	736107	1	-	1	ID=AL1G12110.t1;Parent=AL1G12110
scaffold_1	version-2	exon	735297	736107	.	-	.	ID=AL1G12110.t1;Parent=AL1G12110
scaffold_1	version-2	CDS	736251	737212	1	-	0	ID=AL1G12110.t1;Parent=AL1G12110
scaffold_1	version-2	exon	736251	737394	.	-	.	ID=AL1G12110.t1;Parent=AL1G12110
scaffold_1	version-2	start_codon	737210	737212	.	-	0	ID=AL1G12110.t1;Parent=AL1G12110
scaffold_1	version-2	transcription_start_site	737394	737394	.	-	.	ID=AL1G12110.t1;Parent=AL1G12110
scaffold_1	version-2	gene	737997	740614	0.1	-	.	ID=AL1G12120;Name=AL1G12120;Note=Protein_Coding_gene
scaffold_1	version-2	transcript	737997	740614	0.1	-	.	ID=AL1G12120.t1;Parent=AL1G12120
scaffold_1	version-2	transcription_end_site	737997	737997	.	-	.	ID=AL1G12120.t1;Parent=AL1G12120
scaffold_1	version-2	exon	737997	738265	.	-	.	ID=AL1G12120.t1;Parent=AL1G12120
scaffold_1	version-2	stop_codon	738187	738189	.	-	0	ID=AL1G12120.t1;Parent=AL1G12120
scaffold_1	version-2	intron	738266	738350	1	-	.	ID=AL1G12120.t1;Parent=AL1G12120
scaffold_1	version-2	intron	738436	738559	1	-	.	ID=AL1G12120.t1;Parent=AL1G12120
scaffold_1	version-2	intron	738730	738936	1	-	.	ID=AL1G12120.t1;Parent=AL1G12120
scaffold_1	version-2	intron	739017	739096	1	-	.	ID=AL1G12120.t1;Parent=AL1G12120
scaffold_1	version-2	intron	739202	739311	1	-	.	ID=AL1G12120.t1;Parent=AL1G12120
scaffold_1	version-2	intron	739353	739661	1	-	.	ID=AL1G12120.t1;Parent=AL1G12120
scaffold_1	version-2	intron	739808	739984	1	-	.	ID=AL1G12120.t1;Parent=AL1G12120
scaffold_1	version-2	intron	739999	740102	1	-	.	ID=AL1G12120.t1;Parent=AL1G12120
scaffold_1	version-2	intron	740157	740259	1	-	.	ID=AL1G12120.t1;Parent=AL1G12120
scaffold_1	version-2	CDS	738187	738265	1	-	1	ID=AL1G12120.t1;Parent=AL1G12120
scaffold_1	version-2	CDS	738351	738435	1	-	2	ID=AL1G12120.t1;Parent=AL1G12120
scaffold_1	version-2	exon	738351	738435	.	-	.	ID=AL1G12120.t1;Parent=AL1G12120
scaffold_1	version-2	CDS	738560	738729	1	-	1	ID=AL1G12120.t1;Parent=AL1G12120
scaffold_1	version-2	exon	738560	738729	.	-	.	ID=AL1G12120.t1;Parent=AL1G12120
scaffold_1	version-2	CDS	738937	739016	1	-	0	ID=AL1G12120.t1;Parent=AL1G12120
scaffold_1	version-2	exon	738937	739016	.	-	.	ID=AL1G12120.t1;Parent=AL1G12120
scaffold_1	version-2	CDS	739097	739201	1	-	0	ID=AL1G12120.t1;Parent=AL1G12120
scaffold_1	version-2	exon	739097	739201	.	-	.	ID=AL1G12120.t1;Parent=AL1G12120
scaffold_1	version-2	CDS	739312	739352	1	-	2	ID=AL1G12120.t1;Parent=AL1G12120
scaffold_1	version-2	exon	739312	739352	.	-	.	ID=AL1G12120.t1;Parent=AL1G12120
scaffold_1	version-2	CDS	739662	739807	1	-	1	ID=AL1G12120.t1;Parent=AL1G12120
scaffold_1	version-2	exon	739662	739807	.	-	.	ID=AL1G12120.t1;Parent=AL1G12120
scaffold_1	version-2	CDS	739985	739998	1	-	0	ID=AL1G12120.t1;Parent=AL1G12120
scaffold_1	version-2	exon	739985	739998	.	-	.	ID=AL1G12120.t1;Parent=AL1G12120
scaffold_1	version-2	CDS	740103	740156	1	-	0	ID=AL1G12120.t1;Parent=AL1G12120
scaffold_1	version-2	exon	740103	740156	.	-	.	ID=AL1G12120.t1;Parent=AL1G12120
scaffold_1	version-2	CDS	740260	740469	1	-	0	ID=AL1G12120.t1;Parent=AL1G12120
scaffold_1	version-2	exon	740260	740614	.	-	.	ID=AL1G12120.t1;Parent=AL1G12120
scaffold_1	version-2	start_codon	740467	740469	.	-	0	ID=AL1G12120.t1;Parent=AL1G12120
scaffold_1	version-2	transcription_start_site	740614	740614	.	-	.	ID=AL1G12120.t1;Parent=AL1G12120
scaffold_1	version-2	gene	740909	742729	0.46	+	.	ID=AL1G12130;Name=AL1G12130;Note=Protein_Coding_gene
scaffold_1	version-2	transcript	740909	742729	0.46	+	.	ID=AL1G12130.t1;Parent=AL1G12130
scaffold_1	version-2	transcription_start_site	740909	740909	.	+	.	ID=AL1G12130.t1;Parent=AL1G12130
scaffold_1	version-2	exon	740909	741146	.	+	.	ID=AL1G12130.t1;Parent=AL1G12130
scaffold_1	version-2	start_codon	741065	741067	.	+	0	ID=AL1G12130.t1;Parent=AL1G12130
scaffold_1	version-2	intron	741147	741352	1	+	.	ID=AL1G12130.t1;Parent=AL1G12130
scaffold_1	version-2	intron	741496	742046	1	+	.	ID=AL1G12130.t1;Parent=AL1G12130
scaffold_1	version-2	intron	742125	742219	1	+	.	ID=AL1G12130.t1;Parent=AL1G12130
scaffold_1	version-2	CDS	741065	741146	0.75	+	0	ID=AL1G12130.t1;Parent=AL1G12130
scaffold_1	version-2	CDS	741353	741495	1	+	2	ID=AL1G12130.t1;Parent=AL1G12130
scaffold_1	version-2	exon	741353	741495	.	+	.	ID=AL1G12130.t1;Parent=AL1G12130
scaffold_1	version-2	CDS	742047	742124	1	+	0	ID=AL1G12130.t1;Parent=AL1G12130
scaffold_1	version-2	exon	742047	742124	.	+	.	ID=AL1G12130.t1;Parent=AL1G12130
scaffold_1	version-2	CDS	742220	742579	1	+	0	ID=AL1G12130.t1;Parent=AL1G12130
scaffold_1	version-2	exon	742220	742729	.	+	.	ID=AL1G12130.t1;Parent=AL1G12130
scaffold_1	version-2	stop_codon	742577	742579	.	+	0	ID=AL1G12130.t1;Parent=AL1G12130
scaffold_1	version-2	transcription_end_site	742729	742729	.	+	.	ID=AL1G12130.t1;Parent=AL1G12130
scaffold_1	version-2	tRNA_gene	742844	742916	.	+	.	ID=AL1G12140;Name=AL1G12140;Note=tRNA_Coding_gene
scaffold_1	version-2	gene	744383	745964	0.84	-	.	ID=AL1G12150;Name=AL1G12150;Note=Protein_Coding_gene
scaffold_1	version-2	transcript	744383	745964	0.44	-	.	ID=AL1G12150.t1;Parent=AL1G12150
scaffold_1	version-2	transcription_end_site	744383	744383	.	-	.	ID=AL1G12150.t1;Parent=AL1G12150
scaffold_1	version-2	exon	744383	744819	.	-	.	ID=AL1G12150.t1;Parent=AL1G12150
scaffold_1	version-2	stop_codon	744748	744750	.	-	0	ID=AL1G12150.t1;Parent=AL1G12150
scaffold_1	version-2	intron	744820	744905	2	-	.	ID=AL1G12150.t1;Parent=AL1G12150
scaffold_1	version-2	intron	745220	745320	2	-	.	ID=AL1G12150.t1;Parent=AL1G12150
scaffold_1	version-2	CDS	744748	744819	1.99	-	0	ID=AL1G12150.t1;Parent=AL1G12150
scaffold_1	version-2	CDS	744906	745219	2	-	2	ID=AL1G12150.t1;Parent=AL1G12150
scaffold_1	version-2	exon	744906	745219	.	-	.	ID=AL1G12150.t1;Parent=AL1G12150
scaffold_1	version-2	CDS	745321	745360	1.96	-	0	ID=AL1G12150.t1;Parent=AL1G12150
scaffold_1	version-2	exon	745321	745443	.	-	.	ID=AL1G12150.t1;Parent=AL1G12150
scaffold_1	version-2	start_codon	745358	745360	.	-	0	ID=AL1G12150.t1;Parent=AL1G12150
scaffold_1	version-2	exon	745814	745964	.	-	.	ID=AL1G12150.t1;Parent=AL1G12150
scaffold_1	version-2	transcription_start_site	745964	745964	.	-	.	ID=AL1G12150.t1;Parent=AL1G12150
scaffold_1	version-2	transcript	744383	745964	0.4	-	.	ID=AL1G12150.t2;Parent=AL1G12150
scaffold_1	version-2	transcription_end_site	744383	744383	.	-	.	ID=AL1G12150.t2;Parent=AL1G12150
scaffold_1	version-2	exon	744383	744668	.	-	.	ID=AL1G12150.t2;Parent=AL1G12150
scaffold_1	version-2	stop_codon	744641	744643	.	-	0	ID=AL1G12150.t2;Parent=AL1G12150
scaffold_1	version-2	intron	744669	744751	1	-	.	ID=AL1G12150.t2;Parent=AL1G12150
scaffold_1	version-2	intron	744820	744905	1	-	.	ID=AL1G12150.t2;Parent=AL1G12150
scaffold_1	version-2	intron	745220	745320	1	-	.	ID=AL1G12150.t2;Parent=AL1G12150
scaffold_1	version-2	CDS	744641	744668	1	-	1	ID=AL1G12150.t2;Parent=AL1G12150
scaffold_1	version-2	CDS	744752	744819	1	-	0	ID=AL1G12150.t2;Parent=AL1G12150
scaffold_1	version-2	exon	744752	744819	.	-	.	ID=AL1G12150.t2;Parent=AL1G12150
scaffold_1	version-2	CDS	744906	745219	1	-	2	ID=AL1G12150.t2;Parent=AL1G12150
scaffold_1	version-2	exon	744906	745219	.	-	.	ID=AL1G12150.t2;Parent=AL1G12150
scaffold_1	version-2	CDS	745321	745360	0.98	-	0	ID=AL1G12150.t2;Parent=AL1G12150
scaffold_1	version-2	exon	745321	745443	.	-	.	ID=AL1G12150.t2;Parent=AL1G12150
scaffold_1	version-2	start_codon	745358	745360	.	-	0	ID=AL1G12150.t2;Parent=AL1G12150
scaffold_1	version-2	exon	745814	745964	.	-	.	ID=AL1G12150.t2;Parent=AL1G12150
scaffold_1	version-2	transcription_start_site	745964	745964	.	-	.	ID=AL1G12150.t2;Parent=AL1G12150
scaffold_1	version-2	gene	746870	748724	0.57	-	.	ID=AL1G12160;Name=AL1G12160;Note=Protein_Coding_gene
scaffold_1	version-2	transcript	746870	748724	0.57	-	.	ID=AL1G12160.t1;Parent=AL1G12160
scaffold_1	version-2	transcription_end_site	746870	746870	.	-	.	ID=AL1G12160.t1;Parent=AL1G12160
scaffold_1	version-2	exon	746870	747330	.	-	.	ID=AL1G12160.t1;Parent=AL1G12160
scaffold_1	version-2	stop_codon	747076	747078	.	-	0	ID=AL1G12160.t1;Parent=AL1G12160
scaffold_1	version-2	intron	747331	747423	1	-	.	ID=AL1G12160.t1;Parent=AL1G12160
scaffold_1	version-2	intron	747928	748039	1	-	.	ID=AL1G12160.t1;Parent=AL1G12160
scaffold_1	version-2	intron	748343	748440	1	-	.	ID=AL1G12160.t1;Parent=AL1G12160
scaffold_1	version-2	CDS	747076	747330	1	-	0	ID=AL1G12160.t1;Parent=AL1G12160
scaffold_1	version-2	CDS	747424	747927	1	-	0	ID=AL1G12160.t1;Parent=AL1G12160
scaffold_1	version-2	exon	747424	747927	.	-	.	ID=AL1G12160.t1;Parent=AL1G12160
scaffold_1	version-2	CDS	748040	748342	1	-	0	ID=AL1G12160.t1;Parent=AL1G12160
scaffold_1	version-2	exon	748040	748342	.	-	.	ID=AL1G12160.t1;Parent=AL1G12160
scaffold_1	version-2	CDS	748441	748647	0.97	-	0	ID=AL1G12160.t1;Parent=AL1G12160
scaffold_1	version-2	exon	748441	748724	.	-	.	ID=AL1G12160.t1;Parent=AL1G12160
scaffold_1	version-2	start_codon	748645	748647	.	-	0	ID=AL1G12160.t1;Parent=AL1G12160
scaffold_1	version-2	transcription_start_site	748724	748724	.	-	.	ID=AL1G12160.t1;Parent=AL1G12160
scaffold_1	version-2	gene	750029	752944	0.52	-	.	ID=AL1G12170;Name=AL1G12170;Note=Protein_Coding_gene
scaffold_1	version-2	transcript	750029	752944	0.52	-	.	ID=AL1G12170.t1;Parent=AL1G12170
scaffold_1	version-2	transcription_end_site	750029	750029	.	-	.	ID=AL1G12170.t1;Parent=AL1G12170
scaffold_1	version-2	exon	750029	750416	.	-	.	ID=AL1G12170.t1;Parent=AL1G12170
scaffold_1	version-2	stop_codon	750096	750098	.	-	0	ID=AL1G12170.t1;Parent=AL1G12170
scaffold_1	version-2	intron	750417	750810	1	-	.	ID=AL1G12170.t1;Parent=AL1G12170
scaffold_1	version-2	intron	750975	751100	1	-	.	ID=AL1G12170.t1;Parent=AL1G12170
scaffold_1	version-2	intron	751207	751288	1	-	.	ID=AL1G12170.t1;Parent=AL1G12170
scaffold_1	version-2	intron	751451	751551	1	-	.	ID=AL1G12170.t1;Parent=AL1G12170
scaffold_1	version-2	intron	751645	751828	1	-	.	ID=AL1G12170.t1;Parent=AL1G12170
scaffold_1	version-2	intron	752030	752112	1	-	.	ID=AL1G12170.t1;Parent=AL1G12170
scaffold_1	version-2	intron	752320	752611	1	-	.	ID=AL1G12170.t1;Parent=AL1G12170
scaffold_1	version-2	CDS	750096	750416	1	-	0	ID=AL1G12170.t1;Parent=AL1G12170
scaffold_1	version-2	CDS	750811	750974	1	-	2	ID=AL1G12170.t1;Parent=AL1G12170
scaffold_1	version-2	exon	750811	750974	.	-	.	ID=AL1G12170.t1;Parent=AL1G12170
scaffold_1	version-2	CDS	751101	751206	1	-	0	ID=AL1G12170.t1;Parent=AL1G12170
scaffold_1	version-2	exon	751101	751206	.	-	.	ID=AL1G12170.t1;Parent=AL1G12170
scaffold_1	version-2	CDS	751289	751450	1	-	0	ID=AL1G12170.t1;Parent=AL1G12170
scaffold_1	version-2	exon	751289	751450	.	-	.	ID=AL1G12170.t1;Parent=AL1G12170
scaffold_1	version-2	CDS	751552	751644	1	-	0	ID=AL1G12170.t1;Parent=AL1G12170
scaffold_1	version-2	exon	751552	751644	.	-	.	ID=AL1G12170.t1;Parent=AL1G12170
scaffold_1	version-2	CDS	751829	752029	1	-	0	ID=AL1G12170.t1;Parent=AL1G12170
scaffold_1	version-2	exon	751829	752029	.	-	.	ID=AL1G12170.t1;Parent=AL1G12170
scaffold_1	version-2	CDS	752113	752319	1	-	0	ID=AL1G12170.t1;Parent=AL1G12170
scaffold_1	version-2	exon	752113	752319	.	-	.	ID=AL1G12170.t1;Parent=AL1G12170
scaffold_1	version-2	CDS	752612	752863	1	-	0	ID=AL1G12170.t1;Parent=AL1G12170
scaffold_1	version-2	exon	752612	752944	.	-	.	ID=AL1G12170.t1;Parent=AL1G12170
scaffold_1	version-2	start_codon	752861	752863	.	-	0	ID=AL1G12170.t1;Parent=AL1G12170
scaffold_1	version-2	transcription_start_site	752944	752944	.	-	.	ID=AL1G12170.t1;Parent=AL1G12170
scaffold_1	version-2	gene	756459	758758	0.35	+	.	ID=AL1G12180;Name=AL1G12180;Note=Protein_Coding_gene
scaffold_1	version-2	transcript	756459	758758	0.35	+	.	ID=AL1G12180.t1;Parent=AL1G12180
scaffold_1	version-2	transcription_start_site	756459	756459	.	+	.	ID=AL1G12180.t1;Parent=AL1G12180
scaffold_1	version-2	exon	756459	757529	.	+	.	ID=AL1G12180.t1;Parent=AL1G12180
scaffold_1	version-2	start_codon	756485	756487	.	+	0	ID=AL1G12180.t1;Parent=AL1G12180
scaffold_1	version-2	intron	757530	757822	1	+	.	ID=AL1G12180.t1;Parent=AL1G12180
scaffold_1	version-2	intron	757895	758106	0.98	+	.	ID=AL1G12180.t1;Parent=AL1G12180
scaffold_1	version-2	CDS	756485	757529	1	+	0	ID=AL1G12180.t1;Parent=AL1G12180
scaffold_1	version-2	CDS	757823	757894	0.98	+	2	ID=AL1G12180.t1;Parent=AL1G12180
scaffold_1	version-2	exon	757823	757894	.	+	.	ID=AL1G12180.t1;Parent=AL1G12180
scaffold_1	version-2	CDS	758107	758576	0.98	+	2	ID=AL1G12180.t1;Parent=AL1G12180
scaffold_1	version-2	exon	758107	758758	.	+	.	ID=AL1G12180.t1;Parent=AL1G12180
scaffold_1	version-2	stop_codon	758574	758576	.	+	0	ID=AL1G12180.t1;Parent=AL1G12180
scaffold_1	version-2	transcription_end_site	758758	758758	.	+	.	ID=AL1G12180.t1;Parent=AL1G12180
scaffold_1	version-2	gene	758899	759560	0.23	+	.	ID=AL1G12190;Name=AL1G12190;Note=Protein_Coding_gene
scaffold_1	version-2	transcript	758899	759560	0.23	+	.	ID=AL1G12190.t1;Parent=AL1G12190
scaffold_1	version-2	transcription_start_site	758899	758899	.	+	.	ID=AL1G12190.t1;Parent=AL1G12190
scaffold_1	version-2	exon	758899	759560	.	+	.	ID=AL1G12190.t1;Parent=AL1G12190
scaffold_1	version-2	start_codon	759020	759022	.	+	0	ID=AL1G12190.t1;Parent=AL1G12190
scaffold_1	version-2	CDS	759020	759469	0.95	+	0	ID=AL1G12190.t1;Parent=AL1G12190
scaffold_1	version-2	stop_codon	759467	759469	.	+	0	ID=AL1G12190.t1;Parent=AL1G12190
scaffold_1	version-2	transcription_end_site	759560	759560	.	+	.	ID=AL1G12190.t1;Parent=AL1G12190
scaffold_1	version-2	gene	759729	760604	0.52	+	.	ID=AL1G12200;Name=AL1G12200;Note=Protein_Coding_gene
scaffold_1	version-2	transcript	759729	760604	0.52	+	.	ID=AL1G12200.t1;Parent=AL1G12200
scaffold_1	version-2	transcription_start_site	759729	759729	.	+	.	ID=AL1G12200.t1;Parent=AL1G12200
scaffold_1	version-2	exon	759729	760604	.	+	.	ID=AL1G12200.t1;Parent=AL1G12200
scaffold_1	version-2	start_codon	759819	759821	.	+	0	ID=AL1G12200.t1;Parent=AL1G12200
scaffold_1	version-2	CDS	759819	760337	0.9	+	0	ID=AL1G12200.t1;Parent=AL1G12200
scaffold_1	version-2	stop_codon	760335	760337	.	+	0	ID=AL1G12200.t1;Parent=AL1G12200
scaffold_1	version-2	transcription_end_site	760604	760604	.	+	.	ID=AL1G12200.t1;Parent=AL1G12200
scaffold_1	version-2	gene	762268	762944	0.25	-	.	ID=AL1G12210;Name=AL1G12210;Note=Protein_Coding_gene
scaffold_1	version-2	transcript	762268	762944	0.25	-	.	ID=AL1G12210.t1;Parent=AL1G12210
scaffold_1	version-2	transcription_end_site	762268	762268	.	-	.	ID=AL1G12210.t1;Parent=AL1G12210
scaffold_1	version-2	exon	762268	762617	.	-	.	ID=AL1G12210.t1;Parent=AL1G12210
scaffold_1	version-2	stop_codon	762398	762400	.	-	0	ID=AL1G12210.t1;Parent=AL1G12210
scaffold_1	version-2	intron	762618	762709	1	-	.	ID=AL1G12210.t1;Parent=AL1G12210
scaffold_1	version-2	CDS	762398	762617	1	-	1	ID=AL1G12210.t1;Parent=AL1G12210
scaffold_1	version-2	CDS	762710	762783	1	-	0	ID=AL1G12210.t1;Parent=AL1G12210
scaffold_1	version-2	exon	762710	762944	.	-	.	ID=AL1G12210.t1;Parent=AL1G12210
scaffold_1	version-2	start_codon	762781	762783	.	-	0	ID=AL1G12210.t1;Parent=AL1G12210
[truncated: 62,728,637 more chars]
