# Supplementary material for: Improving the Annotation of Arabidopsis lyrata Using RNA-Seq Data
Source: PLoS One. 2015 Sep 18;10(9):e0137391. doi: 10.1371/journal.pone.0137391 (PMC4575116; doi:10.1371/journal.pone.0137391)
Supplement: S3 Dataset — (ZIP) [file pone.0137391.s003.zip]

Archive with 3 entries (2 files):
- S3 Dataset.gff
- __MACOSX/
- __MACOSX/._S3 Dataset.gff
