# Supplementary material for: Improving the Annotation of Arabidopsis lyrata Using RNA-Seq Data
Source: PLoS One. 2015 Sep 18;10(9):e0137391. doi: 10.1371/journal.pone.0137391 (PMC4575116; doi:10.1371/journal.pone.0137391)
Supplement: S3 Dataset — (ZIP) [file pone.0137391.s003.zip › S3 Dataset.gff]

#################################################################################
#
#  Arabidopsis lyrata genome annotation for genes removed from Version 1
#  23 July 2015
#  Max Planck Institute for Plant Breeding Research, Cologne, Germany
#  Annotation generated using version-1 annotation and ab initio gene prediction 
#  guided by RNA-seq data including 660 tRNA and 170 miRNA genes.
#  Please refer to 
#
#  Hu TT et al. The Arabidopsis lyrata genome sequence and the basis of rapid genome size change. Nat genet 2011, 43(5):476-81.
#  Rawat V et al. Improving the annotation of Arabidopsis lyrata using RNA-seq data. in preparation.
#
#################################################################################

scaffold_1	Removed_in_V2	gene	24515	27497	.	+	.	name "scaffold_100010.1"; transcriptId 918729
scaffold_1	Removed_in_V2	exon	24515	24573	.	+	.	name "scaffold_100010.1"; transcriptId 918729
scaffold_1	Removed_in_V2	CDS	24535	24573	.	+	0	name "scaffold_100010.1"; proteinId 887216; exonNumber 1
scaffold_1	Removed_in_V2	exon	25305	25373	.	+	.	name "scaffold_100010.1"; transcriptId 918729
scaffold_1	Removed_in_V2	CDS	25305	25373	.	+	0	name "scaffold_100010.1"; proteinId 887216; exonNumber 2
scaffold_1	Removed_in_V2	exon	25525	25626	.	+	.	name "scaffold_100010.1"; transcriptId 918729
scaffold_1	Removed_in_V2	CDS	25525	25626	.	+	0	name "scaffold_100010.1"; proteinId 887216; exonNumber 3
scaffold_1	Removed_in_V2	exon	27337	27497	.	+	.	name "scaffold_100010.1"; transcriptId 918729
scaffold_1	Removed_in_V2	CDS	27337	27477	.	+	0	name "scaffold_100010.1"; proteinId 887216; exonNumber 4
scaffold_1	Removed_in_V2	gene	291348	291764	.	-	.	name "scaffold_100090.1"; transcriptId 918809
scaffold_1	Removed_in_V2	exon	291348	291764	.	-	.	name "scaffold_100090.1"; transcriptId 918809
scaffold_1	Removed_in_V2	CDS	291368	291742	.	-	0	name "scaffold_100090.1"; proteinId 887296; exonNumber 1
scaffold_1	Removed_in_V2	gene	541678	542518	.	-	.	name "Al_scaffold_0001_134"; transcriptId 909880
scaffold_1	Removed_in_V2	exon	541678	541747	.	-	.	name "Al_scaffold_0001_134"; transcriptId 909880
scaffold_1	Removed_in_V2	CDS	541678	541747	.	-	0	name "Al_scaffold_0001_134"; proteinId 878367; exonNumber 5
scaffold_1	Removed_in_V2	exon	541857	541892	.	-	.	name "Al_scaffold_0001_134"; transcriptId 909880
scaffold_1	Removed_in_V2	CDS	541857	541892	.	-	1	name "Al_scaffold_0001_134"; proteinId 878367; exonNumber 4
scaffold_1	Removed_in_V2	exon	542020	542053	.	-	.	name "Al_scaffold_0001_134"; transcriptId 909880
scaffold_1	Removed_in_V2	CDS	542020	542053	.	-	1	name "Al_scaffold_0001_134"; proteinId 878367; exonNumber 3
scaffold_1	Removed_in_V2	exon	542331	542364	.	-	.	name "Al_scaffold_0001_134"; transcriptId 909880
scaffold_1	Removed_in_V2	CDS	542331	542364	.	-	2	name "Al_scaffold_0001_134"; proteinId 878367; exonNumber 2
scaffold_1	Removed_in_V2	exon	542492	542518	.	-	.	name "Al_scaffold_0001_134"; transcriptId 909880
scaffold_1	Removed_in_V2	CDS	542492	542518	.	-	0	name "Al_scaffold_0001_134"; proteinId 878367; exonNumber 1
scaffold_1	Removed_in_V2	gene	816662	816932	.	+	.	name "scaffold_100239.1"; transcriptId 918958
scaffold_1	Removed_in_V2	exon	816662	816932	.	+	.	name "scaffold_100239.1"; transcriptId 918958
scaffold_1	Removed_in_V2	CDS	816682	816912	.	+	0	name "scaffold_100239.1"; proteinId 887445; exonNumber 1
scaffold_1	Removed_in_V2	gene	1033191	1033422	.	-	.	name "scaffold_100295.1"; transcriptId 919014
scaffold_1	Removed_in_V2	exon	1033191	1033422	.	-	.	name "scaffold_100295.1"; transcriptId 919014
scaffold_1	Removed_in_V2	CDS	1033211	1033402	.	-	0	name "scaffold_100295.1"; proteinId 887501; exonNumber 1
scaffold_1	Removed_in_V2	gene	2183178	2183391	.	-	.	name "scaffold_100595.1"; transcriptId 919314
scaffold_1	Removed_in_V2	exon	2183178	2183391	.	-	.	name "scaffold_100595.1"; transcriptId 919314
scaffold_1	Removed_in_V2	CDS	2183198	2183371	.	-	0	name "scaffold_100595.1"; proteinId 887801; exonNumber 1
scaffold_1	Removed_in_V2	gene	2320021	2320267	.	-	.	name "scaffold_100637.1"; transcriptId 919356
scaffold_1	Removed_in_V2	exon	2320021	2320267	.	-	.	name "scaffold_100637.1"; transcriptId 919356
scaffold_1	Removed_in_V2	CDS	2320041	2320247	.	-	0	name "scaffold_100637.1"; proteinId 887843; exonNumber 1
scaffold_1	Removed_in_V2	gene	2553292	2553515	.	-	.	name "scaffold_100700.1"; transcriptId 919419
scaffold_1	Removed_in_V2	exon	2553292	2553515	.	-	.	name "scaffold_100700.1"; transcriptId 919419
scaffold_1	Removed_in_V2	CDS	2553312	2553494	.	-	0	name "scaffold_100700.1"; proteinId 887906; exonNumber 1
scaffold_1	Removed_in_V2	gene	3578192	3578381	.	-	.	name "scaffold_100972.1"; transcriptId 919691
scaffold_1	Removed_in_V2	exon	3578192	3578381	.	-	.	name "scaffold_100972.1"; transcriptId 919691
scaffold_1	Removed_in_V2	CDS	3578212	3578361	.	-	0	name "scaffold_100972.1"; proteinId 888178; exonNumber 1
scaffold_1	Removed_in_V2	gene	4028979	4029350	.	-	.	name "fgenesh1_pg.C_scaffold_1000889"; transcriptId 334324
scaffold_1	Removed_in_V2	exon	4028979	4029350	.	-	.	name "fgenesh1_pg.C_scaffold_1000889"; transcriptId 334324
scaffold_1	Removed_in_V2	CDS	4028979	4029350	.	-	0	name "fgenesh1_pg.C_scaffold_1000889"; proteinId 334324; exonNumber 1
scaffold_1	Removed_in_V2	gene	4137977	4138175	.	-	.	name "scaffold_101126.1"; transcriptId 919845
scaffold_1	Removed_in_V2	exon	4137977	4138175	.	-	.	name "scaffold_101126.1"; transcriptId 919845
scaffold_1	Removed_in_V2	CDS	4137997	4138155	.	-	0	name "scaffold_101126.1"; proteinId 888332; exonNumber 1
scaffold_1	Removed_in_V2	gene	4213357	4213798	.	+	.	name "Al_scaffold_0001_1063"; transcriptId 910809
scaffold_1	Removed_in_V2	exon	4213357	4213408	.	+	.	name "Al_scaffold_0001_1063"; transcriptId 910809
scaffold_1	Removed_in_V2	CDS	4213357	4213408	.	+	0	name "Al_scaffold_0001_1063"; proteinId 879296; exonNumber 1
scaffold_1	Removed_in_V2	exon	4213593	4213798	.	+	.	name "Al_scaffold_0001_1063"; transcriptId 910809
scaffold_1	Removed_in_V2	CDS	4213593	4213798	.	+	1	name "Al_scaffold_0001_1063"; proteinId 879296; exonNumber 2
scaffold_1	Removed_in_V2	gene	4227291	4228386	.	+	.	name "Al_scaffold_0001_1066"; transcriptId 910812
scaffold_1	Removed_in_V2	exon	4227291	4227345	.	+	.	name "Al_scaffold_0001_1066"; transcriptId 910812
scaffold_1	Removed_in_V2	CDS	4227291	4227345	.	+	0	name "Al_scaffold_0001_1066"; proteinId 879299; exonNumber 1
scaffold_1	Removed_in_V2	exon	4227441	4227620	.	+	.	name "Al_scaffold_0001_1066"; transcriptId 910812
scaffold_1	Removed_in_V2	CDS	4227441	4227620	.	+	1	name "Al_scaffold_0001_1066"; proteinId 879299; exonNumber 2
scaffold_1	Removed_in_V2	exon	4228009	4228083	.	+	.	name "Al_scaffold_0001_1066"; transcriptId 910812
scaffold_1	Removed_in_V2	CDS	4228009	4228083	.	+	1	name "Al_scaffold_0001_1066"; proteinId 879299; exonNumber 3
scaffold_1	Removed_in_V2	exon	4228358	4228386	.	+	.	name "Al_scaffold_0001_1066"; transcriptId 910812
scaffold_1	Removed_in_V2	CDS	4228358	4228386	.	+	1	name "Al_scaffold_0001_1066"; proteinId 879299; exonNumber 4
scaffold_1	Removed_in_V2	gene	4484841	4485712	.	-	.	name "scaffold_101214.1"; transcriptId 919933
scaffold_1	Removed_in_V2	exon	4484841	4485132	.	-	.	name "scaffold_101214.1"; transcriptId 919933
scaffold_1	Removed_in_V2	CDS	4484863	4485132	.	-	0	name "scaffold_101214.1"; proteinId 888420; exonNumber 3
scaffold_1	Removed_in_V2	exon	4485223	4485327	.	-	.	name "scaffold_101214.1"; transcriptId 919933
scaffold_1	Removed_in_V2	CDS	4485223	4485327	.	-	0	name "scaffold_101214.1"; proteinId 888420; exonNumber 2
scaffold_1	Removed_in_V2	exon	4485686	4485712	.	-	.	name "scaffold_101214.1"; transcriptId 919933
scaffold_1	Removed_in_V2	CDS	4485686	4485691	.	-	0	name "scaffold_101214.1"; proteinId 888420; exonNumber 1
scaffold_1	Removed_in_V2	gene	4640942	4641142	.	+	.	name "scaffold_101261.1"; transcriptId 919980
scaffold_1	Removed_in_V2	exon	4640942	4641142	.	+	.	name "scaffold_101261.1"; transcriptId 919980
scaffold_1	Removed_in_V2	CDS	4640962	4641120	.	+	0	name "scaffold_101261.1"; proteinId 888467; exonNumber 1
scaffold_1	Removed_in_V2	gene	4689256	4694169	.	+	.	name "Al_scaffold_0001_1180"; transcriptId 910926
scaffold_1	Removed_in_V2	exon	4689256	4689277	.	+	.	name "Al_scaffold_0001_1180"; transcriptId 910926
scaffold_1	Removed_in_V2	CDS	4689256	4689277	.	+	0	name "Al_scaffold_0001_1180"; proteinId 879413; exonNumber 1
scaffold_1	Removed_in_V2	exon	4689371	4689421	.	+	.	name "Al_scaffold_0001_1180"; transcriptId 910926
scaffold_1	Removed_in_V2	CDS	4689371	4689421	.	+	1	name "Al_scaffold_0001_1180"; proteinId 879413; exonNumber 2
scaffold_1	Removed_in_V2	exon	4689903	4689925	.	+	.	name "Al_scaffold_0001_1180"; transcriptId 910926
scaffold_1	Removed_in_V2	CDS	4689903	4689925	.	+	1	name "Al_scaffold_0001_1180"; proteinId 879413; exonNumber 3
scaffold_1	Removed_in_V2	exon	4693127	4693147	.	+	.	name "Al_scaffold_0001_1180"; transcriptId 910926
scaffold_1	Removed_in_V2	CDS	4693127	4693147	.	+	0	name "Al_scaffold_0001_1180"; proteinId 879413; exonNumber 4
scaffold_1	Removed_in_V2	exon	4694095	4694169	.	+	.	name "Al_scaffold_0001_1180"; transcriptId 910926
scaffold_1	Removed_in_V2	CDS	4694095	4694169	.	+	0	name "Al_scaffold_0001_1180"; proteinId 879413; exonNumber 5
scaffold_1	Removed_in_V2	gene	5337268	5337813	.	-	.	name "Al_scaffold_0001_1327"; transcriptId 911073
scaffold_1	Removed_in_V2	exon	5337268	5337813	.	-	.	name "Al_scaffold_0001_1327"; transcriptId 911073
scaffold_1	Removed_in_V2	CDS	5337268	5337813	.	-	0	name "Al_scaffold_0001_1327"; proteinId 879560; exonNumber 1
scaffold_1	Removed_in_V2	gene	5580131	5583113	.	+	.	name "scaffold_101491.1"; transcriptId 920210
scaffold_1	Removed_in_V2	exon	5580131	5580189	.	+	.	name "scaffold_101491.1"; transcriptId 920210
scaffold_1	Removed_in_V2	CDS	5580151	5580189	.	+	0	name "scaffold_101491.1"; proteinId 888697; exonNumber 1
scaffold_1	Removed_in_V2	exon	5580921	5580989	.	+	.	name "scaffold_101491.1"; transcriptId 920210
scaffold_1	Removed_in_V2	CDS	5580921	5580989	.	+	0	name "scaffold_101491.1"; proteinId 888697; exonNumber 2
scaffold_1	Removed_in_V2	exon	5581141	5581242	.	+	.	name "scaffold_101491.1"; transcriptId 920210
scaffold_1	Removed_in_V2	CDS	5581141	5581242	.	+	0	name "scaffold_101491.1"; proteinId 888697; exonNumber 3
scaffold_1	Removed_in_V2	exon	5582953	5583113	.	+	.	name "scaffold_101491.1"; transcriptId 920210
scaffold_1	Removed_in_V2	CDS	5582953	5583093	.	+	0	name "scaffold_101491.1"; proteinId 888697; exonNumber 4
scaffold_1	Removed_in_V2	gene	5780229	5780696	.	-	.	name "Al_scaffold_0001_1420"; transcriptId 911166
scaffold_1	Removed_in_V2	exon	5780229	5780446	.	-	.	name "Al_scaffold_0001_1420"; transcriptId 911166
scaffold_1	Removed_in_V2	CDS	5780229	5780446	.	-	0	name "Al_scaffold_0001_1420"; proteinId 879653; exonNumber 2
scaffold_1	Removed_in_V2	exon	5780639	5780696	.	-	.	name "Al_scaffold_0001_1420"; transcriptId 911166
scaffold_1	Removed_in_V2	CDS	5780639	5780696	.	-	2	name "Al_scaffold_0001_1420"; proteinId 879653; exonNumber 1
scaffold_1	Removed_in_V2	gene	6065472	6065816	.	+	.	name "Al_scaffold_0001_1490"; transcriptId 911236
scaffold_1	Removed_in_V2	exon	6065472	6065816	.	+	.	name "Al_scaffold_0001_1490"; transcriptId 911236
scaffold_1	Removed_in_V2	CDS	6065472	6065816	.	+	0	name "Al_scaffold_0001_1490"; proteinId 879723; exonNumber 1
scaffold_1	Removed_in_V2	gene	6699728	6701125	.	+	.	name "scaffold_101773.1"; transcriptId 920492
scaffold_1	Removed_in_V2	exon	6699728	6699786	.	+	.	name "scaffold_101773.1"; transcriptId 920492
scaffold_1	Removed_in_V2	CDS	6699748	6699786	.	+	0	name "scaffold_101773.1"; proteinId 888979; exonNumber 1
scaffold_1	Removed_in_V2	exon	6700514	6700582	.	+	.	name "scaffold_101773.1"; transcriptId 920492
scaffold_1	Removed_in_V2	CDS	6700514	6700582	.	+	0	name "scaffold_101773.1"; proteinId 888979; exonNumber 2
scaffold_1	Removed_in_V2	exon	6700734	6700835	.	+	.	name "scaffold_101773.1"; transcriptId 920492
scaffold_1	Removed_in_V2	CDS	6700734	6700835	.	+	0	name "scaffold_101773.1"; proteinId 888979; exonNumber 3
scaffold_1	Removed_in_V2	exon	6700959	6701125	.	+	.	name "scaffold_101773.1"; transcriptId 920492
scaffold_1	Removed_in_V2	CDS	6700959	6701105	.	+	0	name "scaffold_101773.1"; proteinId 888979; exonNumber 4
scaffold_1	Removed_in_V2	gene	6703879	6704262	.	+	.	name "fgenesh1_pg.C_scaffold_1001436"; transcriptId 334871
scaffold_1	Removed_in_V2	exon	6703879	6704262	.	+	.	name "fgenesh1_pg.C_scaffold_1001436"; transcriptId 334871
scaffold_1	Removed_in_V2	CDS	6703879	6704262	.	+	0	name "fgenesh1_pg.C_scaffold_1001436"; proteinId 334871; exonNumber 1
scaffold_1	Removed_in_V2	gene	7252709	7252979	.	-	.	name "scaffold_101931.1"; transcriptId 920650
scaffold_1	Removed_in_V2	exon	7252709	7252979	.	-	.	name "scaffold_101931.1"; transcriptId 920650
scaffold_1	Removed_in_V2	CDS	7252730	7252957	.	-	0	name "scaffold_101931.1"; proteinId 889137; exonNumber 1
scaffold_1	Removed_in_V2	gene	7408818	7409008	.	+	.	name "scaffold_101969.1"; transcriptId 920688
scaffold_1	Removed_in_V2	exon	7408818	7409008	.	+	.	name "scaffold_101969.1"; transcriptId 920688
scaffold_1	Removed_in_V2	CDS	7408839	7408988	.	+	0	name "scaffold_101969.1"; proteinId 889175; exonNumber 1
scaffold_1	Removed_in_V2	gene	7675079	7676805	.	-	.	name "Al_scaffold_0001_1895"; transcriptId 911641
scaffold_1	Removed_in_V2	exon	7675079	7675364	.	-	.	name "Al_scaffold_0001_1895"; transcriptId 911641
scaffold_1	Removed_in_V2	CDS	7675079	7675364	.	-	0	name "Al_scaffold_0001_1895"; proteinId 880128; exonNumber 2
scaffold_1	Removed_in_V2	exon	7676783	7676805	.	-	.	name "Al_scaffold_0001_1895"; transcriptId 911641
scaffold_1	Removed_in_V2	CDS	7676783	7676805	.	-	1	name "Al_scaffold_0001_1895"; proteinId 880128; exonNumber 1
scaffold_1	Removed_in_V2	gene	7881765	7881994	.	-	.	name "Al_scaffold_0001_1942"; transcriptId 911688
scaffold_1	Removed_in_V2	exon	7881765	7881861	.	-	.	name "Al_scaffold_0001_1942"; transcriptId 911688
scaffold_1	Removed_in_V2	CDS	7881765	7881861	.	-	0	name "Al_scaffold_0001_1942"; proteinId 880175; exonNumber 2
scaffold_1	Removed_in_V2	exon	7881918	7881994	.	-	.	name "Al_scaffold_0001_1942"; transcriptId 911688
scaffold_1	Removed_in_V2	CDS	7881918	7881994	.	-	1	name "Al_scaffold_0001_1942"; proteinId 880175; exonNumber 1
scaffold_1	Removed_in_V2	gene	7882659	7882852	.	-	.	name "scaffold_102087.1"; transcriptId 920806
scaffold_1	Removed_in_V2	exon	7882659	7882852	.	-	.	name "scaffold_102087.1"; transcriptId 920806
scaffold_1	Removed_in_V2	CDS	7882679	7882831	.	-	0	name "scaffold_102087.1"; proteinId 889293; exonNumber 1
scaffold_1	Removed_in_V2	gene	8404799	8405078	.	-	.	name "scaffold_102212.1"; transcriptId 920931
scaffold_1	Removed_in_V2	exon	8404799	8405078	.	-	.	name "scaffold_102212.1"; transcriptId 920931
scaffold_1	Removed_in_V2	CDS	8404819	8405058	.	-	0	name "scaffold_102212.1"; proteinId 889418; exonNumber 1
scaffold_1	Removed_in_V2	gene	8458100	8458366	.	-	.	name "scaffold_102219.1"; transcriptId 920938
scaffold_1	Removed_in_V2	exon	8458100	8458366	.	-	.	name "scaffold_102219.1"; transcriptId 920938
scaffold_1	Removed_in_V2	CDS	8458125	8458346	.	-	0	name "scaffold_102219.1"; proteinId 889425; exonNumber 1
scaffold_1	Removed_in_V2	gene	8658829	8659088	.	+	.	name "scaffold_102271.1"; transcriptId 920990
scaffold_1	Removed_in_V2	exon	8658829	8659088	.	+	.	name "scaffold_102271.1"; transcriptId 920990
scaffold_1	Removed_in_V2	CDS	8658850	8659068	.	+	0	name "scaffold_102271.1"; proteinId 889477; exonNumber 1
scaffold_1	Removed_in_V2	gene	8707637	8708017	.	+	.	name "Al_scaffold_0001_2126"; transcriptId 911872
scaffold_1	Removed_in_V2	exon	8707637	8707784	.	+	.	name "Al_scaffold_0001_2126"; transcriptId 911872
scaffold_1	Removed_in_V2	CDS	8707637	8707784	.	+	0	name "Al_scaffold_0001_2126"; proteinId 880359; exonNumber 1
scaffold_1	Removed_in_V2	exon	8707890	8708017	.	+	.	name "Al_scaffold_0001_2126"; transcriptId 911872
scaffold_1	Removed_in_V2	CDS	8707890	8708017	.	+	1	name "Al_scaffold_0001_2126"; proteinId 880359; exonNumber 2
scaffold_1	Removed_in_V2	gene	8735153	8735379	.	+	.	name "scaffold_102287.1"; transcriptId 921006
scaffold_1	Removed_in_V2	exon	8735153	8735379	.	+	.	name "scaffold_102287.1"; transcriptId 921006
scaffold_1	Removed_in_V2	CDS	8735174	8735359	.	+	0	name "scaffold_102287.1"; proteinId 889493; exonNumber 1
scaffold_1	Removed_in_V2	gene	9041177	9041396	.	-	.	name "scaffold_102350.1"; transcriptId 921069
scaffold_1	Removed_in_V2	exon	9041177	9041396	.	-	.	name "scaffold_102350.1"; transcriptId 921069
scaffold_1	Removed_in_V2	CDS	9041197	9041376	.	-	0	name "scaffold_102350.1"; proteinId 889556; exonNumber 1
scaffold_1	Removed_in_V2	gene	9101259	9101971	.	+	.	name "Al_scaffold_0001_2209"; transcriptId 911955
scaffold_1	Removed_in_V2	exon	9101259	9101306	.	+	.	name "Al_scaffold_0001_2209"; transcriptId 911955
scaffold_1	Removed_in_V2	CDS	9101259	9101306	.	+	0	name "Al_scaffold_0001_2209"; proteinId 880442; exonNumber 1
scaffold_1	Removed_in_V2	exon	9101825	9101971	.	+	.	name "Al_scaffold_0001_2209"; transcriptId 911955
scaffold_1	Removed_in_V2	CDS	9101825	9101971	.	+	0	name "Al_scaffold_0001_2209"; proteinId 880442; exonNumber 2
scaffold_1	Removed_in_V2	gene	9602467	9602947	.	+	.	name "fgenesh2_kg.1__2385__AT1G21960.1"; transcriptId 472431
scaffold_1	Removed_in_V2	exon	9602467	9602947	.	+	.	name "fgenesh2_kg.1__2385__AT1G21960.1"; transcriptId 472431
scaffold_1	Removed_in_V2	CDS	9602467	9602947	.	+	0	name "fgenesh2_kg.1__2385__AT1G21960.1"; proteinId 472431; exonNumber 1
scaffold_1	Removed_in_V2	gene	9618006	9618413	.	-	.	name "Al_scaffold_0001_2303"; transcriptId 912049
scaffold_1	Removed_in_V2	exon	9618006	9618234	.	-	.	name "Al_scaffold_0001_2303"; transcriptId 912049
scaffold_1	Removed_in_V2	CDS	9618006	9618234	.	-	0	name "Al_scaffold_0001_2303"; proteinId 880536; exonNumber 2
scaffold_1	Removed_in_V2	exon	9618298	9618413	.	-	.	name "Al_scaffold_0001_2303"; transcriptId 912049
scaffold_1	Removed_in_V2	CDS	9618298	9618413	.	-	1	name "Al_scaffold_0001_2303"; proteinId 880536; exonNumber 1
scaffold_1	Removed_in_V2	gene	9669388	9669587	.	+	.	name "scaffold_102498.1"; transcriptId 921217
scaffold_1	Removed_in_V2	exon	9669388	9669587	.	+	.	name "scaffold_102498.1"; transcriptId 921217
scaffold_1	Removed_in_V2	CDS	9669409	9669567	.	+	0	name "scaffold_102498.1"; proteinId 889704; exonNumber 1
scaffold_1	Removed_in_V2	gene	9842376	9843168	.	-	.	name "Al_scaffold_0001_2350"; transcriptId 912096
scaffold_1	Removed_in_V2	exon	9842376	9842644	.	-	.	name "Al_scaffold_0001_2350"; transcriptId 912096
scaffold_1	Removed_in_V2	CDS	9842376	9842644	.	-	0	name "Al_scaffold_0001_2350"; proteinId 880583; exonNumber 2
scaffold_1	Removed_in_V2	exon	9843147	9843168	.	-	.	name "Al_scaffold_0001_2350"; transcriptId 912096
scaffold_1	Removed_in_V2	CDS	9843147	9843168	.	-	2	name "Al_scaffold_0001_2350"; proteinId 880583; exonNumber 1
scaffold_1	Removed_in_V2	gene	9847776	9847989	.	-	.	name "scaffold_102540.1"; transcriptId 921259
scaffold_1	Removed_in_V2	exon	9847776	9847989	.	-	.	name "scaffold_102540.1"; transcriptId 921259
scaffold_1	Removed_in_V2	CDS	9847796	9847969	.	-	0	name "scaffold_102540.1"; proteinId 889746; exonNumber 1
scaffold_1	Removed_in_V2	gene	9848068	9848529	.	-	.	name "scaffold_102541.1"; transcriptId 921260
scaffold_1	Removed_in_V2	exon	9848068	9848218	.	-	.	name "scaffold_102541.1"; transcriptId 921260
scaffold_1	Removed_in_V2	CDS	9848088	9848218	.	-	0	name "scaffold_102541.1"; proteinId 889747; exonNumber 2
scaffold_1	Removed_in_V2	exon	9848383	9848529	.	-	.	name "scaffold_102541.1"; transcriptId 921260
scaffold_1	Removed_in_V2	CDS	9848383	9848506	.	-	2	name "scaffold_102541.1"; proteinId 889747; exonNumber 1
scaffold_1	Removed_in_V2	gene	9904455	9905221	.	+	.	name "fgenesh1_pg.C_scaffold_1002058"; transcriptId 335493
scaffold_1	Removed_in_V2	exon	9904455	9904466	.	+	.	name "fgenesh1_pg.C_scaffold_1002058"; transcriptId 335493
scaffold_1	Removed_in_V2	CDS	9904455	9904466	.	+	0	name "fgenesh1_pg.C_scaffold_1002058"; proteinId 335493; exonNumber 1
scaffold_1	Removed_in_V2	exon	9904531	9904570	.	+	.	name "fgenesh1_pg.C_scaffold_1002058"; transcriptId 335493
scaffold_1	Removed_in_V2	CDS	9904531	9904570	.	+	0	name "fgenesh1_pg.C_scaffold_1002058"; proteinId 335493; exonNumber 2
scaffold_1	Removed_in_V2	exon	9904663	9904866	.	+	.	name "fgenesh1_pg.C_scaffold_1002058"; transcriptId 335493
scaffold_1	Removed_in_V2	CDS	9904663	9904866	.	+	1	name "fgenesh1_pg.C_scaffold_1002058"; proteinId 335493; exonNumber 3
scaffold_1	Removed_in_V2	exon	9905004	9905221	.	+	.	name "fgenesh1_pg.C_scaffold_1002058"; transcriptId 335493
scaffold_1	Removed_in_V2	CDS	9905004	9905221	.	+	1	name "fgenesh1_pg.C_scaffold_1002058"; proteinId 335493; exonNumber 4
scaffold_1	Removed_in_V2	gene	9938663	9938853	.	-	.	name "scaffold_102561.1"; transcriptId 921280
scaffold_1	Removed_in_V2	exon	9938663	9938853	.	-	.	name "scaffold_102561.1"; transcriptId 921280
scaffold_1	Removed_in_V2	CDS	9938684	9938833	.	-	0	name "scaffold_102561.1"; proteinId 889767; exonNumber 1
scaffold_1	Removed_in_V2	gene	10028414	10028622	.	+	.	name "scaffold_102577.1"; transcriptId 921296
scaffold_1	Removed_in_V2	exon	10028414	10028622	.	+	.	name "scaffold_102577.1"; transcriptId 921296
scaffold_1	Removed_in_V2	CDS	10028434	10028598	.	+	0	name "scaffold_102577.1"; proteinId 889783; exonNumber 1
scaffold_1	Removed_in_V2	gene	10162811	10163053	.	+	.	name "scaffold_102612.1"; transcriptId 921331
scaffold_1	Removed_in_V2	exon	10162811	10163053	.	+	.	name "scaffold_102612.1"; transcriptId 921331
scaffold_1	Removed_in_V2	CDS	10162832	10163032	.	+	0	name "scaffold_102612.1"; proteinId 889818; exonNumber 1
scaffold_1	Removed_in_V2	gene	10275796	10276865	.	+	.	name "scaffold_102640.1"; transcriptId 921359
scaffold_1	Removed_in_V2	exon	10275796	10275857	.	+	.	name "scaffold_102640.1"; transcriptId 921359
scaffold_1	Removed_in_V2	CDS	10275816	10275857	.	+	0	name "scaffold_102640.1"; proteinId 889846; exonNumber 1
scaffold_1	Removed_in_V2	exon	10275933	10276320	.	+	.	name "scaffold_102640.1"; transcriptId 921359
scaffold_1	Removed_in_V2	CDS	10275933	10276320	.	+	0	name "scaffold_102640.1"; proteinId 889846; exonNumber 2
scaffold_1	Removed_in_V2	exon	10276559	10276865	.	+	.	name "scaffold_102640.1"; transcriptId 921359
scaffold_1	Removed_in_V2	CDS	10276559	10276845	.	+	1	name "scaffold_102640.1"; proteinId 889846; exonNumber 3
scaffold_1	Removed_in_V2	gene	10331805	10332104	.	-	.	name "scaffold_102660.1"; transcriptId 921379
scaffold_1	Removed_in_V2	exon	10331805	10332104	.	-	.	name "scaffold_102660.1"; transcriptId 921379
scaffold_1	Removed_in_V2	CDS	10331825	10332082	.	-	0	name "scaffold_102660.1"; proteinId 889866; exonNumber 1
scaffold_1	Removed_in_V2	gene	10474793	10474995	.	+	.	name "scaffold_102706.1"; transcriptId 921425
scaffold_1	Removed_in_V2	exon	10474793	10474995	.	+	.	name "scaffold_102706.1"; transcriptId 921425
scaffold_1	Removed_in_V2	CDS	10474814	10474975	.	+	0	name "scaffold_102706.1"; proteinId 889912; exonNumber 1
scaffold_1	Removed_in_V2	gene	10694501	10695342	.	+	.	name "scaffold_102756.1"; transcriptId 921475
scaffold_1	Removed_in_V2	exon	10694501	10694583	.	+	.	name "scaffold_102756.1"; transcriptId 921475
scaffold_1	Removed_in_V2	CDS	10694523	10694583	.	+	0	name "scaffold_102756.1"; proteinId 889962; exonNumber 1
scaffold_1	Removed_in_V2	exon	10695048	10695342	.	+	.	name "scaffold_102756.1"; transcriptId 921475
scaffold_1	Removed_in_V2	CDS	10695048	10695322	.	+	1	name "scaffold_102756.1"; proteinId 889962; exonNumber 2
scaffold_1	Removed_in_V2	gene	11209013	11209241	.	-	.	name "scaffold_102863.1"; transcriptId 921582
scaffold_1	Removed_in_V2	exon	11209013	11209241	.	-	.	name "scaffold_102863.1"; transcriptId 921582
scaffold_1	Removed_in_V2	CDS	11209034	11209219	.	-	0	name "scaffold_102863.1"; proteinId 890069; exonNumber 1
scaffold_1	Removed_in_V2	gene	11255919	11256210	.	-	.	name "scaffold_102879.1"; transcriptId 921598
scaffold_1	Removed_in_V2	exon	11255919	11256210	.	-	.	name "scaffold_102879.1"; transcriptId 921598
scaffold_1	Removed_in_V2	CDS	11255941	11256189	.	-	0	name "scaffold_102879.1"; proteinId 890085; exonNumber 1
scaffold_1	Removed_in_V2	gene	11336749	11336986	.	+	.	name "scaffold_102901.1"; transcriptId 921620
scaffold_1	Removed_in_V2	exon	11336749	11336986	.	+	.	name "scaffold_102901.1"; transcriptId 921620
scaffold_1	Removed_in_V2	CDS	11336769	11336966	.	+	0	name "scaffold_102901.1"; proteinId 890107; exonNumber 1
scaffold_1	Removed_in_V2	gene	12107103	12107862	.	-	.	name "Al_scaffold_0001_2841"; transcriptId 912587
scaffold_1	Removed_in_V2	exon	12107103	12107230	.	-	.	name "Al_scaffold_0001_2841"; transcriptId 912587
scaffold_1	Removed_in_V2	CDS	12107103	12107230	.	-	0	name "Al_scaffold_0001_2841"; proteinId 881074; exonNumber 2
scaffold_1	Removed_in_V2	exon	12107781	12107862	.	-	.	name "Al_scaffold_0001_2841"; transcriptId 912587
scaffold_1	Removed_in_V2	CDS	12107781	12107862	.	-	2	name "Al_scaffold_0001_2841"; proteinId 881074; exonNumber 1
scaffold_1	Removed_in_V2	gene	12151721	12151954	.	-	.	name "Al_scaffold_0001_2852"; transcriptId 912598
scaffold_1	Removed_in_V2	exon	12151721	12151954	.	-	.	name "Al_scaffold_0001_2852"; transcriptId 912598
scaffold_1	Removed_in_V2	CDS	12151721	12151954	.	-	0	name "Al_scaffold_0001_2852"; proteinId 881085; exonNumber 1
scaffold_1	Removed_in_V2	gene	12275687	12276404	.	-	.	name "Al_scaffold_0001_2876"; transcriptId 912622
scaffold_1	Removed_in_V2	exon	12275687	12275841	.	-	.	name "Al_scaffold_0001_2876"; transcriptId 912622
scaffold_1	Removed_in_V2	CDS	12275687	12275841	.	-	0	name "Al_scaffold_0001_2876"; proteinId 881109; exonNumber 3
scaffold_1	Removed_in_V2	exon	12275973	12276068	.	-	.	name "Al_scaffold_0001_2876"; transcriptId 912622
scaffold_1	Removed_in_V2	CDS	12275973	12276068	.	-	2	name "Al_scaffold_0001_2876"; proteinId 881109; exonNumber 2
scaffold_1	Removed_in_V2	exon	12276218	12276404	.	-	.	name "Al_scaffold_0001_2876"; transcriptId 912622
scaffold_1	Removed_in_V2	CDS	12276218	12276404	.	-	2	name "Al_scaffold_0001_2876"; proteinId 881109; exonNumber 1
scaffold_1	Removed_in_V2	gene	12315358	12317485	.	-	.	name "fgenesh1_pm.C_scaffold_1002289"; transcriptId 313509
scaffold_1	Removed_in_V2	exon	12315358	12315719	.	-	.	name "fgenesh1_pm.C_scaffold_1002289"; transcriptId 313509
scaffold_1	Removed_in_V2	CDS	12315358	12315719	.	-	0	name "fgenesh1_pm.C_scaffold_1002289"; proteinId 313509; exonNumber 3
scaffold_1	Removed_in_V2	exon	12316231	12316767	.	-	.	name "fgenesh1_pm.C_scaffold_1002289"; transcriptId 313509
scaffold_1	Removed_in_V2	CDS	12316231	12316767	.	-	2	name "fgenesh1_pm.C_scaffold_1002289"; proteinId 313509; exonNumber 2
scaffold_1	Removed_in_V2	exon	12317410	12317485	.	-	.	name "fgenesh1_pm.C_scaffold_1002289"; transcriptId 313509
scaffold_1	Removed_in_V2	CDS	12317410	12317485	.	-	2	name "fgenesh1_pm.C_scaffold_1002289"; proteinId 313509; exonNumber 1
scaffold_1	Removed_in_V2	gene	12446171	12446361	.	-	.	name "scaffold_103158.1"; transcriptId 921877
scaffold_1	Removed_in_V2	exon	12446171	12446361	.	-	.	name "scaffold_103158.1"; transcriptId 921877
scaffold_1	Removed_in_V2	CDS	12446192	12446341	.	-	0	name "scaffold_103158.1"; proteinId 890364; exonNumber 1
scaffold_1	Removed_in_V2	gene	12577173	12577429	.	-	.	name "scaffold_103177.1"; transcriptId 921896
scaffold_1	Removed_in_V2	exon	12577173	12577429	.	-	.	name "scaffold_103177.1"; transcriptId 921896
scaffold_1	Removed_in_V2	CDS	12577193	12577408	.	-	0	name "scaffold_103177.1"; proteinId 890383; exonNumber 1
scaffold_1	Removed_in_V2	gene	12910212	12910557	.	+	.	name "scaffold_103243.1"; transcriptId 921962
scaffold_1	Removed_in_V2	exon	12910212	12910557	.	+	.	name "scaffold_103243.1"; transcriptId 921962
scaffold_1	Removed_in_V2	CDS	12910232	12910537	.	+	0	name "scaffold_103243.1"; proteinId 890449; exonNumber 1
scaffold_1	Removed_in_V2	gene	13339388	13340401	.	-	.	name "scaffold_103342.1"; transcriptId 922061
scaffold_1	Removed_in_V2	exon	13339388	13339531	.	-	.	name "scaffold_103342.1"; transcriptId 922061
scaffold_1	Removed_in_V2	CDS	13339409	13339531	.	-	0	name "scaffold_103342.1"; proteinId 890548; exonNumber 2
scaffold_1	Removed_in_V2	exon	13340267	13340401	.	-	.	name "scaffold_103342.1"; transcriptId 922061
scaffold_1	Removed_in_V2	CDS	13340267	13340380	.	-	0	name "scaffold_103342.1"; proteinId 890548; exonNumber 1
scaffold_1	Removed_in_V2	gene	13366113	13366557	.	-	.	name "Al_scaffold_0001_3083"; transcriptId 912829
scaffold_1	Removed_in_V2	exon	13366113	13366318	.	-	.	name "Al_scaffold_0001_3083"; transcriptId 912829
scaffold_1	Removed_in_V2	CDS	13366113	13366318	.	-	0	name "Al_scaffold_0001_3083"; proteinId 881316; exonNumber 2
scaffold_1	Removed_in_V2	exon	13366467	13366557	.	-	.	name "Al_scaffold_0001_3083"; transcriptId 912829
scaffold_1	Removed_in_V2	CDS	13366467	13366557	.	-	2	name "Al_scaffold_0001_3083"; proteinId 881316; exonNumber 1
scaffold_1	Removed_in_V2	gene	13375041	13375634	.	+	.	name "scaffold_103350.1"; transcriptId 922069
scaffold_1	Removed_in_V2	exon	13375041	13375634	.	+	.	name "scaffold_103350.1"; transcriptId 922069
scaffold_1	Removed_in_V2	CDS	13375063	13375614	.	+	0	name "scaffold_103350.1"; proteinId 890556; exonNumber 1
scaffold_1	Removed_in_V2	gene	13444014	13445182	.	+	.	name "scaffold_103362.1"; transcriptId 922081
scaffold_1	Removed_in_V2	exon	13444014	13444072	.	+	.	name "scaffold_103362.1"; transcriptId 922081
scaffold_1	Removed_in_V2	CDS	13444034	13444072	.	+	0	name "scaffold_103362.1"; proteinId 890568; exonNumber 1
scaffold_1	Removed_in_V2	exon	13444807	13444875	.	+	.	name "scaffold_103362.1"; transcriptId 922081
scaffold_1	Removed_in_V2	CDS	13444807	13444875	.	+	0	name "scaffold_103362.1"; proteinId 890568; exonNumber 2
scaffold_1	Removed_in_V2	exon	13445027	13445182	.	+	.	name "scaffold_103362.1"; transcriptId 922081
scaffold_1	Removed_in_V2	CDS	13445027	13445161	.	+	0	name "scaffold_103362.1"; proteinId 890568; exonNumber 3
scaffold_1	Removed_in_V2	gene	13709877	13710654	.	-	.	name "scaffold_103396.1"; transcriptId 922115
scaffold_1	Removed_in_V2	exon	13709877	13710140	.	-	.	name "scaffold_103396.1"; transcriptId 922115
scaffold_1	Removed_in_V2	exon	13710396	13710654	.	-	.	name "scaffold_103396.1"; transcriptId 922115
scaffold_1	Removed_in_V2	CDS	13710452	13710634	.	-	0	name "scaffold_103396.1"; proteinId 890602; exonNumber 1
scaffold_1	Removed_in_V2	gene	13769663	13770106	.	+	.	name "scaffold_103409.1"; transcriptId 922128
scaffold_1	Removed_in_V2	exon	13769663	13769730	.	+	.	name "scaffold_103409.1"; transcriptId 922128
scaffold_1	Removed_in_V2	CDS	13769684	13769730	.	+	0	name "scaffold_103409.1"; proteinId 890615; exonNumber 1
scaffold_1	Removed_in_V2	exon	13769834	13770106	.	+	.	name "scaffold_103409.1"; transcriptId 922128
scaffold_1	Removed_in_V2	CDS	13769834	13770086	.	+	2	name "scaffold_103409.1"; proteinId 890615; exonNumber 2
scaffold_1	Removed_in_V2	gene	13820286	13820523	.	-	.	name "scaffold_103417.1"; transcriptId 922136
scaffold_1	Removed_in_V2	exon	13820286	13820523	.	-	.	name "scaffold_103417.1"; transcriptId 922136
scaffold_1	Removed_in_V2	CDS	13820309	13820503	.	-	0	name "scaffold_103417.1"; proteinId 890623; exonNumber 1
scaffold_1	Removed_in_V2	gene	13854269	13859353	.	+	.	name "Al_scaffold_0001_3160"; transcriptId 912906
scaffold_1	Removed_in_V2	exon	13854269	13854291	.	+	.	name "Al_scaffold_0001_3160"; transcriptId 912906
scaffold_1	Removed_in_V2	CDS	13854269	13854291	.	+	0	name "Al_scaffold_0001_3160"; proteinId 881393; exonNumber 1
scaffold_1	Removed_in_V2	exon	13854789	13854809	.	+	.	name "Al_scaffold_0001_3160"; transcriptId 912906
scaffold_1	Removed_in_V2	CDS	13854789	13854809	.	+	2	name "Al_scaffold_0001_3160"; proteinId 881393; exonNumber 2
scaffold_1	Removed_in_V2	exon	13854920	13854976	.	+	.	name "Al_scaffold_0001_3160"; transcriptId 912906
scaffold_1	Removed_in_V2	CDS	13854920	13854976	.	+	2	name "Al_scaffold_0001_3160"; proteinId 881393; exonNumber 3
scaffold_1	Removed_in_V2	exon	13857126	13857181	.	+	.	name "Al_scaffold_0001_3160"; transcriptId 912906
scaffold_1	Removed_in_V2	CDS	13857126	13857181	.	+	2	name "Al_scaffold_0001_3160"; proteinId 881393; exonNumber 4
scaffold_1	Removed_in_V2	exon	13858060	13858085	.	+	.	name "Al_scaffold_0001_3160"; transcriptId 912906
scaffold_1	Removed_in_V2	CDS	13858060	13858085	.	+	1	name "Al_scaffold_0001_3160"; proteinId 881393; exonNumber 5
scaffold_1	Removed_in_V2	exon	13859309	13859353	.	+	.	name "Al_scaffold_0001_3160"; transcriptId 912906
scaffold_1	Removed_in_V2	CDS	13859309	13859353	.	+	0	name "Al_scaffold_0001_3160"; proteinId 881393; exonNumber 6
scaffold_1	Removed_in_V2	gene	13923055	13923275	.	+	.	name "scaffold_103442.1"; transcriptId 922161
scaffold_1	Removed_in_V2	exon	13923055	13923275	.	+	.	name "scaffold_103442.1"; transcriptId 922161
scaffold_1	Removed_in_V2	CDS	13923075	13923254	.	+	0	name "scaffold_103442.1"; proteinId 890648; exonNumber 1
scaffold_1	Removed_in_V2	gene	14076288	14077136	.	-	.	name "scaffold_103467.1"; transcriptId 922186
scaffold_1	Removed_in_V2	exon	14076288	14077136	.	-	.	name "scaffold_103467.1"; transcriptId 922186
scaffold_1	Removed_in_V2	CDS	14076312	14077115	.	-	0	name "scaffold_103467.1"; proteinId 890673; exonNumber 1
scaffold_1	Removed_in_V2	gene	14084638	14084893	.	-	.	name "scaffold_103469.1"; transcriptId 922188
scaffold_1	Removed_in_V2	exon	14084638	14084893	.	-	.	name "scaffold_103469.1"; transcriptId 922188
scaffold_1	Removed_in_V2	CDS	14084658	14084870	.	-	0	name "scaffold_103469.1"; proteinId 890675; exonNumber 1
scaffold_1	Removed_in_V2	gene	14594041	14594448	.	-	.	name "scaffold_103567.1"; transcriptId 922286
scaffold_1	Removed_in_V2	exon	14594041	14594448	.	-	.	name "scaffold_103567.1"; transcriptId 922286
scaffold_1	Removed_in_V2	CDS	14594063	14594428	.	-	0	name "scaffold_103567.1"; proteinId 890773; exonNumber 1
scaffold_1	Removed_in_V2	gene	14679613	14679892	.	+	.	name "scaffold_103583.1"; transcriptId 922302
scaffold_1	Removed_in_V2	exon	14679613	14679892	.	+	.	name "scaffold_103583.1"; transcriptId 922302
scaffold_1	Removed_in_V2	CDS	14679633	14679872	.	+	0	name "scaffold_103583.1"; proteinId 890789; exonNumber 1
scaffold_1	Removed_in_V2	gene	14703960	14704259	.	-	.	name "Al_scaffold_0001_3284"; transcriptId 913030
scaffold_1	Removed_in_V2	exon	14703960	14704157	.	-	.	name "Al_scaffold_0001_3284"; transcriptId 913030
scaffold_1	Removed_in_V2	CDS	14703960	14704157	.	-	0	name "Al_scaffold_0001_3284"; proteinId 881517; exonNumber 2
scaffold_1	Removed_in_V2	exon	14704221	14704259	.	-	.	name "Al_scaffold_0001_3284"; transcriptId 913030
scaffold_1	Removed_in_V2	CDS	14704221	14704259	.	-	0	name "Al_scaffold_0001_3284"; proteinId 881517; exonNumber 1
scaffold_1	Removed_in_V2	gene	14792748	14792945	.	+	.	name "scaffold_103599.1"; transcriptId 922318
scaffold_1	Removed_in_V2	exon	14792748	14792945	.	+	.	name "scaffold_103599.1"; transcriptId 922318
scaffold_1	Removed_in_V2	CDS	14792770	14792925	.	+	0	name "scaffold_103599.1"; proteinId 890805; exonNumber 1
scaffold_1	Removed_in_V2	gene	15015898	15016201	.	+	.	name "scaffold_103641.1"; transcriptId 922360
scaffold_1	Removed_in_V2	exon	15015898	15016201	.	+	.	name "scaffold_103641.1"; transcriptId 922360
scaffold_1	Removed_in_V2	CDS	15015918	15016181	.	+	0	name "scaffold_103641.1"; proteinId 890847; exonNumber 1
scaffold_1	Removed_in_V2	gene	15231151	15232193	.	-	.	name "fgenesh1_pg.C_scaffold_1002945"; transcriptId 336380
scaffold_1	Removed_in_V2	exon	15231151	15231396	.	-	.	name "fgenesh1_pg.C_scaffold_1002945"; transcriptId 336380
scaffold_1	Removed_in_V2	CDS	15231151	15231396	.	-	0	name "fgenesh1_pg.C_scaffold_1002945"; proteinId 336380; exonNumber 4
scaffold_1	Removed_in_V2	exon	15231513	15231632	.	-	.	name "fgenesh1_pg.C_scaffold_1002945"; transcriptId 336380
scaffold_1	Removed_in_V2	CDS	15231513	15231632	.	-	0	name "fgenesh1_pg.C_scaffold_1002945"; proteinId 336380; exonNumber 3
scaffold_1	Removed_in_V2	exon	15231774	15232068	.	-	.	name "fgenesh1_pg.C_scaffold_1002945"; transcriptId 336380
scaffold_1	Removed_in_V2	CDS	15231774	15232068	.	-	0	name "fgenesh1_pg.C_scaffold_1002945"; proteinId 336380; exonNumber 2
scaffold_1	Removed_in_V2	exon	15232171	15232193	.	-	.	name "fgenesh1_pg.C_scaffold_1002945"; transcriptId 336380
scaffold_1	Removed_in_V2	CDS	15232171	15232193	.	-	1	name "fgenesh1_pg.C_scaffold_1002945"; proteinId 336380; exonNumber 1
scaffold_1	Removed_in_V2	gene	15535777	15536616	.	+	.	name "Al_scaffold_0001_3428"; transcriptId 913174
scaffold_1	Removed_in_V2	exon	15535777	15535837	.	+	.	name "Al_scaffold_0001_3428"; transcriptId 913174
scaffold_1	Removed_in_V2	CDS	15535777	15535837	.	+	0	name "Al_scaffold_0001_3428"; proteinId 881661; exonNumber 1
scaffold_1	Removed_in_V2	exon	15536001	15536074	.	+	.	name "Al_scaffold_0001_3428"; transcriptId 913174
scaffold_1	Removed_in_V2	CDS	15536001	15536074	.	+	1	name "Al_scaffold_0001_3428"; proteinId 881661; exonNumber 2
scaffold_1	Removed_in_V2	exon	15536234	15536298	.	+	.	name "Al_scaffold_0001_3428"; transcriptId 913174
scaffold_1	Removed_in_V2	CDS	15536234	15536298	.	+	0	name "Al_scaffold_0001_3428"; proteinId 881661; exonNumber 3
scaffold_1	Removed_in_V2	exon	15536559	15536616	.	+	.	name "Al_scaffold_0001_3428"; transcriptId 913174
scaffold_1	Removed_in_V2	CDS	15536559	15536616	.	+	2	name "Al_scaffold_0001_3428"; proteinId 881661; exonNumber 4
scaffold_1	Removed_in_V2	gene	15537442	15537652	.	-	.	name "scaffold_103729.1"; transcriptId 922448
scaffold_1	Removed_in_V2	exon	15537442	15537652	.	-	.	name "scaffold_103729.1"; transcriptId 922448
scaffold_1	Removed_in_V2	CDS	15537462	15537629	.	-	0	name "scaffold_103729.1"; proteinId 890935; exonNumber 1
scaffold_1	Removed_in_V2	gene	15551860	15552208	.	+	.	name "scaffold_103731.1"; transcriptId 922450
scaffold_1	Removed_in_V2	exon	15551860	15552208	.	+	.	name "scaffold_103731.1"; transcriptId 922450
scaffold_1	Removed_in_V2	CDS	15551880	15552188	.	+	0	name "scaffold_103731.1"; proteinId 890937; exonNumber 1
scaffold_1	Removed_in_V2	gene	15640780	15641855	.	+	.	name "scaffold_103749.1"; transcriptId 922468
scaffold_1	Removed_in_V2	exon	15640780	15640973	.	+	.	name "scaffold_103749.1"; transcriptId 922468
scaffold_1	Removed_in_V2	CDS	15640804	15640973	.	+	0	name "scaffold_103749.1"; proteinId 890955; exonNumber 1
scaffold_1	Removed_in_V2	exon	15641121	15641223	.	+	.	name "scaffold_103749.1"; transcriptId 922468
scaffold_1	Removed_in_V2	CDS	15641121	15641223	.	+	2	name "scaffold_103749.1"; proteinId 890955; exonNumber 2
scaffold_1	Removed_in_V2	exon	15641671	15641855	.	+	.	name "scaffold_103749.1"; transcriptId 922468
scaffold_1	Removed_in_V2	CDS	15641671	15641835	.	+	0	name "scaffold_103749.1"; proteinId 890955; exonNumber 3
scaffold_1	Removed_in_V2	gene	15680330	15680648	.	+	.	name "scaffold_103751.1"; transcriptId 922470
scaffold_1	Removed_in_V2	exon	15680330	15680478	.	+	.	name "scaffold_103751.1"; transcriptId 922470
scaffold_1	Removed_in_V2	CDS	15680350	15680478	.	+	0	name "scaffold_103751.1"; proteinId 890957; exonNumber 1
scaffold_1	Removed_in_V2	exon	15680551	15680648	.	+	.	name "scaffold_103751.1"; transcriptId 922470
scaffold_1	Removed_in_V2	CDS	15680551	15680628	.	+	0	name "scaffold_103751.1"; proteinId 890957; exonNumber 2
scaffold_1	Removed_in_V2	gene	15687536	15687866	.	+	.	name "scaffold_103753.1"; transcriptId 922472
scaffold_1	Removed_in_V2	exon	15687536	15687866	.	+	.	name "scaffold_103753.1"; transcriptId 922472
scaffold_1	Removed_in_V2	CDS	15687556	15687846	.	+	0	name "scaffold_103753.1"; proteinId 890959; exonNumber 1
scaffold_1	Removed_in_V2	gene	15702239	15702514	.	+	.	name "Al_scaffold_0001_3449"; transcriptId 913195
scaffold_1	Removed_in_V2	exon	15702239	15702349	.	+	.	name "Al_scaffold_0001_3449"; transcriptId 913195
scaffold_1	Removed_in_V2	CDS	15702239	15702349	.	+	0	name "Al_scaffold_0001_3449"; proteinId 881682; exonNumber 1
scaffold_1	Removed_in_V2	exon	15702419	15702514	.	+	.	name "Al_scaffold_0001_3449"; transcriptId 913195
scaffold_1	Removed_in_V2	CDS	15702419	15702514	.	+	0	name "Al_scaffold_0001_3449"; proteinId 881682; exonNumber 2
scaffold_1	Removed_in_V2	gene	15769057	15769287	.	-	.	name "scaffold_103766.1"; transcriptId 922485
scaffold_1	Removed_in_V2	exon	15769057	15769287	.	-	.	name "scaffold_103766.1"; transcriptId 922485
scaffold_1	Removed_in_V2	CDS	15769088	15769267	.	-	0	name "scaffold_103766.1"; proteinId 890972; exonNumber 1
scaffold_1	Removed_in_V2	gene	15875524	15876286	.	-	.	name "Al_scaffold_0001_3480"; transcriptId 913226
scaffold_1	Removed_in_V2	exon	15875524	15875632	.	-	.	name "Al_scaffold_0001_3480"; transcriptId 913226
scaffold_1	Removed_in_V2	CDS	15875524	15875632	.	-	0	name "Al_scaffold_0001_3480"; proteinId 881713; exonNumber 2
scaffold_1	Removed_in_V2	exon	15876096	15876286	.	-	.	name "Al_scaffold_0001_3480"; transcriptId 913226
scaffold_1	Removed_in_V2	CDS	15876096	15876286	.	-	1	name "Al_scaffold_0001_3480"; proteinId 881713; exonNumber 1
scaffold_1	Removed_in_V2	gene	16098290	16098816	.	-	.	name "Al_scaffold_0001_3517"; transcriptId 913263
scaffold_1	Removed_in_V2	exon	16098290	16098421	.	-	.	name "Al_scaffold_0001_3517"; transcriptId 913263
scaffold_1	Removed_in_V2	CDS	16098290	16098421	.	-	0	name "Al_scaffold_0001_3517"; proteinId 881750; exonNumber 2
scaffold_1	Removed_in_V2	exon	16098598	16098816	.	-	.	name "Al_scaffold_0001_3517"; transcriptId 913263
scaffold_1	Removed_in_V2	CDS	16098598	16098816	.	-	0	name "Al_scaffold_0001_3517"; proteinId 881750; exonNumber 1
scaffold_1	Removed_in_V2	gene	16322007	16322235	.	+	.	name "scaffold_103846.1"; transcriptId 922565
scaffold_1	Removed_in_V2	exon	16322007	16322235	.	+	.	name "scaffold_103846.1"; transcriptId 922565
scaffold_1	Removed_in_V2	CDS	16322029	16322214	.	+	0	name "scaffold_103846.1"; proteinId 891052; exonNumber 1
scaffold_1	Removed_in_V2	gene	16327579	16328539	.	+	.	name "scaffold_103847.1"; transcriptId 922566
scaffold_1	Removed_in_V2	exon	16327579	16327728	.	+	.	name "scaffold_103847.1"; transcriptId 922566
scaffold_1	Removed_in_V2	CDS	16327599	16327728	.	+	0	name "scaffold_103847.1"; proteinId 891053; exonNumber 1
scaffold_1	Removed_in_V2	exon	16327775	16328035	.	+	.	name "scaffold_103847.1"; transcriptId 922566
scaffold_1	Removed_in_V2	CDS	16327775	16328035	.	+	1	name "scaffold_103847.1"; proteinId 891053; exonNumber 2
scaffold_1	Removed_in_V2	exon	16328230	16328539	.	+	.	name "scaffold_103847.1"; transcriptId 922566
scaffold_1	Removed_in_V2	CDS	16328230	16328519	.	+	1	name "scaffold_103847.1"; proteinId 891053; exonNumber 3
scaffold_1	Removed_in_V2	gene	16597992	16598663	.	+	.	name "scaffold_103883.1"; transcriptId 922602
scaffold_1	Removed_in_V2	exon	16597992	16598015	.	+	.	name "scaffold_103883.1"; transcriptId 922602
scaffold_1	Removed_in_V2	CDS	16598013	16598015	.	+	0	name "scaffold_103883.1"; proteinId 891089; exonNumber 1
scaffold_1	Removed_in_V2	exon	16598461	16598663	.	+	.	name "scaffold_103883.1"; transcriptId 922602
scaffold_1	Removed_in_V2	CDS	16598461	16598643	.	+	0	name "scaffold_103883.1"; proteinId 891089; exonNumber 2
scaffold_1	Removed_in_V2	gene	16640031	16640340	.	+	.	name "scaffold_103894.1"; transcriptId 922613
scaffold_1	Removed_in_V2	exon	16640031	16640340	.	+	.	name "scaffold_103894.1"; transcriptId 922613
scaffold_1	Removed_in_V2	CDS	16640051	16640320	.	+	0	name "scaffold_103894.1"; proteinId 891100; exonNumber 1
scaffold_1	Removed_in_V2	gene	16675020	16675256	.	+	.	name "scaffold_103906.1"; transcriptId 922625
scaffold_1	Removed_in_V2	exon	16675020	16675256	.	+	.	name "scaffold_103906.1"; transcriptId 922625
scaffold_1	Removed_in_V2	CDS	16675045	16675236	.	+	0	name "scaffold_103906.1"; proteinId 891112; exonNumber 1
scaffold_1	Removed_in_V2	gene	16756476	16756715	.	+	.	name "Al_scaffold_0001_3606"; transcriptId 913352
scaffold_1	Removed_in_V2	exon	16756476	16756715	.	+	.	name "Al_scaffold_0001_3606"; transcriptId 913352
scaffold_1	Removed_in_V2	CDS	16756476	16756715	.	+	0	name "Al_scaffold_0001_3606"; proteinId 881839; exonNumber 1
scaffold_1	Removed_in_V2	gene	16850803	16852812	.	+	.	name "scaffold_103936.1"; transcriptId 922655
scaffold_1	Removed_in_V2	exon	16850803	16850939	.	+	.	name "scaffold_103936.1"; transcriptId 922655
scaffold_1	Removed_in_V2	CDS	16850823	16850939	.	+	0	name "scaffold_103936.1"; proteinId 891142; exonNumber 1
scaffold_1	Removed_in_V2	exon	16852652	16852812	.	+	.	name "scaffold_103936.1"; transcriptId 922655
scaffold_1	Removed_in_V2	CDS	16852652	16852792	.	+	0	name "scaffold_103936.1"; proteinId 891142; exonNumber 2
scaffold_1	Removed_in_V2	gene	17094537	17095470	.	-	.	name "Al_scaffold_0001_3637"; transcriptId 913383
scaffold_1	Removed_in_V2	exon	17094537	17094647	.	-	.	name "Al_scaffold_0001_3637"; transcriptId 913383
scaffold_1	Removed_in_V2	CDS	17094537	17094647	.	-	0	name "Al_scaffold_0001_3637"; proteinId 881870; exonNumber 2
scaffold_1	Removed_in_V2	exon	17095318	17095470	.	-	.	name "Al_scaffold_0001_3637"; transcriptId 913383
scaffold_1	Removed_in_V2	CDS	17095318	17095470	.	-	0	name "Al_scaffold_0001_3637"; proteinId 881870; exonNumber 1
scaffold_1	Removed_in_V2	gene	17182612	17182804	.	-	.	name "scaffold_103974.1"; transcriptId 922693
scaffold_1	Removed_in_V2	exon	17182612	17182804	.	-	.	name "scaffold_103974.1"; transcriptId 922693
scaffold_1	Removed_in_V2	CDS	17182632	17182784	.	-	0	name "scaffold_103974.1"; proteinId 891180; exonNumber 1
scaffold_1	Removed_in_V2	gene	17189918	17190141	.	+	.	name "scaffold_103976.1"; transcriptId 922695
scaffold_1	Removed_in_V2	exon	17189918	17190141	.	+	.	name "scaffold_103976.1"; transcriptId 922695
scaffold_1	Removed_in_V2	CDS	17189938	17190120	.	+	0	name "scaffold_103976.1"; proteinId 891182; exonNumber 1
scaffold_1	Removed_in_V2	gene	17190980	17191360	.	+	.	name "scaffold_103977.1"; transcriptId 922696
scaffold_1	Removed_in_V2	exon	17190980	17191360	.	+	.	name "scaffold_103977.1"; transcriptId 922696
scaffold_1	Removed_in_V2	CDS	17191000	17191338	.	+	0	name "scaffold_103977.1"; proteinId 891183; exonNumber 1
scaffold_1	Removed_in_V2	gene	17317404	17318381	.	-	.	name "Al_scaffold_0001_3662"; transcriptId 913408
scaffold_1	Removed_in_V2	exon	17317404	17317439	.	-	.	name "Al_scaffold_0001_3662"; transcriptId 913408
scaffold_1	Removed_in_V2	CDS	17317404	17317439	.	-	0	name "Al_scaffold_0001_3662"; proteinId 881895; exonNumber 4
scaffold_1	Removed_in_V2	exon	17317594	17317734	.	-	.	name "Al_scaffold_0001_3662"; transcriptId 913408
scaffold_1	Removed_in_V2	CDS	17317594	17317734	.	-	0	name "Al_scaffold_0001_3662"; proteinId 881895; exonNumber 3
scaffold_1	Removed_in_V2	exon	17317874	17318050	.	-	.	name "Al_scaffold_0001_3662"; transcriptId 913408
scaffold_1	Removed_in_V2	CDS	17317874	17318050	.	-	0	name "Al_scaffold_0001_3662"; proteinId 881895; exonNumber 2
scaffold_1	Removed_in_V2	exon	17318235	17318381	.	-	.	name "Al_scaffold_0001_3662"; transcriptId 913408
scaffold_1	Removed_in_V2	CDS	17318235	17318381	.	-	0	name "Al_scaffold_0001_3662"; proteinId 881895; exonNumber 1
scaffold_1	Removed_in_V2	gene	17327188	17327998	.	-	.	name "scaffold_103994.1"; transcriptId 922713
scaffold_1	Removed_in_V2	exon	17327188	17327289	.	-	.	name "scaffold_103994.1"; transcriptId 922713
scaffold_1	Removed_in_V2	CDS	17327208	17327289	.	-	0	name "scaffold_103994.1"; proteinId 891200; exonNumber 3
scaffold_1	Removed_in_V2	exon	17327383	17327623	.	-	.	name "scaffold_103994.1"; transcriptId 922713
scaffold_1	Removed_in_V2	CDS	17327383	17327623	.	-	1	name "scaffold_103994.1"; proteinId 891200; exonNumber 2
scaffold_1	Removed_in_V2	exon	17327865	17327998	.	-	.	name "scaffold_103994.1"; transcriptId 922713
scaffold_1	Removed_in_V2	CDS	17327865	17327976	.	-	2	name "scaffold_103994.1"; proteinId 891200; exonNumber 1
scaffold_1	Removed_in_V2	gene	17773424	17773733	.	+	.	name "scaffold_104046.1"; transcriptId 922765
scaffold_1	Removed_in_V2	exon	17773424	17773733	.	+	.	name "scaffold_104046.1"; transcriptId 922765
scaffold_1	Removed_in_V2	CDS	17773444	17773713	.	+	0	name "scaffold_104046.1"; proteinId 891252; exonNumber 1
scaffold_1	Removed_in_V2	gene	17778118	17778440	.	+	.	name "Al_scaffold_0001_3726"; transcriptId 913472
scaffold_1	Removed_in_V2	exon	17778118	17778237	.	+	.	name "Al_scaffold_0001_3726"; transcriptId 913472
scaffold_1	Removed_in_V2	CDS	17778118	17778237	.	+	0	name "Al_scaffold_0001_3726"; proteinId 881959; exonNumber 1
scaffold_1	Removed_in_V2	exon	17778291	17778440	.	+	.	name "Al_scaffold_0001_3726"; transcriptId 913472
scaffold_1	Removed_in_V2	CDS	17778291	17778440	.	+	0	name "Al_scaffold_0001_3726"; proteinId 881959; exonNumber 2
scaffold_1	Removed_in_V2	gene	18421892	18422820	.	-	.	name "Al_scaffold_0001_3768"; transcriptId 913514
scaffold_1	Removed_in_V2	exon	18421892	18421927	.	-	.	name "Al_scaffold_0001_3768"; transcriptId 913514
scaffold_1	Removed_in_V2	CDS	18421892	18421927	.	-	0	name "Al_scaffold_0001_3768"; proteinId 882001; exonNumber 2
scaffold_1	Removed_in_V2	exon	18422518	18422820	.	-	.	name "Al_scaffold_0001_3768"; transcriptId 913514
scaffold_1	Removed_in_V2	CDS	18422518	18422820	.	-	0	name "Al_scaffold_0001_3768"; proteinId 882001; exonNumber 1
scaffold_1	Removed_in_V2	gene	21566185	21566474	.	+	.	name "scaffold_104090.1"; transcriptId 922809
scaffold_1	Removed_in_V2	exon	21566185	21566474	.	+	.	name "scaffold_104090.1"; transcriptId 922809
scaffold_1	Removed_in_V2	CDS	21566205	21566453	.	+	0	name "scaffold_104090.1"; proteinId 891296; exonNumber 1
scaffold_1	Removed_in_V2	gene	21737808	21738001	.	+	.	name "scaffold_104106.1"; transcriptId 922825
scaffold_1	Removed_in_V2	exon	21737808	21738001	.	+	.	name "scaffold_104106.1"; transcriptId 922825
scaffold_1	Removed_in_V2	CDS	21737828	21737980	.	+	0	name "scaffold_104106.1"; proteinId 891312; exonNumber 1
scaffold_1	Removed_in_V2	gene	21809909	21813481	.	-	.	name "Al_scaffold_0001_3799"; transcriptId 913545
scaffold_1	Removed_in_V2	exon	21809909	21810067	.	-	.	name "Al_scaffold_0001_3799"; transcriptId 913545
scaffold_1	Removed_in_V2	CDS	21809909	21810067	.	-	0	name "Al_scaffold_0001_3799"; proteinId 882032; exonNumber 9
scaffold_1	Removed_in_V2	exon	21810187	21810248	.	-	.	name "Al_scaffold_0001_3799"; transcriptId 913545
scaffold_1	Removed_in_V2	CDS	21810187	21810248	.	-	0	name "Al_scaffold_0001_3799"; proteinId 882032; exonNumber 8
scaffold_1	Removed_in_V2	exon	21810332	21810387	.	-	.	name "Al_scaffold_0001_3799"; transcriptId 913545
scaffold_1	Removed_in_V2	CDS	21810332	21810387	.	-	2	name "Al_scaffold_0001_3799"; proteinId 882032; exonNumber 7
scaffold_1	Removed_in_V2	exon	21810440	21810638	.	-	.	name "Al_scaffold_0001_3799"; transcriptId 913545
scaffold_1	Removed_in_V2	CDS	21810440	21810638	.	-	1	name "Al_scaffold_0001_3799"; proteinId 882032; exonNumber 6
scaffold_1	Removed_in_V2	exon	21810699	21810862	.	-	.	name "Al_scaffold_0001_3799"; transcriptId 913545
scaffold_1	Removed_in_V2	CDS	21810699	21810862	.	-	2	name "Al_scaffold_0001_3799"; proteinId 882032; exonNumber 5
scaffold_1	Removed_in_V2	exon	21811702	21811930	.	-	.	name "Al_scaffold_0001_3799"; transcriptId 913545
scaffold_1	Removed_in_V2	CDS	21811702	21811930	.	-	1	name "Al_scaffold_0001_3799"; proteinId 882032; exonNumber 4
scaffold_1	Removed_in_V2	exon	21812270	21812348	.	-	.	name "Al_scaffold_0001_3799"; transcriptId 913545
scaffold_1	Removed_in_V2	CDS	21812270	21812348	.	-	2	name "Al_scaffold_0001_3799"; proteinId 882032; exonNumber 3
scaffold_1	Removed_in_V2	exon	21812896	21813140	.	-	.	name "Al_scaffold_0001_3799"; transcriptId 913545
scaffold_1	Removed_in_V2	CDS	21812896	21813140	.	-	0	name "Al_scaffold_0001_3799"; proteinId 882032; exonNumber 2
scaffold_1	Removed_in_V2	exon	21813412	21813481	.	-	.	name "Al_scaffold_0001_3799"; transcriptId 913545
scaffold_1	Removed_in_V2	CDS	21813412	21813481	.	-	2	name "Al_scaffold_0001_3799"; proteinId 882032; exonNumber 1
scaffold_1	Removed_in_V2	gene	21915505	21915839	.	-	.	name "Al_scaffold_0001_3806"; transcriptId 913552
scaffold_1	Removed_in_V2	exon	21915505	21915730	.	-	.	name "Al_scaffold_0001_3806"; transcriptId 913552
scaffold_1	Removed_in_V2	CDS	21915505	21915730	.	-	0	name "Al_scaffold_0001_3806"; proteinId 882039; exonNumber 2
scaffold_1	Removed_in_V2	exon	21915805	21915839	.	-	.	name "Al_scaffold_0001_3806"; transcriptId 913552
scaffold_1	Removed_in_V2	CDS	21915805	21915839	.	-	1	name "Al_scaffold_0001_3806"; proteinId 882039; exonNumber 1
scaffold_1	Removed_in_V2	gene	21944007	21944276	.	-	.	name "scaffold_104126.1"; transcriptId 922845
scaffold_1	Removed_in_V2	exon	21944007	21944276	.	-	.	name "scaffold_104126.1"; transcriptId 922845
scaffold_1	Removed_in_V2	CDS	21944031	21944255	.	-	0	name "scaffold_104126.1"; proteinId 891332; exonNumber 1
scaffold_1	Removed_in_V2	gene	21994044	21995189	.	-	.	name "fgenesh1_pg.C_scaffold_1003293"; transcriptId 336728
scaffold_1	Removed_in_V2	exon	21994044	21994101	.	-	.	name "fgenesh1_pg.C_scaffold_1003293"; transcriptId 336728
scaffold_1	Removed_in_V2	CDS	21994044	21994101	.	-	0	name "fgenesh1_pg.C_scaffold_1003293"; proteinId 336728; exonNumber 5
scaffold_1	Removed_in_V2	exon	21994192	21994404	.	-	.	name "fgenesh1_pg.C_scaffold_1003293"; transcriptId 336728
scaffold_1	Removed_in_V2	CDS	21994192	21994404	.	-	1	name "fgenesh1_pg.C_scaffold_1003293"; proteinId 336728; exonNumber 4
scaffold_1	Removed_in_V2	exon	21994477	21994582	.	-	.	name "fgenesh1_pg.C_scaffold_1003293"; transcriptId 336728
scaffold_1	Removed_in_V2	CDS	21994477	21994582	.	-	1	name "fgenesh1_pg.C_scaffold_1003293"; proteinId 336728; exonNumber 3
scaffold_1	Removed_in_V2	exon	21994669	21994933	.	-	.	name "fgenesh1_pg.C_scaffold_1003293"; transcriptId 336728
scaffold_1	Removed_in_V2	CDS	21994669	21994933	.	-	2	name "fgenesh1_pg.C_scaffold_1003293"; proteinId 336728; exonNumber 2
scaffold_1	Removed_in_V2	exon	21995016	21995189	.	-	.	name "fgenesh1_pg.C_scaffold_1003293"; transcriptId 336728
scaffold_1	Removed_in_V2	CDS	21995016	21995189	.	-	0	name "fgenesh1_pg.C_scaffold_1003293"; proteinId 336728; exonNumber 1
scaffold_1	Removed_in_V2	gene	22089752	22091076	.	+	.	name "fgenesh1_pg.C_scaffold_1003298"; transcriptId 336733
scaffold_1	Removed_in_V2	exon	22089752	22089905	.	+	.	name "fgenesh1_pg.C_scaffold_1003298"; transcriptId 336733
scaffold_1	Removed_in_V2	CDS	22089752	22089905	.	+	0	name "fgenesh1_pg.C_scaffold_1003298"; proteinId 336733; exonNumber 1
scaffold_1	Removed_in_V2	exon	22090709	22090878	.	+	.	name "fgenesh1_pg.C_scaffold_1003298"; transcriptId 336733
scaffold_1	Removed_in_V2	CDS	22090709	22090878	.	+	1	name "fgenesh1_pg.C_scaffold_1003298"; proteinId 336733; exonNumber 2
scaffold_1	Removed_in_V2	exon	22091032	22091076	.	+	.	name "fgenesh1_pg.C_scaffold_1003298"; transcriptId 336733
scaffold_1	Removed_in_V2	CDS	22091032	22091076	.	+	0	name "fgenesh1_pg.C_scaffold_1003298"; proteinId 336733; exonNumber 3
scaffold_1	Removed_in_V2	gene	22183853	22184453	.	+	.	name "Al_scaffold_0001_3835"; transcriptId 913581
scaffold_1	Removed_in_V2	exon	22183853	22183903	.	+	.	name "Al_scaffold_0001_3835"; transcriptId 913581
scaffold_1	Removed_in_V2	CDS	22183853	22183903	.	+	0	name "Al_scaffold_0001_3835"; proteinId 882068; exonNumber 1
scaffold_1	Removed_in_V2	exon	22184136	22184453	.	+	.	name "Al_scaffold_0001_3835"; transcriptId 913581
scaffold_1	Removed_in_V2	CDS	22184136	22184453	.	+	0	name "Al_scaffold_0001_3835"; proteinId 882068; exonNumber 2
scaffold_1	Removed_in_V2	gene	22320666	22321026	.	+	.	name "scaffold_104157.1"; transcriptId 922876
scaffold_1	Removed_in_V2	exon	22320666	22321026	.	+	.	name "scaffold_104157.1"; transcriptId 922876
scaffold_1	Removed_in_V2	CDS	22320686	22321006	.	+	0	name "scaffold_104157.1"; proteinId 891363; exonNumber 1
scaffold_1	Removed_in_V2	gene	22357444	22358528	.	+	.	name "fgenesh2_kg.1__3744__AT4G03170.1"; transcriptId 473790
scaffold_1	Removed_in_V2	exon	22357444	22357749	.	+	.	name "fgenesh2_kg.1__3744__AT4G03170.1"; transcriptId 473790
scaffold_1	Removed_in_V2	CDS	22357444	22357749	.	+	0	name "fgenesh2_kg.1__3744__AT4G03170.1"; proteinId 473790; exonNumber 1
scaffold_1	Removed_in_V2	exon	22357780	22357800	.	+	.	name "fgenesh2_kg.1__3744__AT4G03170.1"; transcriptId 473790
scaffold_1	Removed_in_V2	CDS	22357780	22357800	.	+	0	name "fgenesh2_kg.1__3744__AT4G03170.1"; proteinId 473790; exonNumber 2
scaffold_1	Removed_in_V2	exon	22357831	22357924	.	+	.	name "fgenesh2_kg.1__3744__AT4G03170.1"; transcriptId 473790
scaffold_1	Removed_in_V2	CDS	22357831	22357924	.	+	0	name "fgenesh2_kg.1__3744__AT4G03170.1"; proteinId 473790; exonNumber 3
scaffold_1	Removed_in_V2	exon	22358217	22358391	.	+	.	name "fgenesh2_kg.1__3744__AT4G03170.1"; transcriptId 473790
scaffold_1	Removed_in_V2	CDS	22358217	22358391	.	+	1	name "fgenesh2_kg.1__3744__AT4G03170.1"; proteinId 473790; exonNumber 4
scaffold_1	Removed_in_V2	exon	22358438	22358528	.	+	.	name "fgenesh2_kg.1__3744__AT4G03170.1"; transcriptId 473790
scaffold_1	Removed_in_V2	CDS	22358438	22358528	.	+	2	name "fgenesh2_kg.1__3744__AT4G03170.1"; proteinId 473790; exonNumber 5
scaffold_1	Removed_in_V2	gene	22525782	22525980	.	-	.	name "scaffold_104173.1"; transcriptId 922892
scaffold_1	Removed_in_V2	exon	22525782	22525980	.	-	.	name "scaffold_104173.1"; transcriptId 922892
scaffold_1	Removed_in_V2	CDS	22525802	22525957	.	-	0	name "scaffold_104173.1"; proteinId 891379; exonNumber 1
scaffold_1	Removed_in_V2	gene	22854823	22855032	.	-	.	name "Al_scaffold_0001_3900"; transcriptId 913646
scaffold_1	Removed_in_V2	exon	22854823	22855032	.	-	.	name "Al_scaffold_0001_3900"; transcriptId 913646
scaffold_1	Removed_in_V2	CDS	22854823	22855032	.	-	0	name "Al_scaffold_0001_3900"; proteinId 882133; exonNumber 1
scaffold_1	Removed_in_V2	gene	22945791	22946229	.	-	.	name "scaffold_104218.1"; transcriptId 922937
scaffold_1	Removed_in_V2	exon	22945791	22945978	.	-	.	name "scaffold_104218.1"; transcriptId 922937
scaffold_1	Removed_in_V2	CDS	22945811	22945978	.	-	0	name "scaffold_104218.1"; proteinId 891424; exonNumber 2
scaffold_1	Removed_in_V2	exon	22946207	22946229	.	-	.	name "scaffold_104218.1"; transcriptId 922937
scaffold_1	Removed_in_V2	CDS	22946207	22946209	.	-	0	name "scaffold_104218.1"; proteinId 891424; exonNumber 1
scaffold_1	Removed_in_V2	gene	22958891	22959198	.	-	.	name "scaffold_104221.1"; transcriptId 922940
scaffold_1	Removed_in_V2	exon	22958891	22959198	.	-	.	name "scaffold_104221.1"; transcriptId 922940
scaffold_1	Removed_in_V2	CDS	22958912	22959178	.	-	0	name "scaffold_104221.1"; proteinId 891427; exonNumber 1
scaffold_1	Removed_in_V2	gene	23183934	23184181	.	-	.	name "scaffold_104245.1"; transcriptId 922964
scaffold_1	Removed_in_V2	exon	23183934	23184181	.	-	.	name "scaffold_104245.1"; transcriptId 922964
scaffold_1	Removed_in_V2	CDS	23183954	23184160	.	-	0	name "scaffold_104245.1"; proteinId 891451; exonNumber 1
scaffold_1	Removed_in_V2	gene	23254083	23254369	.	-	.	name "scaffold_104254.1"; transcriptId 922973
scaffold_1	Removed_in_V2	exon	23254083	23254369	.	-	.	name "scaffold_104254.1"; transcriptId 922973
scaffold_1	Removed_in_V2	CDS	23254105	23254347	.	-	0	name "scaffold_104254.1"; proteinId 891460; exonNumber 1
scaffold_1	Removed_in_V2	gene	23470975	23473857	.	+	.	name "fgenesh1_pm.C_scaffold_1002957"; transcriptId 314177
scaffold_1	Removed_in_V2	exon	23470975	23470984	.	+	.	name "fgenesh1_pm.C_scaffold_1002957"; transcriptId 314177
scaffold_1	Removed_in_V2	CDS	23470975	23470984	.	+	0	name "fgenesh1_pm.C_scaffold_1002957"; proteinId 314177; exonNumber 1
scaffold_1	Removed_in_V2	exon	23471889	23472016	.	+	.	name "fgenesh1_pm.C_scaffold_1002957"; transcriptId 314177
scaffold_1	Removed_in_V2	CDS	23471889	23472016	.	+	1	name "fgenesh1_pm.C_scaffold_1002957"; proteinId 314177; exonNumber 2
scaffold_1	Removed_in_V2	exon	23472131	23472217	.	+	.	name "fgenesh1_pm.C_scaffold_1002957"; transcriptId 314177
scaffold_1	Removed_in_V2	CDS	23472131	23472217	.	+	0	name "fgenesh1_pm.C_scaffold_1002957"; proteinId 314177; exonNumber 3
scaffold_1	Removed_in_V2	exon	23472495	23472737	.	+	.	name "fgenesh1_pm.C_scaffold_1002957"; transcriptId 314177
scaffold_1	Removed_in_V2	CDS	23472495	23472737	.	+	0	name "fgenesh1_pm.C_scaffold_1002957"; proteinId 314177; exonNumber 4
scaffold_1	Removed_in_V2	exon	23472835	23472996	.	+	.	name "fgenesh1_pm.C_scaffold_1002957"; transcriptId 314177
scaffold_1	Removed_in_V2	CDS	23472835	23472996	.	+	0	name "fgenesh1_pm.C_scaffold_1002957"; proteinId 314177; exonNumber 5
scaffold_1	Removed_in_V2	exon	23473088	23473141	.	+	.	name "fgenesh1_pm.C_scaffold_1002957"; transcriptId 314177
scaffold_1	Removed_in_V2	CDS	23473088	23473141	.	+	0	name "fgenesh1_pm.C_scaffold_1002957"; proteinId 314177; exonNumber 6
scaffold_1	Removed_in_V2	exon	23473251	23473394	.	+	.	name "fgenesh1_pm.C_scaffold_1002957"; transcriptId 314177
scaffold_1	Removed_in_V2	CDS	23473251	23473394	.	+	0	name "fgenesh1_pm.C_scaffold_1002957"; proteinId 314177; exonNumber 7
scaffold_1	Removed_in_V2	exon	23473480	23473857	.	+	.	name "fgenesh1_pm.C_scaffold_1002957"; transcriptId 314177
scaffold_1	Removed_in_V2	CDS	23473480	23473857	.	+	0	name "fgenesh1_pm.C_scaffold_1002957"; proteinId 314177; exonNumber 8
scaffold_1	Removed_in_V2	gene	23479145	23479593	.	+	.	name "Al_scaffold_0001_3970"; transcriptId 913716
scaffold_1	Removed_in_V2	exon	23479145	23479368	.	+	.	name "Al_scaffold_0001_3970"; transcriptId 913716
scaffold_1	Removed_in_V2	CDS	23479145	23479368	.	+	0	name "Al_scaffold_0001_3970"; proteinId 882203; exonNumber 1
scaffold_1	Removed_in_V2	exon	23479479	23479593	.	+	.	name "Al_scaffold_0001_3970"; transcriptId 913716
scaffold_1	Removed_in_V2	CDS	23479479	23479593	.	+	2	name "Al_scaffold_0001_3970"; proteinId 882203; exonNumber 2
scaffold_1	Removed_in_V2	gene	23536813	23537007	.	+	.	name "scaffold_104297.1"; transcriptId 923016
scaffold_1	Removed_in_V2	exon	23536813	23537007	.	+	.	name "scaffold_104297.1"; transcriptId 923016
scaffold_1	Removed_in_V2	CDS	23536835	23536987	.	+	0	name "scaffold_104297.1"; proteinId 891503; exonNumber 1
scaffold_1	Removed_in_V2	gene	23637695	23639088	.	-	.	name "scaffold_104315.1"; transcriptId 923034
scaffold_1	Removed_in_V2	exon	23637695	23637836	.	-	.	name "scaffold_104315.1"; transcriptId 923034
scaffold_1	Removed_in_V2	CDS	23637715	23637836	.	-	0	name "scaffold_104315.1"; proteinId 891521; exonNumber 3
scaffold_1	Removed_in_V2	exon	23638611	23638664	.	-	.	name "scaffold_104315.1"; transcriptId 923034
scaffold_1	Removed_in_V2	CDS	23638611	23638664	.	-	2	name "scaffold_104315.1"; proteinId 891521; exonNumber 2
scaffold_1	Removed_in_V2	exon	23639064	23639088	.	-	.	name "scaffold_104315.1"; transcriptId 923034
scaffold_1	Removed_in_V2	CDS	23639064	23639067	.	-	2	name "scaffold_104315.1"; proteinId 891521; exonNumber 1
scaffold_1	Removed_in_V2	gene	23868257	23868829	.	+	.	name "Al_scaffold_0001_4025"; transcriptId 913771
scaffold_1	Removed_in_V2	exon	23868257	23868323	.	+	.	name "Al_scaffold_0001_4025"; transcriptId 913771
scaffold_1	Removed_in_V2	CDS	23868257	23868323	.	+	0	name "Al_scaffold_0001_4025"; proteinId 882258; exonNumber 1
scaffold_1	Removed_in_V2	exon	23868510	23868589	.	+	.	name "Al_scaffold_0001_4025"; transcriptId 913771
scaffold_1	Removed_in_V2	CDS	23868510	23868589	.	+	1	name "Al_scaffold_0001_4025"; proteinId 882258; exonNumber 2
scaffold_1	Removed_in_V2	exon	23868671	23868829	.	+	.	name "Al_scaffold_0001_4025"; transcriptId 913771
scaffold_1	Removed_in_V2	CDS	23868671	23868829	.	+	0	name "Al_scaffold_0001_4025"; proteinId 882258; exonNumber 3
scaffold_1	Removed_in_V2	gene	23944600	23944896	.	+	.	name "Al_scaffold_0001_4037"; transcriptId 913783
scaffold_1	Removed_in_V2	exon	23944600	23944896	.	+	.	name "Al_scaffold_0001_4037"; transcriptId 913783
scaffold_1	Removed_in_V2	CDS	23944600	23944896	.	+	0	name "Al_scaffold_0001_4037"; proteinId 882270; exonNumber 1
scaffold_1	Removed_in_V2	gene	24167826	24170107	.	-	.	name "Al_scaffold_0001_4062"; transcriptId 913808
scaffold_1	Removed_in_V2	exon	24167826	24167870	.	-	.	name "Al_scaffold_0001_4062"; transcriptId 913808
scaffold_1	Removed_in_V2	CDS	24167826	24167870	.	-	0	name "Al_scaffold_0001_4062"; proteinId 882295; exonNumber 3
scaffold_1	Removed_in_V2	exon	24167949	24168029	.	-	.	name "Al_scaffold_0001_4062"; transcriptId 913808
scaffold_1	Removed_in_V2	CDS	24167949	24168029	.	-	0	name "Al_scaffold_0001_4062"; proteinId 882295; exonNumber 2
scaffold_1	Removed_in_V2	exon	24170030	24170107	.	-	.	name "Al_scaffold_0001_4062"; transcriptId 913808
scaffold_1	Removed_in_V2	CDS	24170030	24170107	.	-	0	name "Al_scaffold_0001_4062"; proteinId 882295; exonNumber 1
scaffold_1	Removed_in_V2	gene	24188002	24188365	.	+	.	name "scaffold_104385.1"; transcriptId 923104
scaffold_1	Removed_in_V2	exon	24188002	24188365	.	+	.	name "scaffold_104385.1"; transcriptId 923104
scaffold_1	Removed_in_V2	CDS	24188022	24188345	.	+	0	name "scaffold_104385.1"; proteinId 891591; exonNumber 1
scaffold_1	Removed_in_V2	gene	24223310	24223539	.	+	.	name "scaffold_104389.1"; transcriptId 923108
scaffold_1	Removed_in_V2	exon	24223310	24223539	.	+	.	name "scaffold_104389.1"; transcriptId 923108
scaffold_1	Removed_in_V2	CDS	24223331	24223519	.	+	0	name "scaffold_104389.1"; proteinId 891595; exonNumber 1
scaffold_1	Removed_in_V2	gene	24224860	24225082	.	+	.	name "scaffold_104390.1"; transcriptId 923109
scaffold_1	Removed_in_V2	exon	24224860	24225082	.	+	.	name "scaffold_104390.1"; transcriptId 923109
scaffold_1	Removed_in_V2	CDS	24224880	24225059	.	+	0	name "scaffold_104390.1"; proteinId 891596; exonNumber 1
scaffold_1	Removed_in_V2	gene	24359525	24360129	.	-	.	name "Al_scaffold_0001_4085"; transcriptId 913831
scaffold_1	Removed_in_V2	exon	24359525	24359778	.	-	.	name "Al_scaffold_0001_4085"; transcriptId 913831
scaffold_1	Removed_in_V2	CDS	24359525	24359778	.	-	0	name "Al_scaffold_0001_4085"; proteinId 882318; exonNumber 2
scaffold_1	Removed_in_V2	exon	24359880	24360129	.	-	.	name "Al_scaffold_0001_4085"; transcriptId 913831
scaffold_1	Removed_in_V2	CDS	24359880	24360129	.	-	2	name "Al_scaffold_0001_4085"; proteinId 882318; exonNumber 1
scaffold_1	Removed_in_V2	gene	24613413	24613613	.	+	.	name "scaffold_104459.1"; transcriptId 923178
scaffold_1	Removed_in_V2	exon	24613413	24613613	.	+	.	name "scaffold_104459.1"; transcriptId 923178
scaffold_1	Removed_in_V2	CDS	24613433	24613591	.	+	0	name "scaffold_104459.1"; proteinId 891665; exonNumber 1
scaffold_1	Removed_in_V2	gene	24614849	24615293	.	+	.	name "Al_scaffold_0001_4131"; transcriptId 913877
scaffold_1	Removed_in_V2	exon	24614849	24614939	.	+	.	name "Al_scaffold_0001_4131"; transcriptId 913877
scaffold_1	Removed_in_V2	CDS	24614849	24614939	.	+	0	name "Al_scaffold_0001_4131"; proteinId 882364; exonNumber 1
scaffold_1	Removed_in_V2	exon	24615088	24615293	.	+	.	name "Al_scaffold_0001_4131"; transcriptId 913877
scaffold_1	Removed_in_V2	CDS	24615088	24615293	.	+	1	name "Al_scaffold_0001_4131"; proteinId 882364; exonNumber 2
scaffold_1	Removed_in_V2	gene	24678917	24681043	.	+	.	name "scaffold_104469.1"; transcriptId 923188
scaffold_1	Removed_in_V2	exon	24678917	24679019	.	+	.	name "scaffold_104469.1"; transcriptId 923188
scaffold_1	Removed_in_V2	CDS	24678938	24679019	.	+	0	name "scaffold_104469.1"; proteinId 891675; exonNumber 1
scaffold_1	Removed_in_V2	exon	24679126	24679217	.	+	.	name "scaffold_104469.1"; transcriptId 923188
scaffold_1	Removed_in_V2	CDS	24679126	24679217	.	+	1	name "scaffold_104469.1"; proteinId 891675; exonNumber 2
scaffold_1	Removed_in_V2	exon	24679316	24679545	.	+	.	name "scaffold_104469.1"; transcriptId 923188
scaffold_1	Removed_in_V2	CDS	24679316	24679545	.	+	0	name "scaffold_104469.1"; proteinId 891675; exonNumber 3
scaffold_1	Removed_in_V2	exon	24679885	24680022	.	+	.	name "scaffold_104469.1"; transcriptId 923188
scaffold_1	Removed_in_V2	CDS	24679885	24680022	.	+	2	name "scaffold_104469.1"; proteinId 891675; exonNumber 4
scaffold_1	Removed_in_V2	exon	24680783	24681043	.	+	.	name "scaffold_104469.1"; transcriptId 923188
scaffold_1	Removed_in_V2	CDS	24680783	24681023	.	+	2	name "scaffold_104469.1"; proteinId 891675; exonNumber 5
scaffold_1	Removed_in_V2	gene	24714854	24716129	.	+	.	name "fgenesh1_pm.C_scaffold_1003077"; transcriptId 314297
scaffold_1	Removed_in_V2	exon	24714854	24715240	.	+	.	name "fgenesh1_pm.C_scaffold_1003077"; transcriptId 314297
scaffold_1	Removed_in_V2	CDS	24714854	24715240	.	+	0	name "fgenesh1_pm.C_scaffold_1003077"; proteinId 314297; exonNumber 1
scaffold_1	Removed_in_V2	exon	24715270	24715344	.	+	.	name "fgenesh1_pm.C_scaffold_1003077"; transcriptId 314297
scaffold_1	Removed_in_V2	CDS	24715270	24715344	.	+	0	name "fgenesh1_pm.C_scaffold_1003077"; proteinId 314297; exonNumber 2
scaffold_1	Removed_in_V2	exon	24715378	24715974	.	+	.	name "fgenesh1_pm.C_scaffold_1003077"; transcriptId 314297
scaffold_1	Removed_in_V2	CDS	24715378	24715974	.	+	0	name "fgenesh1_pm.C_scaffold_1003077"; proteinId 314297; exonNumber 3
scaffold_1	Removed_in_V2	exon	24716022	24716129	.	+	.	name "fgenesh1_pm.C_scaffold_1003077"; transcriptId 314297
scaffold_1	Removed_in_V2	CDS	24716022	24716129	.	+	0	name "fgenesh1_pm.C_scaffold_1003077"; proteinId 314297; exonNumber 4
scaffold_1	Removed_in_V2	gene	24745185	24745611	.	-	.	name "scaffold_104488.1"; transcriptId 923207
scaffold_1	Removed_in_V2	exon	24745185	24745404	.	-	.	name "scaffold_104488.1"; transcriptId 923207
scaffold_1	Removed_in_V2	CDS	24745207	24745404	.	-	0	name "scaffold_104488.1"; proteinId 891694; exonNumber 2
scaffold_1	Removed_in_V2	exon	24745520	24745611	.	-	.	name "scaffold_104488.1"; transcriptId 923207
scaffold_1	Removed_in_V2	CDS	24745520	24745591	.	-	0	name "scaffold_104488.1"; proteinId 891694; exonNumber 1
scaffold_1	Removed_in_V2	gene	24808668	24808868	.	-	.	name "scaffold_104497.1"; transcriptId 923216
scaffold_1	Removed_in_V2	exon	24808668	24808868	.	-	.	name "scaffold_104497.1"; transcriptId 923216
scaffold_1	Removed_in_V2	CDS	24808689	24808844	.	-	0	name "scaffold_104497.1"; proteinId 891703; exonNumber 1
scaffold_1	Removed_in_V2	gene	24937407	24937899	.	+	.	name "Al_scaffold_0001_4186"; transcriptId 913932
scaffold_1	Removed_in_V2	exon	24937407	24937431	.	+	.	name "Al_scaffold_0001_4186"; transcriptId 913932
scaffold_1	Removed_in_V2	CDS	24937407	24937431	.	+	0	name "Al_scaffold_0001_4186"; proteinId 882419; exonNumber 1
scaffold_1	Removed_in_V2	exon	24937682	24937899	.	+	.	name "Al_scaffold_0001_4186"; transcriptId 913932
scaffold_1	Removed_in_V2	CDS	24937682	24937899	.	+	1	name "Al_scaffold_0001_4186"; proteinId 882419; exonNumber 2
scaffold_1	Removed_in_V2	gene	25094287	25094818	.	+	.	name "scaffold_104544.1"; transcriptId 923263
scaffold_1	Removed_in_V2	exon	25094287	25094818	.	+	.	name "scaffold_104544.1"; transcriptId 923263
scaffold_1	Removed_in_V2	CDS	25094307	25094795	.	+	0	name "scaffold_104544.1"; proteinId 891750; exonNumber 1
scaffold_1	Removed_in_V2	gene	25105341	25105890	.	-	.	name "Al_scaffold_0001_4217"; transcriptId 913963
scaffold_1	Removed_in_V2	exon	25105341	25105542	.	-	.	name "Al_scaffold_0001_4217"; transcriptId 913963
scaffold_1	Removed_in_V2	CDS	25105341	25105542	.	-	0	name "Al_scaffold_0001_4217"; proteinId 882450; exonNumber 3
scaffold_1	Removed_in_V2	exon	25105615	25105720	.	-	.	name "Al_scaffold_0001_4217"; transcriptId 913963
scaffold_1	Removed_in_V2	CDS	25105615	25105720	.	-	1	name "Al_scaffold_0001_4217"; proteinId 882450; exonNumber 2
scaffold_1	Removed_in_V2	exon	25105809	25105890	.	-	.	name "Al_scaffold_0001_4217"; transcriptId 913963
scaffold_1	Removed_in_V2	CDS	25105809	25105890	.	-	2	name "Al_scaffold_0001_4217"; proteinId 882450; exonNumber 1
scaffold_1	Removed_in_V2	gene	25538235	25538696	.	-	.	name "scaffold_104617.1"; transcriptId 923336
scaffold_1	Removed_in_V2	exon	25538235	25538471	.	-	.	name "scaffold_104617.1"; transcriptId 923336
scaffold_1	Removed_in_V2	CDS	25538256	25538471	.	-	0	name "scaffold_104617.1"; proteinId 891823; exonNumber 2
scaffold_1	Removed_in_V2	exon	25538536	25538696	.	-	.	name "scaffold_104617.1"; transcriptId 923336
scaffold_1	Removed_in_V2	CDS	25538536	25538676	.	-	0	name "scaffold_104617.1"; proteinId 891823; exonNumber 1
scaffold_1	Removed_in_V2	gene	25640878	25641703	.	+	.	name "scaffold_104637.1"; transcriptId 923356
scaffold_1	Removed_in_V2	exon	25640878	25641014	.	+	.	name "scaffold_104637.1"; transcriptId 923356
scaffold_1	Removed_in_V2	CDS	25640898	25641014	.	+	0	name "scaffold_104637.1"; proteinId 891843; exonNumber 1
scaffold_1	Removed_in_V2	exon	25641387	25641521	.	+	.	name "scaffold_104637.1"; transcriptId 923356
scaffold_1	Removed_in_V2	CDS	25641387	25641521	.	+	0	name "scaffold_104637.1"; proteinId 891843; exonNumber 2
scaffold_1	Removed_in_V2	exon	25641603	25641703	.	+	.	name "scaffold_104637.1"; transcriptId 923356
scaffold_1	Removed_in_V2	CDS	25641603	25641683	.	+	0	name "scaffold_104637.1"; proteinId 891843; exonNumber 3
scaffold_1	Removed_in_V2	gene	25669725	25669915	.	-	.	name "scaffold_104642.1"; transcriptId 923361
scaffold_1	Removed_in_V2	exon	25669725	25669915	.	-	.	name "scaffold_104642.1"; transcriptId 923361
scaffold_1	Removed_in_V2	CDS	25669746	25669895	.	-	0	name "scaffold_104642.1"; proteinId 891848; exonNumber 1
scaffold_1	Removed_in_V2	gene	25757270	25757465	.	-	.	name "scaffold_104657.1"; transcriptId 923376
scaffold_1	Removed_in_V2	exon	25757270	25757465	.	-	.	name "scaffold_104657.1"; transcriptId 923376
scaffold_1	Removed_in_V2	CDS	25757290	25757439	.	-	0	name "scaffold_104657.1"; proteinId 891863; exonNumber 1
scaffold_1	Removed_in_V2	gene	25807117	25808081	.	-	.	name "scaffold_104673.1"; transcriptId 923392
scaffold_1	Removed_in_V2	exon	25807117	25807321	.	-	.	name "scaffold_104673.1"; transcriptId 923392
scaffold_1	Removed_in_V2	CDS	25807138	25807321	.	-	0	name "scaffold_104673.1"; proteinId 891879; exonNumber 3
scaffold_1	Removed_in_V2	exon	25807517	25807723	.	-	.	name "scaffold_104673.1"; transcriptId 923392
scaffold_1	Removed_in_V2	CDS	25807517	25807723	.	-	1	name "scaffold_104673.1"; proteinId 891879; exonNumber 2
scaffold_1	Removed_in_V2	exon	25807939	25808081	.	-	.	name "scaffold_104673.1"; transcriptId 923392
scaffold_1	Removed_in_V2	CDS	25807939	25808060	.	-	1	name "scaffold_104673.1"; proteinId 891879; exonNumber 1
scaffold_1	Removed_in_V2	gene	25892712	25895197	.	-	.	name "Al_scaffold_0001_4339"; transcriptId 914085
scaffold_1	Removed_in_V2	exon	25892712	25892849	.	-	.	name "Al_scaffold_0001_4339"; transcriptId 914085
scaffold_1	Removed_in_V2	CDS	25892712	25892849	.	-	0	name "Al_scaffold_0001_4339"; proteinId 882572; exonNumber 6
scaffold_1	Removed_in_V2	exon	25892920	25893073	.	-	.	name "Al_scaffold_0001_4339"; transcriptId 914085
scaffold_1	Removed_in_V2	CDS	25892920	25893073	.	-	0	name "Al_scaffold_0001_4339"; proteinId 882572; exonNumber 5
scaffold_1	Removed_in_V2	exon	25893323	25893378	.	-	.	name "Al_scaffold_0001_4339"; transcriptId 914085
scaffold_1	Removed_in_V2	CDS	25893323	25893378	.	-	1	name "Al_scaffold_0001_4339"; proteinId 882572; exonNumber 4
scaffold_1	Removed_in_V2	exon	25893878	25893933	.	-	.	name "Al_scaffold_0001_4339"; transcriptId 914085
scaffold_1	Removed_in_V2	CDS	25893878	25893933	.	-	0	name "Al_scaffold_0001_4339"; proteinId 882572; exonNumber 3
scaffold_1	Removed_in_V2	exon	25893997	25894088	.	-	.	name "Al_scaffold_0001_4339"; transcriptId 914085
scaffold_1	Removed_in_V2	CDS	25893997	25894088	.	-	2	name "Al_scaffold_0001_4339"; proteinId 882572; exonNumber 2
scaffold_1	Removed_in_V2	exon	25894971	25895197	.	-	.	name "Al_scaffold_0001_4339"; transcriptId 914085
scaffold_1	Removed_in_V2	CDS	25894971	25895197	.	-	1	name "Al_scaffold_0001_4339"; proteinId 882572; exonNumber 1
scaffold_1	Removed_in_V2	gene	25971182	25971417	.	+	.	name "scaffold_104707.1"; transcriptId 923426
scaffold_1	Removed_in_V2	exon	25971182	25971417	.	+	.	name "scaffold_104707.1"; transcriptId 923426
scaffold_1	Removed_in_V2	CDS	25971202	25971396	.	+	0	name "scaffold_104707.1"; proteinId 891913; exonNumber 1
scaffold_1	Removed_in_V2	gene	25995837	25996758	.	+	.	name "scaffold_104714.1"; transcriptId 923433
scaffold_1	Removed_in_V2	exon	25995837	25996299	.	+	.	name "scaffold_104714.1"; transcriptId 923433
scaffold_1	Removed_in_V2	CDS	25995859	25996299	.	+	0	name "scaffold_104714.1"; proteinId 891920; exonNumber 1
scaffold_1	Removed_in_V2	exon	25996547	25996758	.	+	.	name "scaffold_104714.1"; transcriptId 923433
scaffold_1	Removed_in_V2	CDS	25996547	25996738	.	+	0	name "scaffold_104714.1"; proteinId 891920; exonNumber 2
scaffold_1	Removed_in_V2	gene	26207929	26208799	.	-	.	name "Al_scaffold_0001_4386"; transcriptId 914132
scaffold_1	Removed_in_V2	exon	26207929	26207961	.	-	.	name "Al_scaffold_0001_4386"; transcriptId 914132
scaffold_1	Removed_in_V2	CDS	26207929	26207961	.	-	0	name "Al_scaffold_0001_4386"; proteinId 882619; exonNumber 3
scaffold_1	Removed_in_V2	exon	26208133	26208299	.	-	.	name "Al_scaffold_0001_4386"; transcriptId 914132
scaffold_1	Removed_in_V2	CDS	26208133	26208299	.	-	0	name "Al_scaffold_0001_4386"; proteinId 882619; exonNumber 2
scaffold_1	Removed_in_V2	exon	26208727	26208799	.	-	.	name "Al_scaffold_0001_4386"; transcriptId 914132
scaffold_1	Removed_in_V2	CDS	26208727	26208799	.	-	2	name "Al_scaffold_0001_4386"; proteinId 882619; exonNumber 1
scaffold_1	Removed_in_V2	gene	26233742	26233945	.	-	.	name "scaffold_104751.1"; transcriptId 923470
scaffold_1	Removed_in_V2	exon	26233742	26233945	.	-	.	name "scaffold_104751.1"; transcriptId 923470
scaffold_1	Removed_in_V2	CDS	26233763	26233924	.	-	0	name "scaffold_104751.1"; proteinId 891957; exonNumber 1
scaffold_1	Removed_in_V2	gene	26258450	26258860	.	-	.	name "Al_scaffold_0001_4395"; transcriptId 914141
scaffold_1	Removed_in_V2	exon	26258450	26258860	.	-	.	name "Al_scaffold_0001_4395"; transcriptId 914141
scaffold_1	Removed_in_V2	CDS	26258450	26258860	.	-	0	name "Al_scaffold_0001_4395"; proteinId 882628; exonNumber 1
scaffold_1	Removed_in_V2	gene	26260200	26261806	.	+	.	name "Al_scaffold_0001_4396"; transcriptId 914142
scaffold_1	Removed_in_V2	exon	26260200	26260333	.	+	.	name "Al_scaffold_0001_4396"; transcriptId 914142
scaffold_1	Removed_in_V2	CDS	26260200	26260333	.	+	0	name "Al_scaffold_0001_4396"; proteinId 882629; exonNumber 1
scaffold_1	Removed_in_V2	exon	26261557	26261806	.	+	.	name "Al_scaffold_0001_4396"; transcriptId 914142
scaffold_1	Removed_in_V2	CDS	26261557	26261806	.	+	2	name "Al_scaffold_0001_4396"; proteinId 882629; exonNumber 2
scaffold_1	Removed_in_V2	gene	26452583	26452880	.	+	.	name "scaffold_104794.1"; transcriptId 923513
scaffold_1	Removed_in_V2	exon	26452583	26452880	.	+	.	name "scaffold_104794.1"; transcriptId 923513
scaffold_1	Removed_in_V2	CDS	26452606	26452857	.	+	0	name "scaffold_104794.1"; proteinId 892000; exonNumber 1
scaffold_1	Removed_in_V2	gene	26453018	26453389	.	-	.	name "scaffold_104795.1"; transcriptId 923514
scaffold_1	Removed_in_V2	exon	26453018	26453238	.	-	.	name "scaffold_104795.1"; transcriptId 923514
scaffold_1	Removed_in_V2	CDS	26453038	26453238	.	-	0	name "scaffold_104795.1"; proteinId 892001; exonNumber 2
scaffold_1	Removed_in_V2	exon	26453321	26453389	.	-	.	name "scaffold_104795.1"; transcriptId 923514
scaffold_1	Removed_in_V2	CDS	26453321	26453368	.	-	0	name "scaffold_104795.1"; proteinId 892001; exonNumber 1
scaffold_1	Removed_in_V2	gene	26650957	26651563	.	+	.	name "scaffold_104827.1"; transcriptId 923546
scaffold_1	Removed_in_V2	exon	26650957	26651563	.	+	.	name "scaffold_104827.1"; transcriptId 923546
scaffold_1	Removed_in_V2	CDS	26650977	26651543	.	+	0	name "scaffold_104827.1"; proteinId 892033; exonNumber 1
scaffold_1	Removed_in_V2	gene	26657819	26658260	.	-	.	name "scaffold_104829.1"; transcriptId 923548
scaffold_1	Removed_in_V2	exon	26657819	26658260	.	-	.	name "scaffold_104829.1"; transcriptId 923548
scaffold_1	Removed_in_V2	CDS	26657842	26658240	.	-	0	name "scaffold_104829.1"; proteinId 892035; exonNumber 1
scaffold_1	Removed_in_V2	gene	26932234	26932555	.	-	.	name "scaffold_104874.1"; transcriptId 923593
scaffold_1	Removed_in_V2	exon	26932234	26932555	.	-	.	name "scaffold_104874.1"; transcriptId 923593
scaffold_1	Removed_in_V2	CDS	26932254	26932535	.	-	0	name "scaffold_104874.1"; proteinId 892080; exonNumber 1
scaffold_1	Removed_in_V2	gene	26965647	26966478	.	-	.	name "Al_scaffold_0001_4502"; transcriptId 914248
scaffold_1	Removed_in_V2	exon	26965647	26965684	.	-	.	name "Al_scaffold_0001_4502"; transcriptId 914248
scaffold_1	Removed_in_V2	CDS	26965647	26965684	.	-	0	name "Al_scaffold_0001_4502"; proteinId 882735; exonNumber 3
scaffold_1	Removed_in_V2	exon	26965929	26966184	.	-	.	name "Al_scaffold_0001_4502"; transcriptId 914248
scaffold_1	Removed_in_V2	CDS	26965929	26966184	.	-	2	name "Al_scaffold_0001_4502"; proteinId 882735; exonNumber 2
scaffold_1	Removed_in_V2	exon	26966422	26966478	.	-	.	name "Al_scaffold_0001_4502"; transcriptId 914248
scaffold_1	Removed_in_V2	CDS	26966422	26966478	.	-	0	name "Al_scaffold_0001_4502"; proteinId 882735; exonNumber 1
scaffold_1	Removed_in_V2	gene	27004842	27005039	.	-	.	name "scaffold_104882.1"; transcriptId 923601
scaffold_1	Removed_in_V2	exon	27004842	27005039	.	-	.	name "scaffold_104882.1"; transcriptId 923601
scaffold_1	Removed_in_V2	CDS	27004862	27005014	.	-	0	name "scaffold_104882.1"; proteinId 892088; exonNumber 1
scaffold_1	Removed_in_V2	gene	27057017	27057232	.	-	.	name "scaffold_104893.1"; transcriptId 923612
scaffold_1	Removed_in_V2	exon	27057017	27057232	.	-	.	name "scaffold_104893.1"; transcriptId 923612
scaffold_1	Removed_in_V2	CDS	27057039	27057212	.	-	0	name "scaffold_104893.1"; proteinId 892099; exonNumber 1
scaffold_1	Removed_in_V2	gene	27061256	27062334	.	+	.	name "fgenesh2_kg.1__4196__AT2G36730.1"; transcriptId 474242
scaffold_1	Removed_in_V2	exon	27061256	27061528	.	+	.	name "fgenesh2_kg.1__4196__AT2G36730.1"; transcriptId 474242
scaffold_1	Removed_in_V2	CDS	27061256	27061528	.	+	0	name "fgenesh2_kg.1__4196__AT2G36730.1"; proteinId 474242; exonNumber 1
scaffold_1	Removed_in_V2	exon	27061567	27061651	.	+	.	name "fgenesh2_kg.1__4196__AT2G36730.1"; transcriptId 474242
scaffold_1	Removed_in_V2	CDS	27061567	27061651	.	+	0	name "fgenesh2_kg.1__4196__AT2G36730.1"; proteinId 474242; exonNumber 2
scaffold_1	Removed_in_V2	exon	27061761	27061915	.	+	.	name "fgenesh2_kg.1__4196__AT2G36730.1"; transcriptId 474242
scaffold_1	Removed_in_V2	CDS	27061761	27061915	.	+	1	name "fgenesh2_kg.1__4196__AT2G36730.1"; proteinId 474242; exonNumber 3
scaffold_1	Removed_in_V2	exon	27061945	27062012	.	+	.	name "fgenesh2_kg.1__4196__AT2G36730.1"; transcriptId 474242
scaffold_1	Removed_in_V2	CDS	27061945	27062012	.	+	0	name "fgenesh2_kg.1__4196__AT2G36730.1"; proteinId 474242; exonNumber 4
scaffold_1	Removed_in_V2	exon	27062132	27062334	.	+	.	name "fgenesh2_kg.1__4196__AT2G36730.1"; transcriptId 474242
scaffold_1	Removed_in_V2	CDS	27062132	27062334	.	+	2	name "fgenesh2_kg.1__4196__AT2G36730.1"; proteinId 474242; exonNumber 5
scaffold_1	Removed_in_V2	gene	27398263	27399126	.	+	.	name "Al_scaffold_0001_4583"; transcriptId 914329
scaffold_1	Removed_in_V2	exon	27398263	27398445	.	+	.	name "Al_scaffold_0001_4583"; transcriptId 914329
scaffold_1	Removed_in_V2	CDS	27398263	27398445	.	+	0	name "Al_scaffold_0001_4583"; proteinId 882816; exonNumber 1
scaffold_1	Removed_in_V2	exon	27398977	27399126	.	+	.	name "Al_scaffold_0001_4583"; transcriptId 914329
scaffold_1	Removed_in_V2	CDS	27398977	27399126	.	+	0	name "Al_scaffold_0001_4583"; proteinId 882816; exonNumber 2
scaffold_1	Removed_in_V2	gene	27604378	27604584	.	-	.	name "Al_scaffold_0001_4614"; transcriptId 914360
scaffold_1	Removed_in_V2	exon	27604378	27604584	.	-	.	name "Al_scaffold_0001_4614"; transcriptId 914360
scaffold_1	Removed_in_V2	CDS	27604378	27604584	.	-	0	name "Al_scaffold_0001_4614"; proteinId 882847; exonNumber 1
scaffold_1	Removed_in_V2	gene	27792667	27792953	.	+	.	name "scaffold_105017.1"; transcriptId 923736
scaffold_1	Removed_in_V2	exon	27792667	27792953	.	+	.	name "scaffold_105017.1"; transcriptId 923736
scaffold_1	Removed_in_V2	CDS	27792688	27792933	.	+	0	name "scaffold_105017.1"; proteinId 892223; exonNumber 1
scaffold_1	Removed_in_V2	gene	27854728	27890557	.	+	.	name "Al_scaffold_0001_4659"; transcriptId 914405
scaffold_1	Removed_in_V2	exon	27854728	27854733	.	+	.	name "Al_scaffold_0001_4659"; transcriptId 914405
scaffold_1	Removed_in_V2	CDS	27854728	27854733	.	+	0	name "Al_scaffold_0001_4659"; proteinId 882892; exonNumber 1
scaffold_1	Removed_in_V2	exon	27855159	27855239	.	+	.	name "Al_scaffold_0001_4659"; transcriptId 914405
scaffold_1	Removed_in_V2	CDS	27855159	27855239	.	+	0	name "Al_scaffold_0001_4659"; proteinId 882892; exonNumber 2
scaffold_1	Removed_in_V2	exon	27855452	27855499	.	+	.	name "Al_scaffold_0001_4659"; transcriptId 914405
scaffold_1	Removed_in_V2	CDS	27855452	27855499	.	+	0	name "Al_scaffold_0001_4659"; proteinId 882892; exonNumber 3
scaffold_1	Removed_in_V2	exon	27855663	27855722	.	+	.	name "Al_scaffold_0001_4659"; transcriptId 914405
scaffold_1	Removed_in_V2	CDS	27855663	27855722	.	+	0	name "Al_scaffold_0001_4659"; proteinId 882892; exonNumber 4
scaffold_1	Removed_in_V2	exon	27855809	27855880	.	+	.	name "Al_scaffold_0001_4659"; transcriptId 914405
scaffold_1	Removed_in_V2	CDS	27855809	27855880	.	+	0	name "Al_scaffold_0001_4659"; proteinId 882892; exonNumber 5
scaffold_1	Removed_in_V2	exon	27855990	27856037	.	+	.	name "Al_scaffold_0001_4659"; transcriptId 914405
scaffold_1	Removed_in_V2	CDS	27855990	27856037	.	+	0	name "Al_scaffold_0001_4659"; proteinId 882892; exonNumber 6
scaffold_1	Removed_in_V2	exon	27856181	27856298	.	+	.	name "Al_scaffold_0001_4659"; transcriptId 914405
scaffold_1	Removed_in_V2	CDS	27856181	27856298	.	+	0	name "Al_scaffold_0001_4659"; proteinId 882892; exonNumber 7
scaffold_1	Removed_in_V2	exon	27890018	27890123	.	+	.	name "Al_scaffold_0001_4659"; transcriptId 914405
scaffold_1	Removed_in_V2	CDS	27890018	27890123	.	+	1	name "Al_scaffold_0001_4659"; proteinId 882892; exonNumber 8
scaffold_1	Removed_in_V2	exon	27890198	27890410	.	+	.	name "Al_scaffold_0001_4659"; transcriptId 914405
scaffold_1	Removed_in_V2	CDS	27890198	27890410	.	+	2	name "Al_scaffold_0001_4659"; proteinId 882892; exonNumber 9
scaffold_1	Removed_in_V2	exon	27890500	27890557	.	+	.	name "Al_scaffold_0001_4659"; transcriptId 914405
scaffold_1	Removed_in_V2	CDS	27890500	27890557	.	+	2	name "Al_scaffold_0001_4659"; proteinId 882892; exonNumber 10
scaffold_1	Removed_in_V2	gene	28067810	28069488	.	-	.	name "scaffold_105078.1"; transcriptId 923797
scaffold_1	Removed_in_V2	exon	28067810	28067948	.	-	.	name "scaffold_105078.1"; transcriptId 923797
scaffold_1	Removed_in_V2	CDS	28067830	28067948	.	-	0	name "scaffold_105078.1"; proteinId 892284; exonNumber 7
scaffold_1	Removed_in_V2	exon	28068040	28068125	.	-	.	name "scaffold_105078.1"; transcriptId 923797
scaffold_1	Removed_in_V2	CDS	28068040	28068125	.	-	2	name "scaffold_105078.1"; proteinId 892284; exonNumber 6
scaffold_1	Removed_in_V2	exon	28068218	28068350	.	-	.	name "scaffold_105078.1"; transcriptId 923797
scaffold_1	Removed_in_V2	CDS	28068218	28068350	.	-	1	name "scaffold_105078.1"; proteinId 892284; exonNumber 5
scaffold_1	Removed_in_V2	exon	28068688	28068757	.	-	.	name "scaffold_105078.1"; transcriptId 923797
scaffold_1	Removed_in_V2	CDS	28068688	28068757	.	-	2	name "scaffold_105078.1"; proteinId 892284; exonNumber 4
scaffold_1	Removed_in_V2	exon	28068874	28068910	.	-	.	name "scaffold_105078.1"; transcriptId 923797
scaffold_1	Removed_in_V2	CDS	28068874	28068910	.	-	0	name "scaffold_105078.1"; proteinId 892284; exonNumber 3
scaffold_1	Removed_in_V2	exon	28069225	28069327	.	-	.	name "scaffold_105078.1"; transcriptId 923797
scaffold_1	Removed_in_V2	CDS	28069225	28069327	.	-	1	name "scaffold_105078.1"; proteinId 892284; exonNumber 2
scaffold_1	Removed_in_V2	exon	28069459	28069488	.	-	.	name "scaffold_105078.1"; transcriptId 923797
scaffold_1	Removed_in_V2	CDS	28069459	28069468	.	-	2	name "scaffold_105078.1"; proteinId 892284; exonNumber 1
scaffold_1	Removed_in_V2	gene	28087394	28087610	.	+	.	name "scaffold_105081.1"; transcriptId 923800
scaffold_1	Removed_in_V2	exon	28087394	28087610	.	+	.	name "scaffold_105081.1"; transcriptId 923800
scaffold_1	Removed_in_V2	CDS	28087414	28087590	.	+	0	name "scaffold_105081.1"; proteinId 892287; exonNumber 1
scaffold_1	Removed_in_V2	gene	28367001	28367191	.	-	.	name "scaffold_105143.1"; transcriptId 923862
scaffold_1	Removed_in_V2	exon	28367001	28367191	.	-	.	name "scaffold_105143.1"; transcriptId 923862
scaffold_1	Removed_in_V2	CDS	28367021	28367170	.	-	0	name "scaffold_105143.1"; proteinId 892349; exonNumber 1
scaffold_1	Removed_in_V2	gene	28496821	28497079	.	-	.	name "scaffold_105169.1"; transcriptId 923888
scaffold_1	Removed_in_V2	exon	28496821	28497079	.	-	.	name "scaffold_105169.1"; transcriptId 923888
scaffold_1	Removed_in_V2	CDS	28496844	28497059	.	-	0	name "scaffold_105169.1"; proteinId 892375; exonNumber 1
scaffold_1	Removed_in_V2	gene	29060766	29061279	.	-	.	name "fgenesh2_kg.1__4510__AT2G07110.1"; transcriptId 474556
scaffold_1	Removed_in_V2	exon	29060766	29060885	.	-	.	name "fgenesh2_kg.1__4510__AT2G07110.1"; transcriptId 474556
scaffold_1	Removed_in_V2	CDS	29060766	29060885	.	-	0	name "fgenesh2_kg.1__4510__AT2G07110.1"; proteinId 474556; exonNumber 3
scaffold_1	Removed_in_V2	exon	29060969	29061069	.	-	.	name "fgenesh2_kg.1__4510__AT2G07110.1"; transcriptId 474556
scaffold_1	Removed_in_V2	CDS	29060969	29061069	.	-	0	name "fgenesh2_kg.1__4510__AT2G07110.1"; proteinId 474556; exonNumber 2
scaffold_1	Removed_in_V2	exon	29061132	29061279	.	-	.	name "fgenesh2_kg.1__4510__AT2G07110.1"; transcriptId 474556
scaffold_1	Removed_in_V2	CDS	29061132	29061279	.	-	2	name "fgenesh2_kg.1__4510__AT2G07110.1"; proteinId 474556; exonNumber 1
scaffold_1	Removed_in_V2	gene	29082698	29083057	.	+	.	name "scaffold_105286.1"; transcriptId 924005
scaffold_1	Removed_in_V2	exon	29082698	29082821	.	+	.	name "scaffold_105286.1"; transcriptId 924005
scaffold_1	Removed_in_V2	CDS	29082718	29082821	.	+	0	name "scaffold_105286.1"; proteinId 892492; exonNumber 1
scaffold_1	Removed_in_V2	exon	29082881	29083057	.	+	.	name "scaffold_105286.1"; transcriptId 924005
scaffold_1	Removed_in_V2	CDS	29082881	29083037	.	+	2	name "scaffold_105286.1"; proteinId 892492; exonNumber 2
scaffold_1	Removed_in_V2	gene	29089309	29089670	.	+	.	name "scaffold_105289.1"; transcriptId 924008
scaffold_1	Removed_in_V2	exon	29089309	29089401	.	+	.	name "scaffold_105289.1"; transcriptId 924008
scaffold_1	Removed_in_V2	CDS	29089329	29089401	.	+	0	name "scaffold_105289.1"; proteinId 892495; exonNumber 1
scaffold_1	Removed_in_V2	exon	29089477	29089670	.	+	.	name "scaffold_105289.1"; transcriptId 924008
scaffold_1	Removed_in_V2	CDS	29089477	29089649	.	+	1	name "scaffold_105289.1"; proteinId 892495; exonNumber 2
scaffold_1	Removed_in_V2	gene	29173147	29173478	.	-	.	name "Al_scaffold_0001_4900"; transcriptId 914646
scaffold_1	Removed_in_V2	exon	29173147	29173316	.	-	.	name "Al_scaffold_0001_4900"; transcriptId 914646
scaffold_1	Removed_in_V2	CDS	29173147	29173316	.	-	0	name "Al_scaffold_0001_4900"; proteinId 883133; exonNumber 2
scaffold_1	Removed_in_V2	exon	29173370	29173478	.	-	.	name "Al_scaffold_0001_4900"; transcriptId 914646
scaffold_1	Removed_in_V2	CDS	29173370	29173478	.	-	2	name "Al_scaffold_0001_4900"; proteinId 883133; exonNumber 1
scaffold_1	Removed_in_V2	gene	29187247	29187681	.	+	.	name "scaffold_105310.1"; transcriptId 924029
scaffold_1	Removed_in_V2	exon	29187247	29187681	.	+	.	name "scaffold_105310.1"; transcriptId 924029
scaffold_1	Removed_in_V2	CDS	29187269	29187658	.	+	0	name "scaffold_105310.1"; proteinId 892516; exonNumber 1
scaffold_1	Removed_in_V2	gene	29188236	29188652	.	+	.	name "scaffold_105311.1"; transcriptId 924030
scaffold_1	Removed_in_V2	exon	29188236	29188652	.	+	.	name "scaffold_105311.1"; transcriptId 924030
scaffold_1	Removed_in_V2	CDS	29188257	29188631	.	+	0	name "scaffold_105311.1"; proteinId 892517; exonNumber 1
scaffold_1	Removed_in_V2	gene	29358628	29358851	.	+	.	name "scaffold_105347.1"; transcriptId 924066
scaffold_1	Removed_in_V2	exon	29358628	29358851	.	+	.	name "scaffold_105347.1"; transcriptId 924066
scaffold_1	Removed_in_V2	CDS	29358649	29358831	.	+	0	name "scaffold_105347.1"; proteinId 892553; exonNumber 1
scaffold_1	Removed_in_V2	gene	29462049	29462475	.	+	.	name "scaffold_105366.1"; transcriptId 924085
scaffold_1	Removed_in_V2	exon	29462049	29462185	.	+	.	name "scaffold_105366.1"; transcriptId 924085
scaffold_1	Removed_in_V2	CDS	29462069	29462185	.	+	0	name "scaffold_105366.1"; proteinId 892572; exonNumber 1
scaffold_1	Removed_in_V2	exon	29462309	29462475	.	+	.	name "scaffold_105366.1"; transcriptId 924085
scaffold_1	Removed_in_V2	CDS	29462309	29462455	.	+	0	name "scaffold_105366.1"; proteinId 892572; exonNumber 2
scaffold_1	Removed_in_V2	gene	29565843	29566071	.	-	.	name "scaffold_105391.1"; transcriptId 924110
scaffold_1	Removed_in_V2	exon	29565843	29566071	.	-	.	name "scaffold_105391.1"; transcriptId 924110
scaffold_1	Removed_in_V2	CDS	29565863	29566051	.	-	0	name "scaffold_105391.1"; proteinId 892597; exonNumber 1
scaffold_1	Removed_in_V2	gene	30263100	30263556	.	+	.	name "scaffold_105468.1"; transcriptId 924187
scaffold_1	Removed_in_V2	exon	30263100	30263260	.	+	.	name "scaffold_105468.1"; transcriptId 924187
scaffold_1	Removed_in_V2	CDS	30263120	30263260	.	+	0	name "scaffold_105468.1"; proteinId 892674; exonNumber 1
scaffold_1	Removed_in_V2	exon	30263468	30263556	.	+	.	name "scaffold_105468.1"; transcriptId 924187
scaffold_1	Removed_in_V2	CDS	30263468	30263536	.	+	0	name "scaffold_105468.1"; proteinId 892674; exonNumber 2
scaffold_1	Removed_in_V2	gene	30508597	30510379	.	-	.	name "Al_scaffold_0001_5049"; transcriptId 914795
scaffold_1	Removed_in_V2	exon	30508597	30508797	.	-	.	name "Al_scaffold_0001_5049"; transcriptId 914795
scaffold_1	Removed_in_V2	CDS	30508597	30508797	.	-	0	name "Al_scaffold_0001_5049"; proteinId 883282; exonNumber 6
scaffold_1	Removed_in_V2	exon	30509050	30509106	.	-	.	name "Al_scaffold_0001_5049"; transcriptId 914795
scaffold_1	Removed_in_V2	CDS	30509050	30509106	.	-	0	name "Al_scaffold_0001_5049"; proteinId 883282; exonNumber 5
scaffold_1	Removed_in_V2	exon	30509486	30509538	.	-	.	name "Al_scaffold_0001_5049"; transcriptId 914795
scaffold_1	Removed_in_V2	CDS	30509486	30509538	.	-	0	name "Al_scaffold_0001_5049"; proteinId 883282; exonNumber 4
scaffold_1	Removed_in_V2	exon	30509675	30509720	.	-	.	name "Al_scaffold_0001_5049"; transcriptId 914795
scaffold_1	Removed_in_V2	CDS	30509675	30509720	.	-	2	name "Al_scaffold_0001_5049"; proteinId 883282; exonNumber 3
scaffold_1	Removed_in_V2	exon	30509984	30510057	.	-	.	name "Al_scaffold_0001_5049"; transcriptId 914795
scaffold_1	Removed_in_V2	CDS	30509984	30510057	.	-	0	name "Al_scaffold_0001_5049"; proteinId 883282; exonNumber 2
scaffold_1	Removed_in_V2	exon	30510106	30510379	.	-	.	name "Al_scaffold_0001_5049"; transcriptId 914795
scaffold_1	Removed_in_V2	CDS	30510106	30510379	.	-	2	name "Al_scaffold_0001_5049"; proteinId 883282; exonNumber 1
scaffold_1	Removed_in_V2	gene	30525928	30526251	.	-	.	name "Al_scaffold_0001_5051"; transcriptId 914797
scaffold_1	Removed_in_V2	exon	30525928	30526251	.	-	.	name "Al_scaffold_0001_5051"; transcriptId 914797
scaffold_1	Removed_in_V2	CDS	30525928	30526251	.	-	0	name "Al_scaffold_0001_5051"; proteinId 883284; exonNumber 1
scaffold_1	Removed_in_V2	gene	30551819	30552277	.	+	.	name "fgenesh2_kg.1__4673__AT1G54445.1"; transcriptId 474719
scaffold_1	Removed_in_V2	exon	30551819	30551900	.	+	.	name "fgenesh2_kg.1__4673__AT1G54445.1"; transcriptId 474719
scaffold_1	Removed_in_V2	CDS	30551888	30551900	.	+	0	name "fgenesh2_kg.1__4673__AT1G54445.1"; proteinId 474719; exonNumber 1
scaffold_1	Removed_in_V2	exon	30552123	30552277	.	+	.	name "fgenesh2_kg.1__4673__AT1G54445.1"; transcriptId 474719
scaffold_1	Removed_in_V2	CDS	30552123	30552277	.	+	1	name "fgenesh2_kg.1__4673__AT1G54445.1"; proteinId 474719; exonNumber 2
scaffold_1	Removed_in_V2	gene	30757322	30757707	.	-	.	name "Al_scaffold_0001_5071"; transcriptId 914817
scaffold_1	Removed_in_V2	exon	30757322	30757504	.	-	.	name "Al_scaffold_0001_5071"; transcriptId 914817
scaffold_1	Removed_in_V2	CDS	30757322	30757504	.	-	0	name "Al_scaffold_0001_5071"; proteinId 883304; exonNumber 3
scaffold_1	Removed_in_V2	exon	30757613	30757627	.	-	.	name "Al_scaffold_0001_5071"; transcriptId 914817
scaffold_1	Removed_in_V2	CDS	30757613	30757627	.	-	0	name "Al_scaffold_0001_5071"; proteinId 883304; exonNumber 2
scaffold_1	Removed_in_V2	exon	30757690	30757707	.	-	.	name "Al_scaffold_0001_5071"; transcriptId 914817
scaffold_1	Removed_in_V2	CDS	30757690	30757707	.	-	0	name "Al_scaffold_0001_5071"; proteinId 883304; exonNumber 1
scaffold_1	Removed_in_V2	gene	30778419	30778856	.	-	.	name "Al_scaffold_0001_5075"; transcriptId 914821
scaffold_1	Removed_in_V2	exon	30778419	30778588	.	-	.	name "Al_scaffold_0001_5075"; transcriptId 914821
scaffold_1	Removed_in_V2	CDS	30778419	30778588	.	-	0	name "Al_scaffold_0001_5075"; proteinId 883308; exonNumber 2
scaffold_1	Removed_in_V2	exon	30778817	30778856	.	-	.	name "Al_scaffold_0001_5075"; transcriptId 914821
scaffold_1	Removed_in_V2	CDS	30778817	30778856	.	-	2	name "Al_scaffold_0001_5075"; proteinId 883308; exonNumber 1
scaffold_1	Removed_in_V2	gene	30821748	30822006	.	-	.	name "scaffold_105495.1"; transcriptId 924214
scaffold_1	Removed_in_V2	exon	30821748	30822006	.	-	.	name "scaffold_105495.1"; transcriptId 924214
scaffold_1	Removed_in_V2	CDS	30821768	30821983	.	-	0	name "scaffold_105495.1"; proteinId 892701; exonNumber 1
scaffold_1	Removed_in_V2	gene	31289163	31289583	.	-	.	name "scaffold_105538.1"; transcriptId 924257
scaffold_1	Removed_in_V2	exon	31289163	31289326	.	-	.	name "scaffold_105538.1"; transcriptId 924257
scaffold_1	Removed_in_V2	CDS	31289184	31289326	.	-	0	name "scaffold_105538.1"; proteinId 892744; exonNumber 2
scaffold_1	Removed_in_V2	exon	31289410	31289583	.	-	.	name "scaffold_105538.1"; transcriptId 924257
scaffold_1	Removed_in_V2	CDS	31289410	31289563	.	-	2	name "scaffold_105538.1"; proteinId 892744; exonNumber 1
scaffold_1	Removed_in_V2	gene	31290563	31290867	.	+	.	name "scaffold_105539.1"; transcriptId 924258
scaffold_1	Removed_in_V2	exon	31290563	31290867	.	+	.	name "scaffold_105539.1"; transcriptId 924258
scaffold_1	Removed_in_V2	CDS	31290583	31290846	.	+	0	name "scaffold_105539.1"; proteinId 892745; exonNumber 1
scaffold_1	Removed_in_V2	gene	31368230	31368893	.	+	.	name "Al_scaffold_0001_5117"; transcriptId 914863
scaffold_1	Removed_in_V2	exon	31368230	31368332	.	+	.	name "Al_scaffold_0001_5117"; transcriptId 914863
scaffold_1	Removed_in_V2	CDS	31368230	31368332	.	+	0	name "Al_scaffold_0001_5117"; proteinId 883350; exonNumber 1
scaffold_1	Removed_in_V2	exon	31368784	31368893	.	+	.	name "Al_scaffold_0001_5117"; transcriptId 914863
scaffold_1	Removed_in_V2	CDS	31368784	31368893	.	+	1	name "Al_scaffold_0001_5117"; proteinId 883350; exonNumber 2
scaffold_1	Removed_in_V2	gene	31383071	31384257	.	-	.	name "fgenesh1_pg.C_scaffold_1004347"; transcriptId 337782
scaffold_1	Removed_in_V2	exon	31383071	31383169	.	-	.	name "fgenesh1_pg.C_scaffold_1004347"; transcriptId 337782
scaffold_1	Removed_in_V2	CDS	31383071	31383169	.	-	0	name "fgenesh1_pg.C_scaffold_1004347"; proteinId 337782; exonNumber 3
scaffold_1	Removed_in_V2	exon	31383240	31383528	.	-	.	name "fgenesh1_pg.C_scaffold_1004347"; transcriptId 337782
scaffold_1	Removed_in_V2	CDS	31383240	31383528	.	-	0	name "fgenesh1_pg.C_scaffold_1004347"; proteinId 337782; exonNumber 2
scaffold_1	Removed_in_V2	exon	31384244	31384257	.	-	.	name "fgenesh1_pg.C_scaffold_1004347"; transcriptId 337782
scaffold_1	Removed_in_V2	CDS	31384244	31384257	.	-	1	name "fgenesh1_pg.C_scaffold_1004347"; proteinId 337782; exonNumber 1
scaffold_1	Removed_in_V2	gene	31407901	31409372	.	+	.	name "scaffold_105549.1"; transcriptId 924268
scaffold_1	Removed_in_V2	exon	31407901	31407989	.	+	.	name "scaffold_105549.1"; transcriptId 924268
scaffold_1	Removed_in_V2	CDS	31407921	31407989	.	+	0	name "scaffold_105549.1"; proteinId 892755; exonNumber 1
scaffold_1	Removed_in_V2	exon	31408085	31408190	.	+	.	name "scaffold_105549.1"; transcriptId 924268
scaffold_1	Removed_in_V2	CDS	31408085	31408190	.	+	0	name "scaffold_105549.1"; proteinId 892755; exonNumber 2
scaffold_1	Removed_in_V2	exon	31408288	31408422	.	+	.	name "scaffold_105549.1"; transcriptId 924268
scaffold_1	Removed_in_V2	CDS	31408288	31408422	.	+	1	name "scaffold_105549.1"; proteinId 892755; exonNumber 3
scaffold_1	Removed_in_V2	exon	31408507	31408578	.	+	.	name "scaffold_105549.1"; transcriptId 924268
scaffold_1	Removed_in_V2	CDS	31408507	31408578	.	+	1	name "scaffold_105549.1"; proteinId 892755; exonNumber 4
scaffold_1	Removed_in_V2	exon	31408668	31408727	.	+	.	name "scaffold_105549.1"; transcriptId 924268
scaffold_1	Removed_in_V2	CDS	31408668	31408727	.	+	1	name "scaffold_105549.1"; proteinId 892755; exonNumber 5
scaffold_1	Removed_in_V2	exon	31409251	31409372	.	+	.	name "scaffold_105549.1"; transcriptId 924268
scaffold_1	Removed_in_V2	CDS	31409251	31409351	.	+	1	name "scaffold_105549.1"; proteinId 892755; exonNumber 6
scaffold_1	Removed_in_V2	gene	31412081	31412245	.	+	.	name "Al_scaffold_0001_5125"; transcriptId 914871
scaffold_1	Removed_in_V2	exon	31412081	31412245	.	+	.	name "Al_scaffold_0001_5125"; transcriptId 914871
scaffold_1	Removed_in_V2	CDS	31412081	31412245	.	+	0	name "Al_scaffold_0001_5125"; proteinId 883358; exonNumber 1
scaffold_1	Removed_in_V2	gene	31555472	31556135	.	+	.	name "Al_scaffold_0001_5138"; transcriptId 914884
scaffold_1	Removed_in_V2	exon	31555472	31555527	.	+	.	name "Al_scaffold_0001_5138"; transcriptId 914884
scaffold_1	Removed_in_V2	CDS	31555472	31555527	.	+	0	name "Al_scaffold_0001_5138"; proteinId 883371; exonNumber 1
scaffold_1	Removed_in_V2	exon	31555673	31555859	.	+	.	name "Al_scaffold_0001_5138"; transcriptId 914884
scaffold_1	Removed_in_V2	CDS	31555673	31555859	.	+	2	name "Al_scaffold_0001_5138"; proteinId 883371; exonNumber 2
scaffold_1	Removed_in_V2	exon	31556055	31556135	.	+	.	name "Al_scaffold_0001_5138"; transcriptId 914884
scaffold_1	Removed_in_V2	CDS	31556055	31556135	.	+	0	name "Al_scaffold_0001_5138"; proteinId 883371; exonNumber 3
scaffold_1	Removed_in_V2	gene	31709314	31710198	.	+	.	name "scaffold_105571.1"; transcriptId 924290
scaffold_1	Removed_in_V2	exon	31709314	31709477	.	+	.	name "scaffold_105571.1"; transcriptId 924290
scaffold_1	Removed_in_V2	CDS	31709334	31709477	.	+	0	name "scaffold_105571.1"; proteinId 892777; exonNumber 1
scaffold_1	Removed_in_V2	exon	31709614	31709910	.	+	.	name "scaffold_105571.1"; transcriptId 924290
scaffold_1	Removed_in_V2	CDS	31709614	31709910	.	+	0	name "scaffold_105571.1"; proteinId 892777; exonNumber 2
scaffold_1	Removed_in_V2	exon	31709996	31710198	.	+	.	name "scaffold_105571.1"; transcriptId 924290
scaffold_1	Removed_in_V2	CDS	31709996	31710178	.	+	0	name "scaffold_105571.1"; proteinId 892777; exonNumber 3
scaffold_1	Removed_in_V2	gene	31750373	31750621	.	-	.	name "scaffold_105573.1"; transcriptId 924292
scaffold_1	Removed_in_V2	exon	31750373	31750621	.	-	.	name "scaffold_105573.1"; transcriptId 924292
scaffold_1	Removed_in_V2	CDS	31750393	31750596	.	-	0	name "scaffold_105573.1"; proteinId 892779; exonNumber 1
scaffold_1	Removed_in_V2	gene	31764207	31765143	.	+	.	name "Al_scaffold_0001_5156"; transcriptId 914902
scaffold_1	Removed_in_V2	exon	31764207	31764220	.	+	.	name "Al_scaffold_0001_5156"; transcriptId 914902
scaffold_1	Removed_in_V2	CDS	31764207	31764220	.	+	0	name "Al_scaffold_0001_5156"; proteinId 883389; exonNumber 1
scaffold_1	Removed_in_V2	exon	31764426	31764528	.	+	.	name "Al_scaffold_0001_5156"; transcriptId 914902
scaffold_1	Removed_in_V2	CDS	31764426	31764528	.	+	2	name "Al_scaffold_0001_5156"; proteinId 883389; exonNumber 2
scaffold_1	Removed_in_V2	exon	31764759	31764826	.	+	.	name "Al_scaffold_0001_5156"; transcriptId 914902
scaffold_1	Removed_in_V2	CDS	31764759	31764826	.	+	0	name "Al_scaffold_0001_5156"; proteinId 883389; exonNumber 3
scaffold_1	Removed_in_V2	exon	31764888	31764975	.	+	.	name "Al_scaffold_0001_5156"; transcriptId 914902
scaffold_1	Removed_in_V2	CDS	31764888	31764975	.	+	2	name "Al_scaffold_0001_5156"; proteinId 883389; exonNumber 4
scaffold_1	Removed_in_V2	exon	31765018	31765143	.	+	.	name "Al_scaffold_0001_5156"; transcriptId 914902
scaffold_1	Removed_in_V2	CDS	31765018	31765143	.	+	0	name "Al_scaffold_0001_5156"; proteinId 883389; exonNumber 5
scaffold_1	Removed_in_V2	gene	31804472	31805033	.	+	.	name "scaffold_105579.1"; transcriptId 924298
scaffold_1	Removed_in_V2	exon	31804472	31804555	.	+	.	name "scaffold_105579.1"; transcriptId 924298
scaffold_1	Removed_in_V2	CDS	31804492	31804555	.	+	0	name "scaffold_105579.1"; proteinId 892785; exonNumber 1
scaffold_1	Removed_in_V2	exon	31804775	31805033	.	+	.	name "scaffold_105579.1"; transcriptId 924298
scaffold_1	Removed_in_V2	CDS	31804775	31805013	.	+	1	name "scaffold_105579.1"; proteinId 892785; exonNumber 2
scaffold_1	Removed_in_V2	gene	32357162	32358044	.	+	.	name "Al_scaffold_0001_5196"; transcriptId 914942
scaffold_1	Removed_in_V2	exon	32357162	32357250	.	+	.	name "Al_scaffold_0001_5196"; transcriptId 914942
scaffold_1	Removed_in_V2	CDS	32357162	32357250	.	+	0	name "Al_scaffold_0001_5196"; proteinId 883429; exonNumber 1
scaffold_1	Removed_in_V2	exon	32357780	32358044	.	+	.	name "Al_scaffold_0001_5196"; transcriptId 914942
scaffold_1	Removed_in_V2	CDS	32357780	32358044	.	+	2	name "Al_scaffold_0001_5196"; proteinId 883429; exonNumber 2
scaffold_1	Removed_in_V2	gene	32419213	32419807	.	-	.	name "scaffold_105628.1"; transcriptId 924347
scaffold_1	Removed_in_V2	exon	32419213	32419673	.	-	.	name "scaffold_105628.1"; transcriptId 924347
scaffold_1	Removed_in_V2	CDS	32419233	32419673	.	-	0	name "scaffold_105628.1"; proteinId 892834; exonNumber 2
scaffold_1	Removed_in_V2	exon	32419761	32419807	.	-	.	name "scaffold_105628.1"; transcriptId 924347
scaffold_1	Removed_in_V2	CDS	32419761	32419784	.	-	0	name "scaffold_105628.1"; proteinId 892834; exonNumber 1
scaffold_1	Removed_in_V2	gene	32425158	32425912	.	+	.	name "Al_scaffold_0001_5206"; transcriptId 914952
scaffold_1	Removed_in_V2	exon	32425158	32425605	.	+	.	name "Al_scaffold_0001_5206"; transcriptId 914952
scaffold_1	Removed_in_V2	CDS	32425158	32425605	.	+	0	name "Al_scaffold_0001_5206"; proteinId 883439; exonNumber 1
scaffold_1	Removed_in_V2	exon	32425803	32425912	.	+	.	name "Al_scaffold_0001_5206"; transcriptId 914952
scaffold_1	Removed_in_V2	CDS	32425803	32425912	.	+	1	name "Al_scaffold_0001_5206"; proteinId 883439; exonNumber 2
scaffold_1	Removed_in_V2	gene	32451382	32451719	.	-	.	name "scaffold_105631.1"; transcriptId 924350
scaffold_1	Removed_in_V2	exon	32451382	32451719	.	-	.	name "scaffold_105631.1"; transcriptId 924350
scaffold_1	Removed_in_V2	CDS	32451403	32451699	.	-	0	name "scaffold_105631.1"; proteinId 892837; exonNumber 1
scaffold_1	Removed_in_V2	gene	32537393	32537792	.	+	.	name "scaffold_105640.1"; transcriptId 924359
scaffold_1	Removed_in_V2	exon	32537393	32537503	.	+	.	name "scaffold_105640.1"; transcriptId 924359
scaffold_1	Removed_in_V2	CDS	32537416	32537503	.	+	0	name "scaffold_105640.1"; proteinId 892846; exonNumber 1
scaffold_1	Removed_in_V2	exon	32537606	32537792	.	+	.	name "scaffold_105640.1"; transcriptId 924359
scaffold_1	Removed_in_V2	CDS	32537606	32537772	.	+	1	name "scaffold_105640.1"; proteinId 892846; exonNumber 2
scaffold_1	Removed_in_V2	gene	32655165	32655543	.	-	.	name "scaffold_105656.1"; transcriptId 924375
scaffold_1	Removed_in_V2	exon	32655165	32655543	.	-	.	name "scaffold_105656.1"; transcriptId 924375
scaffold_1	Removed_in_V2	CDS	32655185	32655523	.	-	0	name "scaffold_105656.1"; proteinId 892862; exonNumber 1
scaffold_1	Removed_in_V2	gene	32656192	32656811	.	-	.	name "scaffold_105657.1"; transcriptId 924376
scaffold_1	Removed_in_V2	exon	32656192	32656354	.	-	.	name "scaffold_105657.1"; transcriptId 924376
scaffold_1	Removed_in_V2	CDS	32656215	32656354	.	-	0	name "scaffold_105657.1"; proteinId 892863; exonNumber 2
scaffold_1	Removed_in_V2	exon	32656602	32656811	.	-	.	name "scaffold_105657.1"; transcriptId 924376
scaffold_1	Removed_in_V2	CDS	32656602	32656791	.	-	2	name "scaffold_105657.1"; proteinId 892863; exonNumber 1
scaffold_1	Removed_in_V2	gene	32820195	32820830	.	-	.	name "Al_scaffold_0001_5243"; transcriptId 914989
scaffold_1	Removed_in_V2	exon	32820195	32820350	.	-	.	name "Al_scaffold_0001_5243"; transcriptId 914989
scaffold_1	Removed_in_V2	CDS	32820195	32820350	.	-	0	name "Al_scaffold_0001_5243"; proteinId 883476; exonNumber 2
scaffold_1	Removed_in_V2	exon	32820750	32820830	.	-	.	name "Al_scaffold_0001_5243"; transcriptId 914989
scaffold_1	Removed_in_V2	CDS	32820750	32820830	.	-	0	name "Al_scaffold_0001_5243"; proteinId 883476; exonNumber 1
scaffold_1	Removed_in_V2	gene	32859270	32860438	.	+	.	name "scaffold_105671.1"; transcriptId 924390
scaffold_1	Removed_in_V2	exon	32859270	32859328	.	+	.	name "scaffold_105671.1"; transcriptId 924390
scaffold_1	Removed_in_V2	CDS	32859290	32859328	.	+	0	name "scaffold_105671.1"; proteinId 892877; exonNumber 1
scaffold_1	Removed_in_V2	exon	32860063	32860131	.	+	.	name "scaffold_105671.1"; transcriptId 924390
scaffold_1	Removed_in_V2	CDS	32860063	32860131	.	+	0	name "scaffold_105671.1"; proteinId 892877; exonNumber 2
scaffold_1	Removed_in_V2	exon	32860283	32860438	.	+	.	name "scaffold_105671.1"; transcriptId 924390
scaffold_1	Removed_in_V2	CDS	32860283	32860417	.	+	0	name "scaffold_105671.1"; proteinId 892877; exonNumber 3
scaffold_1	Removed_in_V2	gene	32995217	32995477	.	+	.	name "scaffold_105684.1"; transcriptId 924403
scaffold_1	Removed_in_V2	exon	32995217	32995477	.	+	.	name "scaffold_105684.1"; transcriptId 924403
scaffold_1	Removed_in_V2	CDS	32995237	32995452	.	+	0	name "scaffold_105684.1"; proteinId 892890; exonNumber 1
scaffold_1	Removed_in_V2	gene	33036282	33036504	.	-	.	name "scaffold_105697.1"; transcriptId 924416
scaffold_1	Removed_in_V2	exon	33036282	33036504	.	-	.	name "scaffold_105697.1"; transcriptId 924416
scaffold_1	Removed_in_V2	CDS	33036302	33036484	.	-	0	name "scaffold_105697.1"; proteinId 892903; exonNumber 1
scaffold_1021	Removed_in_V2	gene	829	1191	.	-	.	name "fgenesh1_pm.C_scaffold_1021000001"; transcriptId 333429
scaffold_1021	Removed_in_V2	exon	829	1052	.	-	.	name "fgenesh1_pm.C_scaffold_1021000001"; transcriptId 333429
scaffold_1021	Removed_in_V2	CDS	829	1052	.	-	0	name "fgenesh1_pm.C_scaffold_1021000001"; proteinId 333429; exonNumber 2
scaffold_1021	Removed_in_V2	exon	1143	1191	.	-	.	name "fgenesh1_pm.C_scaffold_1021000001"; transcriptId 333429
scaffold_1021	Removed_in_V2	CDS	1143	1191	.	-	2	name "fgenesh1_pm.C_scaffold_1021000001"; proteinId 333429; exonNumber 1
scaffold_1021	Removed_in_V2	gene	2448	2808	.	-	.	name "Al_scaffold_1021_1"; transcriptId 887975
scaffold_1021	Removed_in_V2	exon	2448	2671	.	-	.	name "Al_scaffold_1021_1"; transcriptId 887975
scaffold_1021	Removed_in_V2	CDS	2448	2671	.	-	0	name "Al_scaffold_1021_1"; proteinId 856462; exonNumber 2
scaffold_1021	Removed_in_V2	exon	2760	2808	.	-	.	name "Al_scaffold_1021_1"; transcriptId 887975
scaffold_1021	Removed_in_V2	CDS	2760	2808	.	-	2	name "Al_scaffold_1021_1"; proteinId 856462; exonNumber 1
scaffold_1074	Removed_in_V2	gene	503	1207	.	-	.	name "scaffold_107400001.1"; transcriptId 951686
scaffold_1074	Removed_in_V2	exon	503	878	.	-	.	name "scaffold_107400001.1"; transcriptId 951686
scaffold_1074	Removed_in_V2	CDS	523	878	.	-	0	name "scaffold_107400001.1"; proteinId 920173; exonNumber 2
scaffold_1074	Removed_in_V2	exon	1184	1207	.	-	.	name "scaffold_107400001.1"; transcriptId 951686
scaffold_1074	Removed_in_V2	CDS	1184	1187	.	-	2	name "scaffold_107400001.1"; proteinId 920173; exonNumber 1
scaffold_115	Removed_in_V2	gene	16513	17218	.	+	.	name "Al_scaffold_0115_1"; transcriptId 887689
scaffold_115	Removed_in_V2	exon	16513	16594	.	+	.	name "Al_scaffold_0115_1"; transcriptId 887689
scaffold_115	Removed_in_V2	CDS	16513	16594	.	+	0	name "Al_scaffold_0115_1"; proteinId 856176; exonNumber 1
scaffold_115	Removed_in_V2	exon	16681	16786	.	+	.	name "Al_scaffold_0115_1"; transcriptId 887689
scaffold_115	Removed_in_V2	CDS	16681	16786	.	+	1	name "Al_scaffold_0115_1"; proteinId 856176; exonNumber 2
scaffold_115	Removed_in_V2	exon	16859	17071	.	+	.	name "Al_scaffold_0115_1"; transcriptId 887689
scaffold_115	Removed_in_V2	CDS	16859	17071	.	+	2	name "Al_scaffold_0115_1"; proteinId 856176; exonNumber 3
scaffold_115	Removed_in_V2	exon	17161	17218	.	+	.	name "Al_scaffold_0115_1"; transcriptId 887689
scaffold_115	Removed_in_V2	CDS	17161	17218	.	+	2	name "Al_scaffold_0115_1"; proteinId 856176; exonNumber 4
scaffold_130	Removed_in_V2	gene	7026	7243	.	-	.	name "scaffold_13000002.1"; transcriptId 951737
scaffold_130	Removed_in_V2	exon	7026	7243	.	-	.	name "scaffold_13000002.1"; transcriptId 951737
scaffold_130	Removed_in_V2	CDS	7047	7220	.	-	0	name "scaffold_13000002.1"; proteinId 920224; exonNumber 1
scaffold_135	Removed_in_V2	gene	18660	19156	.	-	.	name "Al_scaffold_0135_2"; transcriptId 888014
scaffold_135	Removed_in_V2	exon	18660	18698	.	-	.	name "Al_scaffold_0135_2"; transcriptId 888014
scaffold_135	Removed_in_V2	CDS	18660	18698	.	-	0	name "Al_scaffold_0135_2"; proteinId 856501; exonNumber 3
scaffold_135	Removed_in_V2	exon	18791	18964	.	-	.	name "Al_scaffold_0135_2"; transcriptId 888014
scaffold_135	Removed_in_V2	CDS	18791	18964	.	-	0	name "Al_scaffold_0135_2"; proteinId 856501; exonNumber 2
scaffold_135	Removed_in_V2	exon	19034	19156	.	-	.	name "Al_scaffold_0135_2"; transcriptId 888014
scaffold_135	Removed_in_V2	CDS	19034	19156	.	-	0	name "Al_scaffold_0135_2"; proteinId 856501; exonNumber 1
scaffold_136	Removed_in_V2	gene	10544	10748	.	-	.	name "scaffold_13600004.1"; transcriptId 951751
scaffold_136	Removed_in_V2	exon	10544	10748	.	-	.	name "scaffold_13600004.1"; transcriptId 951751
scaffold_136	Removed_in_V2	CDS	10564	10728	.	-	0	name "scaffold_13600004.1"; proteinId 920238; exonNumber 1
scaffold_139	Removed_in_V2	gene	5095	5694	.	+	.	name "scaffold_13900002.1"; transcriptId 951754
scaffold_139	Removed_in_V2	exon	5095	5271	.	+	.	name "scaffold_13900002.1"; transcriptId 951754
scaffold_139	Removed_in_V2	CDS	5119	5271	.	+	0	name "scaffold_13900002.1"; proteinId 920241; exonNumber 1
scaffold_139	Removed_in_V2	exon	5555	5694	.	+	.	name "scaffold_13900002.1"; transcriptId 951754
scaffold_139	Removed_in_V2	CDS	5555	5674	.	+	0	name "scaffold_13900002.1"; proteinId 920241; exonNumber 2
scaffold_146	Removed_in_V2	gene	1157	1547	.	-	.	name "Al_scaffold_0146_1"; transcriptId 887514
scaffold_146	Removed_in_V2	exon	1157	1335	.	-	.	name "Al_scaffold_0146_1"; transcriptId 887514
scaffold_146	Removed_in_V2	CDS	1157	1335	.	-	0	name "Al_scaffold_0146_1"; proteinId 856001; exonNumber 2
scaffold_146	Removed_in_V2	exon	1529	1547	.	-	.	name "Al_scaffold_0146_1"; transcriptId 887514
scaffold_146	Removed_in_V2	CDS	1529	1547	.	-	2	name "Al_scaffold_0146_1"; proteinId 856001; exonNumber 1
scaffold_164	Removed_in_V2	gene	274	980	.	+	.	name "fgenesh1_pg.C_scaffold_164000001"; transcriptId 359378
scaffold_164	Removed_in_V2	exon	274	355	.	+	.	name "fgenesh1_pg.C_scaffold_164000001"; transcriptId 359378
scaffold_164	Removed_in_V2	CDS	274	355	.	+	0	name "fgenesh1_pg.C_scaffold_164000001"; proteinId 359378; exonNumber 1
scaffold_164	Removed_in_V2	exon	636	834	.	+	.	name "fgenesh1_pg.C_scaffold_164000001"; transcriptId 359378
scaffold_164	Removed_in_V2	CDS	636	834	.	+	1	name "fgenesh1_pg.C_scaffold_164000001"; proteinId 359378; exonNumber 2
scaffold_164	Removed_in_V2	exon	923	980	.	+	.	name "fgenesh1_pg.C_scaffold_164000001"; transcriptId 359378
scaffold_164	Removed_in_V2	CDS	923	980	.	+	2	name "fgenesh1_pg.C_scaffold_164000001"; proteinId 359378; exonNumber 3
scaffold_166	Removed_in_V2	gene	7528	8054	.	+	.	name "Al_scaffold_0166_2"; transcriptId 887906
scaffold_166	Removed_in_V2	exon	7528	7596	.	+	.	name "Al_scaffold_0166_2"; transcriptId 887906
scaffold_166	Removed_in_V2	CDS	7528	7596	.	+	0	name "Al_scaffold_0166_2"; proteinId 856393; exonNumber 1
scaffold_166	Removed_in_V2	exon	7745	7816	.	+	.	name "Al_scaffold_0166_2"; transcriptId 887906
scaffold_166	Removed_in_V2	CDS	7745	7816	.	+	0	name "Al_scaffold_0166_2"; proteinId 856393; exonNumber 2
scaffold_166	Removed_in_V2	exon	7992	8054	.	+	.	name "Al_scaffold_0166_2"; transcriptId 887906
scaffold_166	Removed_in_V2	CDS	7992	8054	.	+	0	name "Al_scaffold_0166_2"; proteinId 856393; exonNumber 3
scaffold_172	Removed_in_V2	gene	3776	3974	.	+	.	name "scaffold_17200001.1"; transcriptId 951795
scaffold_172	Removed_in_V2	exon	3776	3974	.	+	.	name "scaffold_17200001.1"; transcriptId 951795
scaffold_172	Removed_in_V2	CDS	3796	3954	.	+	0	name "scaffold_17200001.1"; proteinId 920282; exonNumber 1
scaffold_176	Removed_in_V2	gene	12281	12479	.	-	.	name "scaffold_17600002.1"; transcriptId 951801
scaffold_176	Removed_in_V2	exon	12281	12479	.	-	.	name "scaffold_17600002.1"; transcriptId 951801
scaffold_176	Removed_in_V2	CDS	12301	12459	.	-	0	name "scaffold_17600002.1"; proteinId 920288; exonNumber 1
scaffold_2	Removed_in_V2	gene	83857	84063	.	+	.	name "scaffold_200015.1"; transcriptId 924454
scaffold_2	Removed_in_V2	exon	83857	84063	.	+	.	name "scaffold_200015.1"; transcriptId 924454
scaffold_2	Removed_in_V2	CDS	83879	84043	.	+	0	name "scaffold_200015.1"; proteinId 892941; exonNumber 1
scaffold_2	Removed_in_V2	gene	153040	154521	.	-	.	name "fgenesh1_pg.C_scaffold_2000022"; transcriptId 337923
scaffold_2	Removed_in_V2	exon	153040	153225	.	-	.	name "fgenesh1_pg.C_scaffold_2000022"; transcriptId 337923
scaffold_2	Removed_in_V2	CDS	153040	153225	.	-	0	name "fgenesh1_pg.C_scaffold_2000022"; proteinId 337923; exonNumber 5
scaffold_2	Removed_in_V2	exon	153319	153489	.	-	.	name "fgenesh1_pg.C_scaffold_2000022"; transcriptId 337923
scaffold_2	Removed_in_V2	CDS	153319	153489	.	-	0	name "fgenesh1_pg.C_scaffold_2000022"; proteinId 337923; exonNumber 4
scaffold_2	Removed_in_V2	exon	153568	153723	.	-	.	name "fgenesh1_pg.C_scaffold_2000022"; transcriptId 337923
scaffold_2	Removed_in_V2	CDS	153568	153723	.	-	0	name "fgenesh1_pg.C_scaffold_2000022"; proteinId 337923; exonNumber 3
scaffold_2	Removed_in_V2	exon	153797	154176	.	-	.	name "fgenesh1_pg.C_scaffold_2000022"; transcriptId 337923
scaffold_2	Removed_in_V2	CDS	153797	154176	.	-	0	name "fgenesh1_pg.C_scaffold_2000022"; proteinId 337923; exonNumber 2
scaffold_2	Removed_in_V2	exon	154458	154521	.	-	.	name "fgenesh1_pg.C_scaffold_2000022"; transcriptId 337923
scaffold_2	Removed_in_V2	CDS	154458	154521	.	-	2	name "fgenesh1_pg.C_scaffold_2000022"; proteinId 337923; exonNumber 1
scaffold_2	Removed_in_V2	gene	360173	360380	.	+	.	name "scaffold_200070.1"; transcriptId 924509
scaffold_2	Removed_in_V2	exon	360173	360380	.	+	.	name "scaffold_200070.1"; transcriptId 924509
scaffold_2	Removed_in_V2	CDS	360193	360360	.	+	0	name "scaffold_200070.1"; proteinId 892996; exonNumber 1
scaffold_2	Removed_in_V2	gene	384908	386075	.	-	.	name "Al_scaffold_0002_64"; transcriptId 906983
scaffold_2	Removed_in_V2	exon	384908	385166	.	-	.	name "Al_scaffold_0002_64"; transcriptId 906983
scaffold_2	Removed_in_V2	CDS	384908	385166	.	-	0	name "Al_scaffold_0002_64"; proteinId 875470; exonNumber 4
scaffold_2	Removed_in_V2	exon	385521	385647	.	-	.	name "Al_scaffold_0002_64"; transcriptId 906983
scaffold_2	Removed_in_V2	CDS	385521	385647	.	-	1	name "Al_scaffold_0002_64"; proteinId 875470; exonNumber 3
scaffold_2	Removed_in_V2	exon	385853	385956	.	-	.	name "Al_scaffold_0002_64"; transcriptId 906983
scaffold_2	Removed_in_V2	CDS	385853	385956	.	-	2	name "Al_scaffold_0002_64"; proteinId 875470; exonNumber 2
scaffold_2	Removed_in_V2	exon	386020	386075	.	-	.	name "Al_scaffold_0002_64"; transcriptId 906983
scaffold_2	Removed_in_V2	CDS	386020	386075	.	-	1	name "Al_scaffold_0002_64"; proteinId 875470; exonNumber 1
scaffold_2	Removed_in_V2	gene	444922	445197	.	-	.	name "scaffold_200094.1"; transcriptId 924533
scaffold_2	Removed_in_V2	exon	444922	445197	.	-	.	name "scaffold_200094.1"; transcriptId 924533
scaffold_2	Removed_in_V2	CDS	444943	445176	.	-	0	name "scaffold_200094.1"; proteinId 893020; exonNumber 1
scaffold_2	Removed_in_V2	gene	566025	566238	.	+	.	name "scaffold_200118.1"; transcriptId 924557
scaffold_2	Removed_in_V2	exon	566025	566238	.	+	.	name "scaffold_200118.1"; transcriptId 924557
scaffold_2	Removed_in_V2	CDS	566045	566218	.	+	0	name "scaffold_200118.1"; proteinId 893044; exonNumber 1
scaffold_2	Removed_in_V2	gene	644121	644790	.	-	.	name "Al_scaffold_0002_111"; transcriptId 907030
scaffold_2	Removed_in_V2	exon	644121	644208	.	-	.	name "Al_scaffold_0002_111"; transcriptId 907030
scaffold_2	Removed_in_V2	CDS	644121	644208	.	-	0	name "Al_scaffold_0002_111"; proteinId 875517; exonNumber 2
scaffold_2	Removed_in_V2	exon	644549	644790	.	-	.	name "Al_scaffold_0002_111"; transcriptId 907030
scaffold_2	Removed_in_V2	CDS	644549	644790	.	-	1	name "Al_scaffold_0002_111"; proteinId 875517; exonNumber 1
scaffold_2	Removed_in_V2	gene	724043	724259	.	-	.	name "scaffold_200146.1"; transcriptId 924585
scaffold_2	Removed_in_V2	exon	724043	724259	.	-	.	name "scaffold_200146.1"; transcriptId 924585
scaffold_2	Removed_in_V2	CDS	724063	724239	.	-	0	name "scaffold_200146.1"; proteinId 893072; exonNumber 1
scaffold_2	Removed_in_V2	gene	1282980	1283173	.	-	.	name "scaffold_200245.1"; transcriptId 924684
scaffold_2	Removed_in_V2	exon	1282980	1283173	.	-	.	name "scaffold_200245.1"; transcriptId 924684
scaffold_2	Removed_in_V2	CDS	1283000	1283152	.	-	0	name "scaffold_200245.1"; proteinId 893171; exonNumber 1
scaffold_2	Removed_in_V2	gene	1367526	1368178	.	+	.	name "scaffold_200260.1"; transcriptId 924699
scaffold_2	Removed_in_V2	exon	1367526	1367599	.	+	.	name "scaffold_200260.1"; transcriptId 924699
scaffold_2	Removed_in_V2	CDS	1367546	1367599	.	+	0	name "scaffold_200260.1"; proteinId 893186; exonNumber 1
scaffold_2	Removed_in_V2	exon	1367896	1368039	.	+	.	name "scaffold_200260.1"; transcriptId 924699
scaffold_2	Removed_in_V2	CDS	1367896	1368039	.	+	0	name "scaffold_200260.1"; proteinId 893186; exonNumber 2
scaffold_2	Removed_in_V2	exon	1368129	1368178	.	+	.	name "scaffold_200260.1"; transcriptId 924699
scaffold_2	Removed_in_V2	CDS	1368129	1368158	.	+	0	name "scaffold_200260.1"; proteinId 893186; exonNumber 3
scaffold_2	Removed_in_V2	gene	1404460	1405460	.	-	.	name "fgenesh1_pg.C_scaffold_2000196"; transcriptId 338097
scaffold_2	Removed_in_V2	exon	1404460	1404792	.	-	.	name "fgenesh1_pg.C_scaffold_2000196"; transcriptId 338097
scaffold_2	Removed_in_V2	CDS	1404460	1404792	.	-	0	name "fgenesh1_pg.C_scaffold_2000196"; proteinId 338097; exonNumber 2
scaffold_2	Removed_in_V2	exon	1405428	1405460	.	-	.	name "fgenesh1_pg.C_scaffold_2000196"; transcriptId 338097
scaffold_2	Removed_in_V2	CDS	1405428	1405460	.	-	0	name "fgenesh1_pg.C_scaffold_2000196"; proteinId 338097; exonNumber 1
scaffold_2	Removed_in_V2	gene	1847472	1847839	.	+	.	name "scaffold_200332.1"; transcriptId 924771
scaffold_2	Removed_in_V2	exon	1847472	1847839	.	+	.	name "scaffold_200332.1"; transcriptId 924771
scaffold_2	Removed_in_V2	CDS	1847493	1847819	.	+	0	name "scaffold_200332.1"; proteinId 893258; exonNumber 1
scaffold_2	Removed_in_V2	gene	2015718	2016015	.	-	.	name "scaffold_200365.1"; transcriptId 924804
scaffold_2	Removed_in_V2	exon	2015718	2016015	.	-	.	name "scaffold_200365.1"; transcriptId 924804
scaffold_2	Removed_in_V2	CDS	2015738	2015995	.	-	0	name "scaffold_200365.1"; proteinId 893291; exonNumber 1
scaffold_2	Removed_in_V2	gene	2118075	2118306	.	-	.	name "scaffold_200385.1"; transcriptId 924824
scaffold_2	Removed_in_V2	exon	2118075	2118306	.	-	.	name "scaffold_200385.1"; transcriptId 924824
scaffold_2	Removed_in_V2	CDS	2118095	2118286	.	-	0	name "scaffold_200385.1"; proteinId 893311; exonNumber 1
scaffold_2	Removed_in_V2	gene	2134636	2134891	.	+	.	name "scaffold_200387.1"; transcriptId 924826
scaffold_2	Removed_in_V2	exon	2134636	2134891	.	+	.	name "scaffold_200387.1"; transcriptId 924826
scaffold_2	Removed_in_V2	CDS	2134656	2134871	.	+	0	name "scaffold_200387.1"; proteinId 893313; exonNumber 1
scaffold_2	Removed_in_V2	gene	2202425	2202656	.	+	.	name "scaffold_200394.1"; transcriptId 924833
scaffold_2	Removed_in_V2	exon	2202425	2202656	.	+	.	name "scaffold_200394.1"; transcriptId 924833
scaffold_2	Removed_in_V2	CDS	2202445	2202636	.	+	0	name "scaffold_200394.1"; proteinId 893320; exonNumber 1
scaffold_2	Removed_in_V2	gene	2277899	2278088	.	-	.	name "scaffold_200409.1"; transcriptId 924848
scaffold_2	Removed_in_V2	exon	2277899	2278088	.	-	.	name "scaffold_200409.1"; transcriptId 924848
scaffold_2	Removed_in_V2	CDS	2277919	2278068	.	-	0	name "scaffold_200409.1"; proteinId 893335; exonNumber 1
scaffold_2	Removed_in_V2	gene	2310596	2311234	.	+	.	name "scaffold_200414.1"; transcriptId 924853
scaffold_2	Removed_in_V2	exon	2310596	2310737	.	+	.	name "scaffold_200414.1"; transcriptId 924853
scaffold_2	Removed_in_V2	CDS	2310617	2310737	.	+	0	name "scaffold_200414.1"; proteinId 893340; exonNumber 1
scaffold_2	Removed_in_V2	exon	2311041	2311234	.	+	.	name "scaffold_200414.1"; transcriptId 924853
scaffold_2	Removed_in_V2	CDS	2311041	2311213	.	+	1	name "scaffold_200414.1"; proteinId 893340; exonNumber 2
scaffold_2	Removed_in_V2	gene	2610768	2611092	.	-	.	name "scaffold_200473.1"; transcriptId 924912
scaffold_2	Removed_in_V2	exon	2610768	2611092	.	-	.	name "scaffold_200473.1"; transcriptId 924912
scaffold_2	Removed_in_V2	CDS	2610788	2611072	.	-	0	name "scaffold_200473.1"; proteinId 893399; exonNumber 1
scaffold_2	Removed_in_V2	gene	3100437	3102491	.	-	.	name "Al_scaffold_0002_496"; transcriptId 907415
scaffold_2	Removed_in_V2	exon	3100437	3100619	.	-	.	name "Al_scaffold_0002_496"; transcriptId 907415
scaffold_2	Removed_in_V2	CDS	3100437	3100619	.	-	0	name "Al_scaffold_0002_496"; proteinId 875902; exonNumber 7
scaffold_2	Removed_in_V2	exon	3100762	3100809	.	-	.	name "Al_scaffold_0002_496"; transcriptId 907415
scaffold_2	Removed_in_V2	CDS	3100762	3100809	.	-	0	name "Al_scaffold_0002_496"; proteinId 875902; exonNumber 6
scaffold_2	Removed_in_V2	exon	3100919	3100990	.	-	.	name "Al_scaffold_0002_496"; transcriptId 907415
scaffold_2	Removed_in_V2	CDS	3100919	3100990	.	-	0	name "Al_scaffold_0002_496"; proteinId 875902; exonNumber 5
scaffold_2	Removed_in_V2	exon	3101077	3101136	.	-	.	name "Al_scaffold_0002_496"; transcriptId 907415
scaffold_2	Removed_in_V2	CDS	3101077	3101136	.	-	0	name "Al_scaffold_0002_496"; proteinId 875902; exonNumber 4
scaffold_2	Removed_in_V2	exon	3101300	3101347	.	-	.	name "Al_scaffold_0002_496"; transcriptId 907415
scaffold_2	Removed_in_V2	CDS	3101300	3101347	.	-	0	name "Al_scaffold_0002_496"; proteinId 875902; exonNumber 3
scaffold_2	Removed_in_V2	exon	3101560	3101640	.	-	.	name "Al_scaffold_0002_496"; transcriptId 907415
scaffold_2	Removed_in_V2	CDS	3101560	3101640	.	-	0	name "Al_scaffold_0002_496"; proteinId 875902; exonNumber 2
scaffold_2	Removed_in_V2	exon	3102486	3102491	.	-	.	name "Al_scaffold_0002_496"; transcriptId 907415
scaffold_2	Removed_in_V2	CDS	3102486	3102491	.	-	0	name "Al_scaffold_0002_496"; proteinId 875902; exonNumber 1
scaffold_2	Removed_in_V2	gene	3140254	3140673	.	-	.	name "Al_scaffold_0002_506"; transcriptId 907425
scaffold_2	Removed_in_V2	exon	3140254	3140398	.	-	.	name "Al_scaffold_0002_506"; transcriptId 907425
scaffold_2	Removed_in_V2	CDS	3140254	3140398	.	-	0	name "Al_scaffold_0002_506"; proteinId 875912; exonNumber 2
scaffold_2	Removed_in_V2	exon	3140603	3140673	.	-	.	name "Al_scaffold_0002_506"; transcriptId 907425
scaffold_2	Removed_in_V2	CDS	3140603	3140673	.	-	1	name "Al_scaffold_0002_506"; proteinId 875912; exonNumber 1
scaffold_2	Removed_in_V2	gene	3200875	3201442	.	+	.	name "Al_scaffold_0002_517"; transcriptId 907436
scaffold_2	Removed_in_V2	exon	3200875	3201018	.	+	.	name "Al_scaffold_0002_517"; transcriptId 907436
scaffold_2	Removed_in_V2	CDS	3200875	3201018	.	+	0	name "Al_scaffold_0002_517"; proteinId 875923; exonNumber 1
scaffold_2	Removed_in_V2	exon	3201135	3201279	.	+	.	name "Al_scaffold_0002_517"; transcriptId 907436
scaffold_2	Removed_in_V2	CDS	3201135	3201279	.	+	0	name "Al_scaffold_0002_517"; proteinId 875923; exonNumber 2
scaffold_2	Removed_in_V2	exon	3201381	3201442	.	+	.	name "Al_scaffold_0002_517"; transcriptId 907436
scaffold_2	Removed_in_V2	CDS	3201381	3201442	.	+	1	name "Al_scaffold_0002_517"; proteinId 875923; exonNumber 3
scaffold_2	Removed_in_V2	gene	3481627	3482012	.	+	.	name "scaffold_200625.1"; transcriptId 925064
scaffold_2	Removed_in_V2	exon	3481627	3481824	.	+	.	name "scaffold_200625.1"; transcriptId 925064
scaffold_2	Removed_in_V2	CDS	3481648	3481824	.	+	0	name "scaffold_200625.1"; proteinId 893551; exonNumber 1
scaffold_2	Removed_in_V2	exon	3481909	3482012	.	+	.	name "scaffold_200625.1"; transcriptId 925064
scaffold_2	Removed_in_V2	CDS	3481909	3481992	.	+	0	name "scaffold_200625.1"; proteinId 893551; exonNumber 2
scaffold_2	Removed_in_V2	gene	3587041	3589423	.	-	.	name "Al_scaffold_0002_571"; transcriptId 907490
scaffold_2	Removed_in_V2	exon	3587041	3587087	.	-	.	name "Al_scaffold_0002_571"; transcriptId 907490
scaffold_2	Removed_in_V2	CDS	3587041	3587087	.	-	0	name "Al_scaffold_0002_571"; proteinId 875977; exonNumber 2
scaffold_2	Removed_in_V2	exon	3589213	3589423	.	-	.	name "Al_scaffold_0002_571"; transcriptId 907490
scaffold_2	Removed_in_V2	CDS	3589213	3589423	.	-	2	name "Al_scaffold_0002_571"; proteinId 875977; exonNumber 1
scaffold_2	Removed_in_V2	gene	3606603	3607873	.	-	.	name "fgenesh1_pg.C_scaffold_2000487"; transcriptId 338388
scaffold_2	Removed_in_V2	exon	3606603	3606951	.	-	.	name "fgenesh1_pg.C_scaffold_2000487"; transcriptId 338388
scaffold_2	Removed_in_V2	CDS	3606603	3606951	.	-	0	name "fgenesh1_pg.C_scaffold_2000487"; proteinId 338388; exonNumber 3
scaffold_2	Removed_in_V2	exon	3607258	3607355	.	-	.	name "fgenesh1_pg.C_scaffold_2000487"; transcriptId 338388
scaffold_2	Removed_in_V2	CDS	3607258	3607355	.	-	1	name "fgenesh1_pg.C_scaffold_2000487"; proteinId 338388; exonNumber 2
scaffold_2	Removed_in_V2	exon	3607433	3607873	.	-	.	name "fgenesh1_pg.C_scaffold_2000487"; transcriptId 338388
scaffold_2	Removed_in_V2	CDS	3607433	3607873	.	-	0	name "fgenesh1_pg.C_scaffold_2000487"; proteinId 338388; exonNumber 1
scaffold_2	Removed_in_V2	gene	3609117	3610007	.	+	.	name "scaffold_200644.1"; transcriptId 925083
scaffold_2	Removed_in_V2	exon	3609117	3609293	.	+	.	name "scaffold_200644.1"; transcriptId 925083
scaffold_2	Removed_in_V2	CDS	3609137	3609293	.	+	0	name "scaffold_200644.1"; proteinId 893570; exonNumber 1
scaffold_2	Removed_in_V2	exon	3609899	3610007	.	+	.	name "scaffold_200644.1"; transcriptId 925083
scaffold_2	Removed_in_V2	CDS	3609899	3609984	.	+	1	name "scaffold_200644.1"; proteinId 893570; exonNumber 2
scaffold_2	Removed_in_V2	gene	3622214	3622964	.	-	.	name "fgenesh1_pg.C_scaffold_2000490"; transcriptId 338391
scaffold_2	Removed_in_V2	exon	3622214	3622365	.	-	.	name "fgenesh1_pg.C_scaffold_2000490"; transcriptId 338391
scaffold_2	Removed_in_V2	CDS	3622214	3622365	.	-	0	name "fgenesh1_pg.C_scaffold_2000490"; proteinId 338391; exonNumber 3
scaffold_2	Removed_in_V2	exon	3622495	3622687	.	-	.	name "fgenesh1_pg.C_scaffold_2000490"; transcriptId 338391
scaffold_2	Removed_in_V2	CDS	3622495	3622687	.	-	2	name "fgenesh1_pg.C_scaffold_2000490"; proteinId 338391; exonNumber 2
scaffold_2	Removed_in_V2	exon	3622803	3622964	.	-	.	name "fgenesh1_pg.C_scaffold_2000490"; transcriptId 338391
scaffold_2	Removed_in_V2	CDS	3622803	3622964	.	-	0	name "fgenesh1_pg.C_scaffold_2000490"; proteinId 338391; exonNumber 1
scaffold_2	Removed_in_V2	gene	3673822	3674347	.	+	.	name "scaffold_200659.1"; transcriptId 925098
scaffold_2	Removed_in_V2	exon	3673822	3673937	.	+	.	name "scaffold_200659.1"; transcriptId 925098
scaffold_2	Removed_in_V2	CDS	3673842	3673937	.	+	0	name "scaffold_200659.1"; proteinId 893585; exonNumber 1
scaffold_2	Removed_in_V2	exon	3674036	3674116	.	+	.	name "scaffold_200659.1"; transcriptId 925098
scaffold_2	Removed_in_V2	CDS	3674036	3674116	.	+	0	name "scaffold_200659.1"; proteinId 893585; exonNumber 2
scaffold_2	Removed_in_V2	exon	3674220	3674347	.	+	.	name "scaffold_200659.1"; transcriptId 925098
scaffold_2	Removed_in_V2	CDS	3674220	3674327	.	+	0	name "scaffold_200659.1"; proteinId 893585; exonNumber 3
scaffold_2	Removed_in_V2	gene	3745248	3746215	.	-	.	name "scaffold_200665.1"; transcriptId 925104
scaffold_2	Removed_in_V2	exon	3745248	3745555	.	-	.	name "scaffold_200665.1"; transcriptId 925104
scaffold_2	Removed_in_V2	CDS	3745269	3745555	.	-	0	name "scaffold_200665.1"; proteinId 893591; exonNumber 3
scaffold_2	Removed_in_V2	exon	3745638	3745820	.	-	.	name "scaffold_200665.1"; transcriptId 925104
scaffold_2	Removed_in_V2	CDS	3745638	3745820	.	-	2	name "scaffold_200665.1"; proteinId 893591; exonNumber 2
scaffold_2	Removed_in_V2	exon	3746063	3746215	.	-	.	name "scaffold_200665.1"; transcriptId 925104
scaffold_2	Removed_in_V2	CDS	3746063	3746195	.	-	2	name "scaffold_200665.1"; proteinId 893591; exonNumber 1
scaffold_2	Removed_in_V2	gene	3746335	3746619	.	-	.	name "Al_scaffold_0002_593"; transcriptId 907512
scaffold_2	Removed_in_V2	exon	3746335	3746619	.	-	.	name "Al_scaffold_0002_593"; transcriptId 907512
scaffold_2	Removed_in_V2	CDS	3746335	3746619	.	-	0	name "Al_scaffold_0002_593"; proteinId 875999; exonNumber 1
scaffold_2	Removed_in_V2	gene	3987171	3987379	.	+	.	name "scaffold_200704.1"; transcriptId 925143
scaffold_2	Removed_in_V2	exon	3987171	3987379	.	+	.	name "scaffold_200704.1"; transcriptId 925143
scaffold_2	Removed_in_V2	CDS	3987192	3987359	.	+	0	name "scaffold_200704.1"; proteinId 893630; exonNumber 1
scaffold_2	Removed_in_V2	gene	4021743	4023477	.	+	.	name "Al_scaffold_0002_639"; transcriptId 907558
scaffold_2	Removed_in_V2	exon	4021743	4021992	.	+	.	name "Al_scaffold_0002_639"; transcriptId 907558
scaffold_2	Removed_in_V2	CDS	4021743	4021992	.	+	0	name "Al_scaffold_0002_639"; proteinId 876045; exonNumber 1
scaffold_2	Removed_in_V2	exon	4022094	4022234	.	+	.	name "Al_scaffold_0002_639"; transcriptId 907558
scaffold_2	Removed_in_V2	CDS	4022094	4022234	.	+	1	name "Al_scaffold_0002_639"; proteinId 876045; exonNumber 2
scaffold_2	Removed_in_V2	exon	4022328	4022447	.	+	.	name "Al_scaffold_0002_639"; transcriptId 907558
scaffold_2	Removed_in_V2	CDS	4022328	4022447	.	+	1	name "Al_scaffold_0002_639"; proteinId 876045; exonNumber 3
scaffold_2	Removed_in_V2	exon	4022544	4022657	.	+	.	name "Al_scaffold_0002_639"; transcriptId 907558
scaffold_2	Removed_in_V2	CDS	4022544	4022657	.	+	1	name "Al_scaffold_0002_639"; proteinId 876045; exonNumber 4
scaffold_2	Removed_in_V2	exon	4022756	4022929	.	+	.	name "Al_scaffold_0002_639"; transcriptId 907558
scaffold_2	Removed_in_V2	CDS	4022756	4022929	.	+	1	name "Al_scaffold_0002_639"; proteinId 876045; exonNumber 5
scaffold_2	Removed_in_V2	exon	4023029	4023127	.	+	.	name "Al_scaffold_0002_639"; transcriptId 907558
scaffold_2	Removed_in_V2	CDS	4023029	4023127	.	+	1	name "Al_scaffold_0002_639"; proteinId 876045; exonNumber 6
scaffold_2	Removed_in_V2	exon	4023206	4023477	.	+	.	name "Al_scaffold_0002_639"; transcriptId 907558
scaffold_2	Removed_in_V2	CDS	4023206	4023477	.	+	1	name "Al_scaffold_0002_639"; proteinId 876045; exonNumber 7
scaffold_2	Removed_in_V2	gene	4095500	4095852	.	+	.	name "scaffold_200721.1"; transcriptId 925160
scaffold_2	Removed_in_V2	exon	4095500	4095544	.	+	.	name "scaffold_200721.1"; transcriptId 925160
scaffold_2	Removed_in_V2	CDS	4095520	4095544	.	+	0	name "scaffold_200721.1"; proteinId 893647; exonNumber 1
scaffold_2	Removed_in_V2	exon	4095645	4095852	.	+	.	name "scaffold_200721.1"; transcriptId 925160
scaffold_2	Removed_in_V2	CDS	4095645	4095832	.	+	1	name "scaffold_200721.1"; proteinId 893647; exonNumber 2
scaffold_2	Removed_in_V2	gene	4121362	4121552	.	-	.	name "scaffold_200726.1"; transcriptId 925165
scaffold_2	Removed_in_V2	exon	4121362	4121552	.	-	.	name "scaffold_200726.1"; transcriptId 925165
scaffold_2	Removed_in_V2	CDS	4121383	4121532	.	-	0	name "scaffold_200726.1"; proteinId 893652; exonNumber 1
scaffold_2	Removed_in_V2	gene	4293916	4294860	.	-	.	name "Al_scaffold_0002_667"; transcriptId 907586
scaffold_2	Removed_in_V2	exon	4293916	4294153	.	-	.	name "Al_scaffold_0002_667"; transcriptId 907586
scaffold_2	Removed_in_V2	CDS	4293916	4294153	.	-	0	name "Al_scaffold_0002_667"; proteinId 876073; exonNumber 4
scaffold_2	Removed_in_V2	exon	4294306	4294420	.	-	.	name "Al_scaffold_0002_667"; transcriptId 907586
scaffold_2	Removed_in_V2	CDS	4294306	4294420	.	-	1	name "Al_scaffold_0002_667"; proteinId 876073; exonNumber 3
scaffold_2	Removed_in_V2	exon	4294554	4294629	.	-	.	name "Al_scaffold_0002_667"; transcriptId 907586
scaffold_2	Removed_in_V2	CDS	4294554	4294629	.	-	2	name "Al_scaffold_0002_667"; proteinId 876073; exonNumber 2
scaffold_2	Removed_in_V2	exon	4294768	4294860	.	-	.	name "Al_scaffold_0002_667"; transcriptId 907586
scaffold_2	Removed_in_V2	CDS	4294768	4294860	.	-	0	name "Al_scaffold_0002_667"; proteinId 876073; exonNumber 1
scaffold_2	Removed_in_V2	gene	4304992	4305339	.	-	.	name "fgenesh1_pm.C_scaffold_2000424"; transcriptId 315391
scaffold_2	Removed_in_V2	exon	4304992	4305180	.	-	.	name "fgenesh1_pm.C_scaffold_2000424"; transcriptId 315391
scaffold_2	Removed_in_V2	CDS	4304992	4305180	.	-	0	name "fgenesh1_pm.C_scaffold_2000424"; proteinId 315391; exonNumber 2
scaffold_2	Removed_in_V2	exon	4305220	4305339	.	-	.	name "fgenesh1_pm.C_scaffold_2000424"; transcriptId 315391
scaffold_2	Removed_in_V2	CDS	4305220	4305339	.	-	0	name "fgenesh1_pm.C_scaffold_2000424"; proteinId 315391; exonNumber 1
scaffold_2	Removed_in_V2	gene	4457107	4457339	.	+	.	name "scaffold_200753.1"; transcriptId 925192
scaffold_2	Removed_in_V2	exon	4457107	4457339	.	+	.	name "scaffold_200753.1"; transcriptId 925192
scaffold_2	Removed_in_V2	CDS	4457127	4457318	.	+	0	name "scaffold_200753.1"; proteinId 893679; exonNumber 1
scaffold_2	Removed_in_V2	gene	4589419	4589731	.	-	.	name "scaffold_200771.1"; transcriptId 925210
scaffold_2	Removed_in_V2	exon	4589419	4589731	.	-	.	name "scaffold_200771.1"; transcriptId 925210
scaffold_2	Removed_in_V2	CDS	4589439	4589711	.	-	0	name "scaffold_200771.1"; proteinId 893697; exonNumber 1
scaffold_2	Removed_in_V2	gene	4592391	4592706	.	-	.	name "scaffold_200772.1"; transcriptId 925211
scaffold_2	Removed_in_V2	exon	4592391	4592706	.	-	.	name "scaffold_200772.1"; transcriptId 925211
scaffold_2	Removed_in_V2	CDS	4592411	4592686	.	-	0	name "scaffold_200772.1"; proteinId 893698; exonNumber 1
scaffold_2	Removed_in_V2	gene	4599050	4599443	.	-	.	name "scaffold_200775.1"; transcriptId 925214
scaffold_2	Removed_in_V2	exon	4599050	4599126	.	-	.	name "scaffold_200775.1"; transcriptId 925214
scaffold_2	Removed_in_V2	CDS	4599073	4599126	.	-	0	name "scaffold_200775.1"; proteinId 893701; exonNumber 2
scaffold_2	Removed_in_V2	exon	4599286	4599443	.	-	.	name "scaffold_200775.1"; transcriptId 925214
scaffold_2	Removed_in_V2	CDS	4599286	4599417	.	-	0	name "scaffold_200775.1"; proteinId 893701; exonNumber 1
scaffold_2	Removed_in_V2	gene	4599894	4600166	.	-	.	name "Al_scaffold_0002_701"; transcriptId 907620
scaffold_2	Removed_in_V2	exon	4599894	4600166	.	-	.	name "Al_scaffold_0002_701"; transcriptId 907620
scaffold_2	Removed_in_V2	CDS	4599894	4600166	.	-	0	name "Al_scaffold_0002_701"; proteinId 876107; exonNumber 1
scaffold_2	Removed_in_V2	gene	4647641	4648209	.	-	.	name "fgenesh2_kg.2__572__AT2G07110.1"; transcriptId 475442
scaffold_2	Removed_in_V2	exon	4647641	4647760	.	-	.	name "fgenesh2_kg.2__572__AT2G07110.1"; transcriptId 475442
scaffold_2	Removed_in_V2	CDS	4647641	4647760	.	-	0	name "fgenesh2_kg.2__572__AT2G07110.1"; proteinId 475442; exonNumber 3
scaffold_2	Removed_in_V2	exon	4647844	4647944	.	-	.	name "fgenesh2_kg.2__572__AT2G07110.1"; transcriptId 475442
scaffold_2	Removed_in_V2	CDS	4647844	4647944	.	-	0	name "fgenesh2_kg.2__572__AT2G07110.1"; proteinId 475442; exonNumber 2
scaffold_2	Removed_in_V2	exon	4648008	4648209	.	-	.	name "fgenesh2_kg.2__572__AT2G07110.1"; transcriptId 475442
scaffold_2	Removed_in_V2	CDS	4648008	4648209	.	-	2	name "fgenesh2_kg.2__572__AT2G07110.1"; proteinId 475442; exonNumber 1
scaffold_2	Removed_in_V2	gene	4648293	4649837	.	+	.	name "Al_scaffold_0002_710"; transcriptId 907629
scaffold_2	Removed_in_V2	exon	4648293	4648344	.	+	.	name "Al_scaffold_0002_710"; transcriptId 907629
scaffold_2	Removed_in_V2	CDS	4648293	4648344	.	+	0	name "Al_scaffold_0002_710"; proteinId 876116; exonNumber 1
scaffold_2	Removed_in_V2	exon	4648825	4648935	.	+	.	name "Al_scaffold_0002_710"; transcriptId 907629
scaffold_2	Removed_in_V2	CDS	4648825	4648935	.	+	1	name "Al_scaffold_0002_710"; proteinId 876116; exonNumber 2
scaffold_2	Removed_in_V2	exon	4649229	4649275	.	+	.	name "Al_scaffold_0002_710"; transcriptId 907629
scaffold_2	Removed_in_V2	CDS	4649229	4649275	.	+	1	name "Al_scaffold_0002_710"; proteinId 876116; exonNumber 3
scaffold_2	Removed_in_V2	exon	4649375	4649459	.	+	.	name "Al_scaffold_0002_710"; transcriptId 907629
scaffold_2	Removed_in_V2	CDS	4649375	4649459	.	+	0	name "Al_scaffold_0002_710"; proteinId 876116; exonNumber 4
scaffold_2	Removed_in_V2	exon	4649797	4649837	.	+	.	name "Al_scaffold_0002_710"; transcriptId 907629
scaffold_2	Removed_in_V2	CDS	4649797	4649837	.	+	1	name "Al_scaffold_0002_710"; proteinId 876116; exonNumber 5
scaffold_2	Removed_in_V2	gene	4694616	4695186	.	-	.	name "Al_scaffold_0002_717"; transcriptId 907636
scaffold_2	Removed_in_V2	exon	4694616	4694834	.	-	.	name "Al_scaffold_0002_717"; transcriptId 907636
scaffold_2	Removed_in_V2	CDS	4694616	4694834	.	-	0	name "Al_scaffold_0002_717"; proteinId 876123; exonNumber 2
scaffold_2	Removed_in_V2	exon	4694974	4695186	.	-	.	name "Al_scaffold_0002_717"; transcriptId 907636
scaffold_2	Removed_in_V2	CDS	4694974	4695186	.	-	0	name "Al_scaffold_0002_717"; proteinId 876123; exonNumber 1
scaffold_2	Removed_in_V2	gene	4703200	4703616	.	-	.	name "Al_scaffold_0002_718"; transcriptId 907637
scaffold_2	Removed_in_V2	exon	4703200	4703232	.	-	.	name "Al_scaffold_0002_718"; transcriptId 907637
scaffold_2	Removed_in_V2	CDS	4703200	4703232	.	-	0	name "Al_scaffold_0002_718"; proteinId 876124; exonNumber 3
scaffold_2	Removed_in_V2	exon	4703272	4703382	.	-	.	name "Al_scaffold_0002_718"; transcriptId 907637
scaffold_2	Removed_in_V2	CDS	4703272	4703382	.	-	0	name "Al_scaffold_0002_718"; proteinId 876124; exonNumber 2
scaffold_2	Removed_in_V2	exon	4703500	4703616	.	-	.	name "Al_scaffold_0002_718"; transcriptId 907637
scaffold_2	Removed_in_V2	CDS	4703500	4703616	.	-	0	name "Al_scaffold_0002_718"; proteinId 876124; exonNumber 1
scaffold_2	Removed_in_V2	gene	4719028	4719737	.	+	.	name "Al_scaffold_0002_721"; transcriptId 907640
scaffold_2	Removed_in_V2	exon	4719028	4719116	.	+	.	name "Al_scaffold_0002_721"; transcriptId 907640
scaffold_2	Removed_in_V2	CDS	4719028	4719116	.	+	0	name "Al_scaffold_0002_721"; proteinId 876127; exonNumber 1
scaffold_2	Removed_in_V2	exon	4719433	4719622	.	+	.	name "Al_scaffold_0002_721"; transcriptId 907640
scaffold_2	Removed_in_V2	CDS	4719433	4719622	.	+	2	name "Al_scaffold_0002_721"; proteinId 876127; exonNumber 2
scaffold_2	Removed_in_V2	exon	4719660	4719737	.	+	.	name "Al_scaffold_0002_721"; transcriptId 907640
scaffold_2	Removed_in_V2	CDS	4719660	4719737	.	+	0	name "Al_scaffold_0002_721"; proteinId 876127; exonNumber 3
scaffold_2	Removed_in_V2	gene	4800100	4800435	.	-	.	name "scaffold_200799.1"; transcriptId 925238
scaffold_2	Removed_in_V2	exon	4800100	4800435	.	-	.	name "scaffold_200799.1"; transcriptId 925238
scaffold_2	Removed_in_V2	CDS	4800121	4800408	.	-	0	name "scaffold_200799.1"; proteinId 893725; exonNumber 1
scaffold_2	Removed_in_V2	gene	4805546	4805957	.	+	.	name "scaffold_200800.1"; transcriptId 925239
scaffold_2	Removed_in_V2	exon	4805546	4805644	.	+	.	name "scaffold_200800.1"; transcriptId 925239
scaffold_2	Removed_in_V2	CDS	4805566	4805644	.	+	0	name "scaffold_200800.1"; proteinId 893726; exonNumber 1
scaffold_2	Removed_in_V2	exon	4805800	4805957	.	+	.	name "scaffold_200800.1"; transcriptId 925239
scaffold_2	Removed_in_V2	CDS	4805800	4805936	.	+	1	name "scaffold_200800.1"; proteinId 893726; exonNumber 2
scaffold_2	Removed_in_V2	gene	4968063	4968927	.	-	.	name "scaffold_200821.1"; transcriptId 925260
scaffold_2	Removed_in_V2	exon	4968063	4968196	.	-	.	name "scaffold_200821.1"; transcriptId 925260
scaffold_2	Removed_in_V2	CDS	4968084	4968196	.	-	0	name "scaffold_200821.1"; proteinId 893747; exonNumber 2
scaffold_2	Removed_in_V2	exon	4968679	4968927	.	-	.	name "scaffold_200821.1"; transcriptId 925260
scaffold_2	Removed_in_V2	CDS	4968679	4968907	.	-	2	name "scaffold_200821.1"; proteinId 893747; exonNumber 1
scaffold_2	Removed_in_V2	gene	5001522	5001754	.	-	.	name "scaffold_200826.1"; transcriptId 925265
scaffold_2	Removed_in_V2	exon	5001522	5001754	.	-	.	name "scaffold_200826.1"; transcriptId 925265
scaffold_2	Removed_in_V2	CDS	5001542	5001733	.	-	0	name "scaffold_200826.1"; proteinId 893752; exonNumber 1
scaffold_2	Removed_in_V2	gene	5068510	5068769	.	+	.	name "scaffold_200845.1"; transcriptId 925284
scaffold_2	Removed_in_V2	exon	5068510	5068769	.	+	.	name "scaffold_200845.1"; transcriptId 925284
scaffold_2	Removed_in_V2	CDS	5068531	5068749	.	+	0	name "scaffold_200845.1"; proteinId 893771; exonNumber 1
scaffold_2	Removed_in_V2	gene	7589738	7589927	.	-	.	name "scaffold_200889.1"; transcriptId 925328
scaffold_2	Removed_in_V2	exon	7589738	7589927	.	-	.	name "scaffold_200889.1"; transcriptId 925328
scaffold_2	Removed_in_V2	CDS	7589758	7589907	.	-	0	name "scaffold_200889.1"; proteinId 893815; exonNumber 1
scaffold_2	Removed_in_V2	gene	7873408	7873616	.	+	.	name "scaffold_200918.1"; transcriptId 925357
scaffold_2	Removed_in_V2	exon	7873408	7873616	.	+	.	name "scaffold_200918.1"; transcriptId 925357
scaffold_2	Removed_in_V2	CDS	7873429	7873596	.	+	0	name "scaffold_200918.1"; proteinId 893844; exonNumber 1
scaffold_2	Removed_in_V2	gene	8193105	8193358	.	+	.	name "scaffold_200958.1"; transcriptId 925397
scaffold_2	Removed_in_V2	exon	8193105	8193358	.	+	.	name "scaffold_200958.1"; transcriptId 925397
scaffold_2	Removed_in_V2	CDS	8193125	8193337	.	+	0	name "scaffold_200958.1"; proteinId 893884; exonNumber 1
scaffold_2	Removed_in_V2	gene	9243836	9244335	.	+	.	name "scaffold_201146.1"; transcriptId 925585
scaffold_2	Removed_in_V2	exon	9243836	9243884	.	+	.	name "scaffold_201146.1"; transcriptId 925585
scaffold_2	Removed_in_V2	CDS	9243864	9243884	.	+	0	name "scaffold_201146.1"; proteinId 894072; exonNumber 1
scaffold_2	Removed_in_V2	exon	9244000	9244081	.	+	.	name "scaffold_201146.1"; transcriptId 925585
scaffold_2	Removed_in_V2	CDS	9244000	9244081	.	+	0	name "scaffold_201146.1"; proteinId 894072; exonNumber 2
scaffold_2	Removed_in_V2	exon	9244220	9244335	.	+	.	name "scaffold_201146.1"; transcriptId 925585
scaffold_2	Removed_in_V2	CDS	9244220	9244314	.	+	1	name "scaffold_201146.1"; proteinId 894072; exonNumber 3
scaffold_2	Removed_in_V2	gene	9322259	9324695	.	+	.	name "Al_scaffold_0002_1015"; transcriptId 907934
scaffold_2	Removed_in_V2	exon	9322259	9322431	.	+	.	name "Al_scaffold_0002_1015"; transcriptId 907934
scaffold_2	Removed_in_V2	CDS	9322259	9322431	.	+	0	name "Al_scaffold_0002_1015"; proteinId 876421; exonNumber 1
scaffold_2	Removed_in_V2	exon	9324644	9324695	.	+	.	name "Al_scaffold_0002_1015"; transcriptId 907934
scaffold_2	Removed_in_V2	CDS	9324644	9324695	.	+	2	name "Al_scaffold_0002_1015"; proteinId 876421; exonNumber 2
scaffold_2	Removed_in_V2	gene	9345889	9346178	.	+	.	name "scaffold_201162.1"; transcriptId 925601
scaffold_2	Removed_in_V2	exon	9345889	9346178	.	+	.	name "scaffold_201162.1"; transcriptId 925601
scaffold_2	Removed_in_V2	CDS	9345909	9346157	.	+	0	name "scaffold_201162.1"; proteinId 894088; exonNumber 1
scaffold_2	Removed_in_V2	gene	9347011	9347686	.	+	.	name "scaffold_201163.1"; transcriptId 925602
scaffold_2	Removed_in_V2	exon	9347011	9347118	.	+	.	name "scaffold_201163.1"; transcriptId 925602
scaffold_2	Removed_in_V2	CDS	9347031	9347118	.	+	0	name "scaffold_201163.1"; proteinId 894089; exonNumber 1
scaffold_2	Removed_in_V2	exon	9347352	9347686	.	+	.	name "scaffold_201163.1"; transcriptId 925602
scaffold_2	Removed_in_V2	CDS	9347352	9347665	.	+	1	name "scaffold_201163.1"; proteinId 894089; exonNumber 2
scaffold_2	Removed_in_V2	gene	9364322	9365092	.	-	.	name "scaffold_201168.1"; transcriptId 925607
scaffold_2	Removed_in_V2	exon	9364322	9364585	.	-	.	name "scaffold_201168.1"; transcriptId 925607
scaffold_2	Removed_in_V2	exon	9364841	9365092	.	-	.	name "scaffold_201168.1"; transcriptId 925607
scaffold_2	Removed_in_V2	CDS	9364875	9365072	.	-	0	name "scaffold_201168.1"; proteinId 894094; exonNumber 1
scaffold_2	Removed_in_V2	gene	9534128	9535423	.	+	.	name "scaffold_201180.1"; transcriptId 925619
scaffold_2	Removed_in_V2	exon	9534128	9534315	.	+	.	name "scaffold_201180.1"; transcriptId 925619
scaffold_2	Removed_in_V2	CDS	9534148	9534315	.	+	0	name "scaffold_201180.1"; proteinId 894106; exonNumber 1
scaffold_2	Removed_in_V2	exon	9534433	9534697	.	+	.	name "scaffold_201180.1"; transcriptId 925619
scaffold_2	Removed_in_V2	CDS	9534433	9534697	.	+	0	name "scaffold_201180.1"; proteinId 894106; exonNumber 2
scaffold_2	Removed_in_V2	exon	9534820	9534916	.	+	.	name "scaffold_201180.1"; transcriptId 925619
scaffold_2	Removed_in_V2	CDS	9534820	9534916	.	+	1	name "scaffold_201180.1"; proteinId 894106; exonNumber 3
scaffold_2	Removed_in_V2	exon	9535029	9535153	.	+	.	name "scaffold_201180.1"; transcriptId 925619
scaffold_2	Removed_in_V2	CDS	9535029	9535153	.	+	2	name "scaffold_201180.1"; proteinId 894106; exonNumber 4
scaffold_2	Removed_in_V2	exon	9535287	9535423	.	+	.	name "scaffold_201180.1"; transcriptId 925619
scaffold_2	Removed_in_V2	CDS	9535287	9535402	.	+	1	name "scaffold_201180.1"; proteinId 894106; exonNumber 5
scaffold_2	Removed_in_V2	gene	9739399	9739638	.	+	.	name "Al_scaffold_0002_1064"; transcriptId 907983
scaffold_2	Removed_in_V2	exon	9739399	9739638	.	+	.	name "Al_scaffold_0002_1064"; transcriptId 907983
scaffold_2	Removed_in_V2	CDS	9739399	9739638	.	+	0	name "Al_scaffold_0002_1064"; proteinId 876470; exonNumber 1
scaffold_2	Removed_in_V2	gene	9839359	9839749	.	+	.	name "scaffold_201216.1"; transcriptId 925655
scaffold_2	Removed_in_V2	exon	9839359	9839393	.	+	.	name "scaffold_201216.1"; transcriptId 925655
scaffold_2	Removed_in_V2	CDS	9839379	9839393	.	+	0	name "scaffold_201216.1"; proteinId 894142; exonNumber 1
scaffold_2	Removed_in_V2	exon	9839438	9839749	.	+	.	name "scaffold_201216.1"; transcriptId 925655
scaffold_2	Removed_in_V2	CDS	9839438	9839728	.	+	0	name "scaffold_201216.1"; proteinId 894142; exonNumber 2
scaffold_2	Removed_in_V2	gene	9848952	9849344	.	+	.	name "scaffold_201217.1"; transcriptId 925656
scaffold_2	Removed_in_V2	exon	9848952	9849344	.	+	.	name "scaffold_201217.1"; transcriptId 925656
scaffold_2	Removed_in_V2	CDS	9848974	9849324	.	+	0	name "scaffold_201217.1"; proteinId 894143; exonNumber 1
scaffold_2	Removed_in_V2	gene	9940960	9942163	.	+	.	name "Al_scaffold_0002_1085"; transcriptId 908004
scaffold_2	Removed_in_V2	exon	9940960	9941113	.	+	.	name "Al_scaffold_0002_1085"; transcriptId 908004
scaffold_2	Removed_in_V2	CDS	9940960	9941113	.	+	0	name "Al_scaffold_0002_1085"; proteinId 876491; exonNumber 1
scaffold_2	Removed_in_V2	exon	9941943	9942163	.	+	.	name "Al_scaffold_0002_1085"; transcriptId 908004
scaffold_2	Removed_in_V2	CDS	9941943	9942163	.	+	1	name "Al_scaffold_0002_1085"; proteinId 876491; exonNumber 2
scaffold_2	Removed_in_V2	gene	9983857	9984980	.	-	.	name "Al_scaffold_0002_1091"; transcriptId 908010
scaffold_2	Removed_in_V2	exon	9983857	9984034	.	-	.	name "Al_scaffold_0002_1091"; transcriptId 908010
scaffold_2	Removed_in_V2	CDS	9983857	9984034	.	-	0	name "Al_scaffold_0002_1091"; proteinId 876497; exonNumber 2
scaffold_2	Removed_in_V2	exon	9984823	9984980	.	-	.	name "Al_scaffold_0002_1091"; transcriptId 908010
scaffold_2	Removed_in_V2	CDS	9984823	9984980	.	-	1	name "Al_scaffold_0002_1091"; proteinId 876497; exonNumber 1
scaffold_2	Removed_in_V2	gene	10059924	10060125	.	-	.	name "scaffold_201241.1"; transcriptId 925680
scaffold_2	Removed_in_V2	exon	10059924	10060125	.	-	.	name "scaffold_201241.1"; transcriptId 925680
scaffold_2	Removed_in_V2	CDS	10059946	10060104	.	-	0	name "scaffold_201241.1"; proteinId 894167; exonNumber 1
scaffold_2	Removed_in_V2	gene	10125636	10125934	.	-	.	name "scaffold_201251.1"; transcriptId 925690
scaffold_2	Removed_in_V2	exon	10125636	10125934	.	-	.	name "scaffold_201251.1"; transcriptId 925690
scaffold_2	Removed_in_V2	CDS	10125657	10125914	.	-	0	name "scaffold_201251.1"; proteinId 894177; exonNumber 1
scaffold_2	Removed_in_V2	gene	10513174	10513737	.	+	.	name "scaffold_201286.1"; transcriptId 925725
scaffold_2	Removed_in_V2	exon	10513174	10513737	.	+	.	name "scaffold_201286.1"; transcriptId 925725
scaffold_2	Removed_in_V2	CDS	10513196	10513717	.	+	0	name "scaffold_201286.1"; proteinId 894212; exonNumber 1
scaffold_2	Removed_in_V2	gene	10596405	10596615	.	-	.	name "scaffold_201305.1"; transcriptId 925744
scaffold_2	Removed_in_V2	exon	10596405	10596615	.	-	.	name "scaffold_201305.1"; transcriptId 925744
scaffold_2	Removed_in_V2	CDS	10596425	10596595	.	-	0	name "scaffold_201305.1"; proteinId 894231; exonNumber 1
scaffold_2	Removed_in_V2	gene	10618958	10619255	.	+	.	name "scaffold_201306.1"; transcriptId 925745
scaffold_2	Removed_in_V2	exon	10618958	10619255	.	+	.	name "scaffold_201306.1"; transcriptId 925745
scaffold_2	Removed_in_V2	CDS	10618978	10619235	.	+	0	name "scaffold_201306.1"; proteinId 894232; exonNumber 1
scaffold_2	Removed_in_V2	gene	10666300	10666575	.	+	.	name "Al_scaffold_0002_1167"; transcriptId 908086
scaffold_2	Removed_in_V2	exon	10666300	10666575	.	+	.	name "Al_scaffold_0002_1167"; transcriptId 908086
scaffold_2	Removed_in_V2	CDS	10666300	10666575	.	+	0	name "Al_scaffold_0002_1167"; proteinId 876573; exonNumber 1
scaffold_2	Removed_in_V2	gene	10965823	10966062	.	-	.	name "Al_scaffold_0002_1199"; transcriptId 908118
scaffold_2	Removed_in_V2	exon	10965823	10966062	.	-	.	name "Al_scaffold_0002_1199"; transcriptId 908118
scaffold_2	Removed_in_V2	CDS	10965823	10966062	.	-	0	name "Al_scaffold_0002_1199"; proteinId 876605; exonNumber 1
scaffold_2	Removed_in_V2	gene	11043924	11044371	.	+	.	name "fgenesh2_kg.2__870__AT2G07110.1"; transcriptId 475740
scaffold_2	Removed_in_V2	exon	11043924	11044005	.	+	.	name "fgenesh2_kg.2__870__AT2G07110.1"; transcriptId 475740
scaffold_2	Removed_in_V2	CDS	11043924	11044005	.	+	0	name "fgenesh2_kg.2__870__AT2G07110.1"; proteinId 475740; exonNumber 1
scaffold_2	Removed_in_V2	exon	11044068	11044168	.	+	.	name "fgenesh2_kg.2__870__AT2G07110.1"; transcriptId 475740
scaffold_2	Removed_in_V2	CDS	11044068	11044168	.	+	1	name "fgenesh2_kg.2__870__AT2G07110.1"; proteinId 475740; exonNumber 2
scaffold_2	Removed_in_V2	exon	11044252	11044371	.	+	.	name "fgenesh2_kg.2__870__AT2G07110.1"; transcriptId 475740
scaffold_2	Removed_in_V2	CDS	11044252	11044371	.	+	0	name "fgenesh2_kg.2__870__AT2G07110.1"; proteinId 475740; exonNumber 3
scaffold_2	Removed_in_V2	gene	11048167	11049043	.	+	.	name "scaffold_201356.1"; transcriptId 925795
scaffold_2	Removed_in_V2	exon	11048167	11048307	.	+	.	name "scaffold_201356.1"; transcriptId 925795
scaffold_2	Removed_in_V2	CDS	11048187	11048307	.	+	0	name "scaffold_201356.1"; proteinId 894282; exonNumber 1
scaffold_2	Removed_in_V2	exon	11048638	11048767	.	+	.	name "scaffold_201356.1"; transcriptId 925795
scaffold_2	Removed_in_V2	CDS	11048638	11048767	.	+	1	name "scaffold_201356.1"; proteinId 894282; exonNumber 2
scaffold_2	Removed_in_V2	exon	11048848	11049043	.	+	.	name "scaffold_201356.1"; transcriptId 925795
scaffold_2	Removed_in_V2	CDS	11048848	11049019	.	+	2	name "scaffold_201356.1"; proteinId 894282; exonNumber 3
scaffold_2	Removed_in_V2	gene	11114798	11115148	.	-	.	name "Al_scaffold_0002_1215"; transcriptId 908134
scaffold_2	Removed_in_V2	exon	11114798	11115148	.	-	.	name "Al_scaffold_0002_1215"; transcriptId 908134
scaffold_2	Removed_in_V2	CDS	11114798	11115148	.	-	0	name "Al_scaffold_0002_1215"; proteinId 876621; exonNumber 1
scaffold_2	Removed_in_V2	gene	11170222	11170438	.	+	.	name "scaffold_201367.1"; transcriptId 925806
scaffold_2	Removed_in_V2	exon	11170222	11170438	.	+	.	name "scaffold_201367.1"; transcriptId 925806
scaffold_2	Removed_in_V2	CDS	11170242	11170415	.	+	0	name "scaffold_201367.1"; proteinId 894293; exonNumber 1
scaffold_2	Removed_in_V2	gene	11172450	11173379	.	+	.	name "Al_scaffold_0002_1221"; transcriptId 908140
scaffold_2	Removed_in_V2	exon	11172450	11172647	.	+	.	name "Al_scaffold_0002_1221"; transcriptId 908140
scaffold_2	Removed_in_V2	CDS	11172450	11172647	.	+	0	name "Al_scaffold_0002_1221"; proteinId 876627; exonNumber 1
scaffold_2	Removed_in_V2	exon	11172738	11172761	.	+	.	name "Al_scaffold_0002_1221"; transcriptId 908140
scaffold_2	Removed_in_V2	CDS	11172738	11172761	.	+	0	name "Al_scaffold_0002_1221"; proteinId 876627; exonNumber 2
scaffold_2	Removed_in_V2	exon	11173047	11173379	.	+	.	name "Al_scaffold_0002_1221"; transcriptId 908140
scaffold_2	Removed_in_V2	CDS	11173047	11173379	.	+	0	name "Al_scaffold_0002_1221"; proteinId 876627; exonNumber 3
scaffold_2	Removed_in_V2	gene	11349743	11350013	.	-	.	name "scaffold_201385.1"; transcriptId 925824
scaffold_2	Removed_in_V2	exon	11349743	11350013	.	-	.	name "scaffold_201385.1"; transcriptId 925824
scaffold_2	Removed_in_V2	CDS	11349763	11349993	.	-	0	name "scaffold_201385.1"; proteinId 894311; exonNumber 1
scaffold_2	Removed_in_V2	gene	11408377	11408826	.	+	.	name "Al_scaffold_0002_1240"; transcriptId 908159
scaffold_2	Removed_in_V2	exon	11408377	11408497	.	+	.	name "Al_scaffold_0002_1240"; transcriptId 908159
scaffold_2	Removed_in_V2	CDS	11408377	11408497	.	+	0	name "Al_scaffold_0002_1240"; proteinId 876646; exonNumber 1
scaffold_2	Removed_in_V2	exon	11408720	11408826	.	+	.	name "Al_scaffold_0002_1240"; transcriptId 908159
scaffold_2	Removed_in_V2	CDS	11408720	11408826	.	+	1	name "Al_scaffold_0002_1240"; proteinId 876646; exonNumber 2
scaffold_2	Removed_in_V2	gene	11425451	11428515	.	-	.	name "scaffold_201390.1"; transcriptId 925829
scaffold_2	Removed_in_V2	exon	11425451	11425666	.	-	.	name "scaffold_201390.1"; transcriptId 925829
scaffold_2	Removed_in_V2	CDS	11425472	11425666	.	-	0	name "scaffold_201390.1"; proteinId 894316; exonNumber 4
scaffold_2	Removed_in_V2	exon	11426067	11426255	.	-	.	name "scaffold_201390.1"; transcriptId 925829
scaffold_2	Removed_in_V2	CDS	11426067	11426255	.	-	0	name "scaffold_201390.1"; proteinId 894316; exonNumber 3
scaffold_2	Removed_in_V2	exon	11427250	11427438	.	-	.	name "scaffold_201390.1"; transcriptId 925829
scaffold_2	Removed_in_V2	CDS	11427250	11427438	.	-	0	name "scaffold_201390.1"; proteinId 894316; exonNumber 2
scaffold_2	Removed_in_V2	exon	11428309	11428515	.	-	.	name "scaffold_201390.1"; transcriptId 925829
scaffold_2	Removed_in_V2	CDS	11428309	11428494	.	-	0	name "scaffold_201390.1"; proteinId 894316; exonNumber 1
scaffold_2	Removed_in_V2	gene	11442514	11445509	.	-	.	name "scaffold_201391.1"; transcriptId 925830
scaffold_2	Removed_in_V2	exon	11442514	11442610	.	-	.	name "scaffold_201391.1"; transcriptId 925830
scaffold_2	Removed_in_V2	CDS	11442536	11442610	.	-	0	name "scaffold_201391.1"; proteinId 894317; exonNumber 4
scaffold_2	Removed_in_V2	exon	11443016	11443204	.	-	.	name "scaffold_201391.1"; transcriptId 925830
scaffold_2	Removed_in_V2	CDS	11443016	11443204	.	-	0	name "scaffold_201391.1"; proteinId 894317; exonNumber 3
scaffold_2	Removed_in_V2	exon	11444198	11444386	.	-	.	name "scaffold_201391.1"; transcriptId 925830
scaffold_2	Removed_in_V2	CDS	11444198	11444386	.	-	0	name "scaffold_201391.1"; proteinId 894317; exonNumber 2
scaffold_2	Removed_in_V2	exon	11445388	11445509	.	-	.	name "scaffold_201391.1"; transcriptId 925830
scaffold_2	Removed_in_V2	CDS	11445388	11445489	.	-	0	name "scaffold_201391.1"; proteinId 894317; exonNumber 1
scaffold_2	Removed_in_V2	gene	11447045	11450158	.	-	.	name "scaffold_201392.1"; transcriptId 925831
scaffold_2	Removed_in_V2	exon	11447045	11447259	.	-	.	name "scaffold_201392.1"; transcriptId 925831
scaffold_2	Removed_in_V2	CDS	11447065	11447259	.	-	0	name "scaffold_201392.1"; proteinId 894318; exonNumber 3
scaffold_2	Removed_in_V2	exon	11448849	11449037	.	-	.	name "scaffold_201392.1"; transcriptId 925831
scaffold_2	Removed_in_V2	CDS	11448849	11449037	.	-	0	name "scaffold_201392.1"; proteinId 894318; exonNumber 2
scaffold_2	Removed_in_V2	exon	11450037	11450158	.	-	.	name "scaffold_201392.1"; transcriptId 925831
scaffold_2	Removed_in_V2	CDS	11450037	11450138	.	-	0	name "scaffold_201392.1"; proteinId 894318; exonNumber 1
scaffold_2	Removed_in_V2	gene	11513543	11514687	.	-	.	name "Al_scaffold_0002_1246"; transcriptId 908165
scaffold_2	Removed_in_V2	exon	11513543	11513600	.	-	.	name "Al_scaffold_0002_1246"; transcriptId 908165
scaffold_2	Removed_in_V2	CDS	11513543	11513600	.	-	0	name "Al_scaffold_0002_1246"; proteinId 876652; exonNumber 5
scaffold_2	Removed_in_V2	exon	11513771	11513902	.	-	.	name "Al_scaffold_0002_1246"; transcriptId 908165
scaffold_2	Removed_in_V2	CDS	11513771	11513902	.	-	1	name "Al_scaffold_0002_1246"; proteinId 876652; exonNumber 4
scaffold_2	Removed_in_V2	exon	11513975	11514080	.	-	.	name "Al_scaffold_0002_1246"; transcriptId 908165
scaffold_2	Removed_in_V2	CDS	11513975	11514080	.	-	1	name "Al_scaffold_0002_1246"; proteinId 876652; exonNumber 3
scaffold_2	Removed_in_V2	exon	11514167	11514431	.	-	.	name "Al_scaffold_0002_1246"; transcriptId 908165
scaffold_2	Removed_in_V2	CDS	11514167	11514431	.	-	2	name "Al_scaffold_0002_1246"; proteinId 876652; exonNumber 2
scaffold_2	Removed_in_V2	exon	11514514	11514687	.	-	.	name "Al_scaffold_0002_1246"; transcriptId 908165
scaffold_2	Removed_in_V2	CDS	11514514	11514687	.	-	0	name "Al_scaffold_0002_1246"; proteinId 876652; exonNumber 1
scaffold_2	Removed_in_V2	gene	11529583	11530004	.	+	.	name "fgenesh1_pm.C_scaffold_2000716"; transcriptId 315683
scaffold_2	Removed_in_V2	exon	11529583	11529658	.	+	.	name "fgenesh1_pm.C_scaffold_2000716"; transcriptId 315683
scaffold_2	Removed_in_V2	CDS	11529583	11529658	.	+	0	name "fgenesh1_pm.C_scaffold_2000716"; proteinId 315683; exonNumber 1
scaffold_2	Removed_in_V2	exon	11529691	11530004	.	+	.	name "fgenesh1_pm.C_scaffold_2000716"; transcriptId 315683
scaffold_2	Removed_in_V2	CDS	11529691	11530004	.	+	1	name "fgenesh1_pm.C_scaffold_2000716"; proteinId 315683; exonNumber 2
scaffold_2	Removed_in_V2	gene	11576256	11577227	.	-	.	name "scaffold_201411.1"; transcriptId 925850
scaffold_2	Removed_in_V2	exon	11576256	11576430	.	-	.	name "scaffold_201411.1"; transcriptId 925850
scaffold_2	Removed_in_V2	CDS	11576276	11576430	.	-	0	name "scaffold_201411.1"; proteinId 894337; exonNumber 3
scaffold_2	Removed_in_V2	exon	11576520	11576846	.	-	.	name "scaffold_201411.1"; transcriptId 925850
scaffold_2	Removed_in_V2	CDS	11576520	11576846	.	-	2	name "scaffold_201411.1"; proteinId 894337; exonNumber 2
scaffold_2	Removed_in_V2	exon	11577182	11577227	.	-	.	name "scaffold_201411.1"; transcriptId 925850
scaffold_2	Removed_in_V2	CDS	11577182	11577206	.	-	2	name "scaffold_201411.1"; proteinId 894337; exonNumber 1
scaffold_2	Removed_in_V2	gene	11636861	11637125	.	+	.	name "scaffold_201425.1"; transcriptId 925864
scaffold_2	Removed_in_V2	exon	11636861	11637125	.	+	.	name "scaffold_201425.1"; transcriptId 925864
scaffold_2	Removed_in_V2	CDS	11636881	11637105	.	+	0	name "scaffold_201425.1"; proteinId 894351; exonNumber 1
scaffold_2	Removed_in_V2	gene	11753684	11754020	.	-	.	name "scaffold_201441.1"; transcriptId 925880
scaffold_2	Removed_in_V2	exon	11753684	11753832	.	-	.	name "scaffold_201441.1"; transcriptId 925880
scaffold_2	Removed_in_V2	CDS	11753704	11753832	.	-	0	name "scaffold_201441.1"; proteinId 894367; exonNumber 2
scaffold_2	Removed_in_V2	exon	11753898	11754020	.	-	.	name "scaffold_201441.1"; transcriptId 925880
scaffold_2	Removed_in_V2	CDS	11753898	11753999	.	-	0	name "scaffold_201441.1"; proteinId 894367; exonNumber 1
scaffold_2	Removed_in_V2	gene	11758852	11759285	.	-	.	name "scaffold_201442.1"; transcriptId 925881
scaffold_2	Removed_in_V2	exon	11758852	11759285	.	-	.	name "scaffold_201442.1"; transcriptId 925881
scaffold_2	Removed_in_V2	CDS	11758873	11759262	.	-	0	name "scaffold_201442.1"; proteinId 894368; exonNumber 1
scaffold_2	Removed_in_V2	gene	11960600	11960923	.	-	.	name "scaffold_201477.1"; transcriptId 925916
scaffold_2	Removed_in_V2	exon	11960600	11960739	.	-	.	name "scaffold_201477.1"; transcriptId 925916
scaffold_2	Removed_in_V2	CDS	11960620	11960739	.	-	0	name "scaffold_201477.1"; proteinId 894403; exonNumber 2
scaffold_2	Removed_in_V2	exon	11960814	11960923	.	-	.	name "scaffold_201477.1"; transcriptId 925916
scaffold_2	Removed_in_V2	CDS	11960814	11960903	.	-	0	name "scaffold_201477.1"; proteinId 894403; exonNumber 1
scaffold_2	Removed_in_V2	gene	12000540	12001500	.	+	.	name "scaffold_201484.1"; transcriptId 925923
scaffold_2	Removed_in_V2	exon	12000540	12000649	.	+	.	name "scaffold_201484.1"; transcriptId 925923
scaffold_2	Removed_in_V2	CDS	12000560	12000649	.	+	0	name "scaffold_201484.1"; proteinId 894410; exonNumber 1
scaffold_2	Removed_in_V2	exon	12001331	12001500	.	+	.	name "scaffold_201484.1"; transcriptId 925923
scaffold_2	Removed_in_V2	CDS	12001331	12001480	.	+	0	name "scaffold_201484.1"; proteinId 894410; exonNumber 2
scaffold_2	Removed_in_V2	gene	12075390	12075617	.	-	.	name "scaffold_201500.1"; transcriptId 925939
scaffold_2	Removed_in_V2	exon	12075390	12075617	.	-	.	name "scaffold_201500.1"; transcriptId 925939
scaffold_2	Removed_in_V2	CDS	12075410	12075592	.	-	0	name "scaffold_201500.1"; proteinId 894426; exonNumber 1
scaffold_2	Removed_in_V2	gene	12099621	12099825	.	+	.	name "scaffold_201502.1"; transcriptId 925941
scaffold_2	Removed_in_V2	exon	12099621	12099825	.	+	.	name "scaffold_201502.1"; transcriptId 925941
scaffold_2	Removed_in_V2	CDS	12099641	12099805	.	+	0	name "scaffold_201502.1"; proteinId 894428; exonNumber 1
scaffold_2	Removed_in_V2	gene	12690512	12690781	.	-	.	name "Al_scaffold_0002_1413"; transcriptId 908332
scaffold_2	Removed_in_V2	exon	12690512	12690781	.	-	.	name "Al_scaffold_0002_1413"; transcriptId 908332
scaffold_2	Removed_in_V2	CDS	12690512	12690781	.	-	0	name "Al_scaffold_0002_1413"; proteinId 876819; exonNumber 1
scaffold_2	Removed_in_V2	gene	12721642	12721918	.	-	.	name "scaffold_201605.1"; transcriptId 926044
scaffold_2	Removed_in_V2	exon	12721642	12721918	.	-	.	name "scaffold_201605.1"; transcriptId 926044
scaffold_2	Removed_in_V2	CDS	12721662	12721898	.	-	0	name "scaffold_201605.1"; proteinId 894531; exonNumber 1
scaffold_2	Removed_in_V2	gene	12983596	12983865	.	-	.	name "Al_scaffold_0002_1480"; transcriptId 908399
scaffold_2	Removed_in_V2	exon	12983596	12983865	.	-	.	name "Al_scaffold_0002_1480"; transcriptId 908399
scaffold_2	Removed_in_V2	CDS	12983596	12983865	.	-	0	name "Al_scaffold_0002_1480"; proteinId 876886; exonNumber 1
scaffold_2	Removed_in_V2	gene	13075572	13076222	.	+	.	name "scaffold_201681.1"; transcriptId 926120
scaffold_2	Removed_in_V2	exon	13075572	13076222	.	+	.	name "scaffold_201681.1"; transcriptId 926120
scaffold_2	Removed_in_V2	CDS	13075594	13076202	.	+	0	name "scaffold_201681.1"; proteinId 894607; exonNumber 1
scaffold_2	Removed_in_V2	gene	13205238	13205443	.	+	.	name "scaffold_201699.1"; transcriptId 926138
scaffold_2	Removed_in_V2	exon	13205238	13205443	.	+	.	name "scaffold_201699.1"; transcriptId 926138
scaffold_2	Removed_in_V2	CDS	13205258	13205422	.	+	0	name "scaffold_201699.1"; proteinId 894625; exonNumber 1
scaffold_2	Removed_in_V2	gene	13655224	13656087	.	-	.	name "Al_scaffold_0002_1582"; transcriptId 908501
scaffold_2	Removed_in_V2	exon	13655224	13655433	.	-	.	name "Al_scaffold_0002_1582"; transcriptId 908501
scaffold_2	Removed_in_V2	CDS	13655224	13655433	.	-	0	name "Al_scaffold_0002_1582"; proteinId 876988; exonNumber 2
scaffold_2	Removed_in_V2	exon	13656025	13656087	.	-	.	name "Al_scaffold_0002_1582"; transcriptId 908501
scaffold_2	Removed_in_V2	CDS	13656025	13656087	.	-	0	name "Al_scaffold_0002_1582"; proteinId 876988; exonNumber 1
scaffold_2	Removed_in_V2	gene	14018113	14018414	.	+	.	name "Al_scaffold_0002_1646"; transcriptId 908565
scaffold_2	Removed_in_V2	exon	14018113	14018181	.	+	.	name "Al_scaffold_0002_1646"; transcriptId 908565
scaffold_2	Removed_in_V2	CDS	14018113	14018181	.	+	0	name "Al_scaffold_0002_1646"; proteinId 877052; exonNumber 1
scaffold_2	Removed_in_V2	exon	14018289	14018414	.	+	.	name "Al_scaffold_0002_1646"; transcriptId 908565
scaffold_2	Removed_in_V2	CDS	14018289	14018414	.	+	0	name "Al_scaffold_0002_1646"; proteinId 877052; exonNumber 2
scaffold_2	Removed_in_V2	gene	14027063	14027550	.	+	.	name "scaffold_201850.1"; transcriptId 926289
scaffold_2	Removed_in_V2	exon	14027063	14027143	.	+	.	name "scaffold_201850.1"; transcriptId 926289
scaffold_2	Removed_in_V2	CDS	14027083	14027143	.	+	0	name "scaffold_201850.1"; proteinId 894776; exonNumber 1
scaffold_2	Removed_in_V2	exon	14027354	14027550	.	+	.	name "scaffold_201850.1"; transcriptId 926289
scaffold_2	Removed_in_V2	CDS	14027354	14027529	.	+	1	name "scaffold_201850.1"; proteinId 894776; exonNumber 2
scaffold_2	Removed_in_V2	gene	14171167	14171382	.	+	.	name "scaffold_201867.1"; transcriptId 926306
scaffold_2	Removed_in_V2	exon	14171167	14171382	.	+	.	name "scaffold_201867.1"; transcriptId 926306
scaffold_2	Removed_in_V2	CDS	14171188	14171361	.	+	0	name "scaffold_201867.1"; proteinId 894793; exonNumber 1
scaffold_2	Removed_in_V2	gene	14175449	14175639	.	-	.	name "scaffold_201868.1"; transcriptId 926307
scaffold_2	Removed_in_V2	exon	14175449	14175639	.	-	.	name "scaffold_201868.1"; transcriptId 926307
scaffold_2	Removed_in_V2	CDS	14175470	14175619	.	-	0	name "scaffold_201868.1"; proteinId 894794; exonNumber 1
scaffold_2	Removed_in_V2	gene	14186045	14186341	.	-	.	name "Al_scaffold_0002_1669"; transcriptId 908588
scaffold_2	Removed_in_V2	exon	14186045	14186341	.	-	.	name "Al_scaffold_0002_1669"; transcriptId 908588
scaffold_2	Removed_in_V2	CDS	14186045	14186341	.	-	0	name "Al_scaffold_0002_1669"; proteinId 877075; exonNumber 1
scaffold_2	Removed_in_V2	gene	14221018	14221399	.	+	.	name "scaffold_201881.1"; transcriptId 926320
scaffold_2	Removed_in_V2	exon	14221018	14221399	.	+	.	name "scaffold_201881.1"; transcriptId 926320
scaffold_2	Removed_in_V2	CDS	14221038	14221379	.	+	0	name "scaffold_201881.1"; proteinId 894807; exonNumber 1
scaffold_2	Removed_in_V2	gene	14325078	14325319	.	-	.	name "scaffold_201905.1"; transcriptId 926344
scaffold_2	Removed_in_V2	exon	14325078	14325319	.	-	.	name "scaffold_201905.1"; transcriptId 926344
scaffold_2	Removed_in_V2	CDS	14325098	14325298	.	-	0	name "scaffold_201905.1"; proteinId 894831; exonNumber 1
scaffold_2	Removed_in_V2	gene	14343267	14343819	.	-	.	name "scaffold_201908.1"; transcriptId 926347
scaffold_2	Removed_in_V2	exon	14343267	14343819	.	-	.	name "scaffold_201908.1"; transcriptId 926347
scaffold_2	Removed_in_V2	CDS	14343287	14343799	.	-	0	name "scaffold_201908.1"; proteinId 894834; exonNumber 1
scaffold_2	Removed_in_V2	gene	14348735	14349248	.	+	.	name "Al_scaffold_0002_1701"; transcriptId 908620
scaffold_2	Removed_in_V2	exon	14348735	14348882	.	+	.	name "Al_scaffold_0002_1701"; transcriptId 908620
scaffold_2	Removed_in_V2	CDS	14348735	14348882	.	+	0	name "Al_scaffold_0002_1701"; proteinId 877107; exonNumber 1
scaffold_2	Removed_in_V2	exon	14348945	14349045	.	+	.	name "Al_scaffold_0002_1701"; transcriptId 908620
scaffold_2	Removed_in_V2	CDS	14348945	14349045	.	+	1	name "Al_scaffold_0002_1701"; proteinId 877107; exonNumber 2
scaffold_2	Removed_in_V2	exon	14349129	14349248	.	+	.	name "Al_scaffold_0002_1701"; transcriptId 908620
scaffold_2	Removed_in_V2	CDS	14349129	14349248	.	+	0	name "Al_scaffold_0002_1701"; proteinId 877107; exonNumber 3
scaffold_2	Removed_in_V2	gene	14390192	14390699	.	+	.	name "scaffold_201919.1"; transcriptId 926358
scaffold_2	Removed_in_V2	exon	14390192	14390372	.	+	.	name "scaffold_201919.1"; transcriptId 926358
scaffold_2	Removed_in_V2	CDS	14390212	14390372	.	+	0	name "scaffold_201919.1"; proteinId 894845; exonNumber 1
scaffold_2	Removed_in_V2	exon	14390529	14390699	.	+	.	name "scaffold_201919.1"; transcriptId 926358
scaffold_2	Removed_in_V2	CDS	14390529	14390679	.	+	2	name "scaffold_201919.1"; proteinId 894845; exonNumber 2
scaffold_2	Removed_in_V2	gene	14474106	14474296	.	+	.	name "scaffold_201940.1"; transcriptId 926379
scaffold_2	Removed_in_V2	exon	14474106	14474296	.	+	.	name "scaffold_201940.1"; transcriptId 926379
scaffold_2	Removed_in_V2	CDS	14474127	14474276	.	+	0	name "scaffold_201940.1"; proteinId 894866; exonNumber 1
scaffold_2	Removed_in_V2	gene	14520493	14521965	.	-	.	name "scaffold_201950.1"; transcriptId 926389
scaffold_2	Removed_in_V2	exon	14520493	14520612	.	-	.	name "scaffold_201950.1"; transcriptId 926389
scaffold_2	Removed_in_V2	CDS	14520514	14520612	.	-	0	name "scaffold_201950.1"; proteinId 894876; exonNumber 3
scaffold_2	Removed_in_V2	exon	14521365	14521474	.	-	.	name "scaffold_201950.1"; transcriptId 926389
scaffold_2	Removed_in_V2	CDS	14521365	14521474	.	-	0	name "scaffold_201950.1"; proteinId 894876; exonNumber 2
scaffold_2	Removed_in_V2	exon	14521942	14521965	.	-	.	name "scaffold_201950.1"; transcriptId 926389
scaffold_2	Removed_in_V2	CDS	14521942	14521945	.	-	2	name "scaffold_201950.1"; proteinId 894876; exonNumber 1
scaffold_2	Removed_in_V2	gene	14702741	14703404	.	-	.	name "scaffold_201995.1"; transcriptId 926434
scaffold_2	Removed_in_V2	exon	14702741	14703404	.	-	.	name "scaffold_201995.1"; transcriptId 926434
scaffold_2	Removed_in_V2	CDS	14702761	14703384	.	-	0	name "scaffold_201995.1"; proteinId 894921; exonNumber 1
scaffold_2	Removed_in_V2	gene	14716305	14717075	.	-	.	name "scaffold_201999.1"; transcriptId 926438
scaffold_2	Removed_in_V2	exon	14716305	14716483	.	-	.	name "scaffold_201999.1"; transcriptId 926438
scaffold_2	Removed_in_V2	CDS	14716325	14716483	.	-	0	name "scaffold_201999.1"; proteinId 894925; exonNumber 3
scaffold_2	Removed_in_V2	exon	14716691	14716831	.	-	.	name "scaffold_201999.1"; transcriptId 926438
scaffold_2	Removed_in_V2	CDS	14716691	14716831	.	-	0	name "scaffold_201999.1"; proteinId 894925; exonNumber 2
scaffold_2	Removed_in_V2	exon	14717026	14717075	.	-	.	name "scaffold_201999.1"; transcriptId 926438
scaffold_2	Removed_in_V2	CDS	14717026	14717055	.	-	0	name "scaffold_201999.1"; proteinId 894925; exonNumber 1
scaffold_2	Removed_in_V2	gene	14865798	14866092	.	-	.	name "scaffold_202043.1"; transcriptId 926482
scaffold_2	Removed_in_V2	exon	14865798	14865941	.	-	.	name "scaffold_202043.1"; transcriptId 926482
scaffold_2	Removed_in_V2	CDS	14865818	14865941	.	-	0	name "scaffold_202043.1"; proteinId 894969; exonNumber 2
scaffold_2	Removed_in_V2	exon	14866044	14866092	.	-	.	name "scaffold_202043.1"; transcriptId 926482
scaffold_2	Removed_in_V2	CDS	14866044	14866072	.	-	1	name "scaffold_202043.1"; proteinId 894969; exonNumber 1
scaffold_2	Removed_in_V2	gene	14883874	14884144	.	+	.	name "scaffold_202049.1"; transcriptId 926488
scaffold_2	Removed_in_V2	exon	14883874	14884144	.	+	.	name "scaffold_202049.1"; transcriptId 926488
scaffold_2	Removed_in_V2	CDS	14883894	14884124	.	+	0	name "scaffold_202049.1"; proteinId 894975; exonNumber 1
scaffold_2	Removed_in_V2	gene	14889616	14890722	.	+	.	name "scaffold_202052.1"; transcriptId 926491
scaffold_2	Removed_in_V2	exon	14889616	14889724	.	+	.	name "scaffold_202052.1"; transcriptId 926491
scaffold_2	Removed_in_V2	CDS	14889636	14889724	.	+	0	name "scaffold_202052.1"; proteinId 894978; exonNumber 1
scaffold_2	Removed_in_V2	exon	14890468	14890557	.	+	.	name "scaffold_202052.1"; transcriptId 926491
scaffold_2	Removed_in_V2	CDS	14890468	14890557	.	+	2	name "scaffold_202052.1"; proteinId 894978; exonNumber 2
scaffold_2	Removed_in_V2	exon	14890636	14890722	.	+	.	name "scaffold_202052.1"; transcriptId 926491
scaffold_2	Removed_in_V2	CDS	14890636	14890702	.	+	2	name "scaffold_202052.1"; proteinId 894978; exonNumber 3
scaffold_2	Removed_in_V2	gene	14891132	14891726	.	+	.	name "scaffold_202053.1"; transcriptId 926492
scaffold_2	Removed_in_V2	exon	14891132	14891726	.	+	.	name "scaffold_202053.1"; transcriptId 926492
scaffold_2	Removed_in_V2	CDS	14891152	14891703	.	+	0	name "scaffold_202053.1"; proteinId 894979; exonNumber 1
scaffold_2	Removed_in_V2	gene	15084004	15085281	.	-	.	name "fgenesh1_pg.C_scaffold_2001507"; transcriptId 339408
scaffold_2	Removed_in_V2	exon	15084004	15084245	.	-	.	name "fgenesh1_pg.C_scaffold_2001507"; transcriptId 339408
scaffold_2	Removed_in_V2	CDS	15084004	15084245	.	-	0	name "fgenesh1_pg.C_scaffold_2001507"; proteinId 339408; exonNumber 7
scaffold_2	Removed_in_V2	exon	15084338	15084377	.	-	.	name "fgenesh1_pg.C_scaffold_2001507"; transcriptId 339408
scaffold_2	Removed_in_V2	CDS	15084338	15084377	.	-	2	name "fgenesh1_pg.C_scaffold_2001507"; proteinId 339408; exonNumber 6
scaffold_2	Removed_in_V2	exon	15084442	15084485	.	-	.	name "fgenesh1_pg.C_scaffold_2001507"; transcriptId 339408
scaffold_2	Removed_in_V2	CDS	15084442	15084485	.	-	0	name "fgenesh1_pg.C_scaffold_2001507"; proteinId 339408; exonNumber 5
scaffold_2	Removed_in_V2	exon	15084572	15084636	.	-	.	name "fgenesh1_pg.C_scaffold_2001507"; transcriptId 339408
scaffold_2	Removed_in_V2	CDS	15084572	15084636	.	-	2	name "fgenesh1_pg.C_scaffold_2001507"; proteinId 339408; exonNumber 4
scaffold_2	Removed_in_V2	exon	15084779	15084804	.	-	.	name "fgenesh1_pg.C_scaffold_2001507"; transcriptId 339408
scaffold_2	Removed_in_V2	CDS	15084779	15084804	.	-	1	name "fgenesh1_pg.C_scaffold_2001507"; proteinId 339408; exonNumber 3
scaffold_2	Removed_in_V2	exon	15084949	15085002	.	-	.	name "fgenesh1_pg.C_scaffold_2001507"; transcriptId 339408
scaffold_2	Removed_in_V2	CDS	15084949	15085002	.	-	0	name "fgenesh1_pg.C_scaffold_2001507"; proteinId 339408; exonNumber 2
scaffold_2	Removed_in_V2	exon	15085246	15085281	.	-	.	name "fgenesh1_pg.C_scaffold_2001507"; transcriptId 339408
scaffold_2	Removed_in_V2	CDS	15085246	15085281	.	-	0	name "fgenesh1_pg.C_scaffold_2001507"; proteinId 339408; exonNumber 1
scaffold_2	Removed_in_V2	gene	15891820	15892292	.	-	.	name "Al_scaffold_0002_2052"; transcriptId 908971
scaffold_2	Removed_in_V2	exon	15891820	15892008	.	-	.	name "Al_scaffold_0002_2052"; transcriptId 908971
scaffold_2	Removed_in_V2	CDS	15891820	15892008	.	-	0	name "Al_scaffold_0002_2052"; proteinId 877458; exonNumber 3
scaffold_2	Removed_in_V2	exon	15892089	15892212	.	-	.	name "Al_scaffold_0002_2052"; transcriptId 908971
scaffold_2	Removed_in_V2	CDS	15892089	15892212	.	-	0	name "Al_scaffold_0002_2052"; proteinId 877458; exonNumber 2
scaffold_2	Removed_in_V2	exon	15892285	15892292	.	-	.	name "Al_scaffold_0002_2052"; transcriptId 908971
scaffold_2	Removed_in_V2	CDS	15892285	15892292	.	-	1	name "Al_scaffold_0002_2052"; proteinId 877458; exonNumber 1
scaffold_2	Removed_in_V2	gene	15956728	15956943	.	-	.	name "Al_scaffold_0002_2067"; transcriptId 908986
scaffold_2	Removed_in_V2	exon	15956728	15956943	.	-	.	name "Al_scaffold_0002_2067"; transcriptId 908986
scaffold_2	Removed_in_V2	CDS	15956728	15956943	.	-	0	name "Al_scaffold_0002_2067"; proteinId 877473; exonNumber 1
scaffold_2	Removed_in_V2	gene	15957579	15957779	.	+	.	name "Al_scaffold_0002_2068"; transcriptId 908987
scaffold_2	Removed_in_V2	exon	15957579	15957779	.	+	.	name "Al_scaffold_0002_2068"; transcriptId 908987
scaffold_2	Removed_in_V2	CDS	15957579	15957779	.	+	0	name "Al_scaffold_0002_2068"; proteinId 877474; exonNumber 1
scaffold_2	Removed_in_V2	gene	16280900	16281357	.	-	.	name "Al_scaffold_0002_2145"; transcriptId 909064
scaffold_2	Removed_in_V2	exon	16280900	16281065	.	-	.	name "Al_scaffold_0002_2145"; transcriptId 909064
scaffold_2	Removed_in_V2	CDS	16280900	16281065	.	-	0	name "Al_scaffold_0002_2145"; proteinId 877551; exonNumber 2
scaffold_2	Removed_in_V2	exon	16281323	16281357	.	-	.	name "Al_scaffold_0002_2145"; transcriptId 909064
scaffold_2	Removed_in_V2	CDS	16281323	16281357	.	-	1	name "Al_scaffold_0002_2145"; proteinId 877551; exonNumber 1
scaffold_2	Removed_in_V2	gene	16753524	16753806	.	-	.	name "scaffold_202500.1"; transcriptId 926939
scaffold_2	Removed_in_V2	exon	16753524	16753561	.	-	.	name "scaffold_202500.1"; transcriptId 926939
scaffold_2	Removed_in_V2	CDS	16753546	16753561	.	-	0	name "scaffold_202500.1"; proteinId 895426; exonNumber 2
scaffold_2	Removed_in_V2	exon	16753644	16753806	.	-	.	name "scaffold_202500.1"; transcriptId 926939
scaffold_2	Removed_in_V2	CDS	16753644	16753786	.	-	1	name "scaffold_202500.1"; proteinId 895426; exonNumber 1
scaffold_2	Removed_in_V2	gene	16766728	16767965	.	+	.	name "scaffold_202501.1"; transcriptId 926940
scaffold_2	Removed_in_V2	exon	16766728	16766917	.	+	.	name "scaffold_202501.1"; transcriptId 926940
scaffold_2	Removed_in_V2	CDS	16766756	16766917	.	+	0	name "scaffold_202501.1"; proteinId 895427; exonNumber 1
scaffold_2	Removed_in_V2	exon	16767697	16767825	.	+	.	name "scaffold_202501.1"; transcriptId 926940
scaffold_2	Removed_in_V2	CDS	16767697	16767825	.	+	0	name "scaffold_202501.1"; proteinId 895427; exonNumber 2
scaffold_2	Removed_in_V2	exon	16767939	16767965	.	+	.	name "scaffold_202501.1"; transcriptId 926940
scaffold_2	Removed_in_V2	CDS	16767939	16767944	.	+	0	name "scaffold_202501.1"; proteinId 895427; exonNumber 3
scaffold_2	Removed_in_V2	gene	16873526	16873836	.	-	.	name "scaffold_202523.1"; transcriptId 926962
scaffold_2	Removed_in_V2	exon	16873526	16873836	.	-	.	name "scaffold_202523.1"; transcriptId 926962
scaffold_2	Removed_in_V2	CDS	16873546	16873815	.	-	0	name "scaffold_202523.1"; proteinId 895449; exonNumber 1
scaffold_2	Removed_in_V2	gene	17156705	17156975	.	+	.	name "scaffold_202598.1"; transcriptId 927037
scaffold_2	Removed_in_V2	exon	17156705	17156975	.	+	.	name "scaffold_202598.1"; transcriptId 927037
scaffold_2	Removed_in_V2	CDS	17156725	17156955	.	+	0	name "scaffold_202598.1"; proteinId 895524; exonNumber 1
scaffold_2	Removed_in_V2	gene	17321526	17321851	.	-	.	name "Al_scaffold_0002_2383"; transcriptId 909302
scaffold_2	Removed_in_V2	exon	17321526	17321540	.	-	.	name "Al_scaffold_0002_2383"; transcriptId 909302
scaffold_2	Removed_in_V2	CDS	17321526	17321540	.	-	0	name "Al_scaffold_0002_2383"; proteinId 877789; exonNumber 2
scaffold_2	Removed_in_V2	exon	17321708	17321851	.	-	.	name "Al_scaffold_0002_2383"; transcriptId 909302
scaffold_2	Removed_in_V2	CDS	17321708	17321851	.	-	0	name "Al_scaffold_0002_2383"; proteinId 877789; exonNumber 1
scaffold_2	Removed_in_V2	gene	17473729	17473919	.	-	.	name "scaffold_202664.1"; transcriptId 927103
scaffold_2	Removed_in_V2	exon	17473729	17473919	.	-	.	name "scaffold_202664.1"; transcriptId 927103
scaffold_2	Removed_in_V2	CDS	17473750	17473899	.	-	0	name "scaffold_202664.1"; proteinId 895590; exonNumber 1
scaffold_2	Removed_in_V2	gene	17481108	17481795	.	-	.	name "Al_scaffold_0002_2411"; transcriptId 909330
scaffold_2	Removed_in_V2	exon	17481108	17481259	.	-	.	name "Al_scaffold_0002_2411"; transcriptId 909330
scaffold_2	Removed_in_V2	CDS	17481108	17481259	.	-	0	name "Al_scaffold_0002_2411"; proteinId 877817; exonNumber 2
scaffold_2	Removed_in_V2	exon	17481735	17481795	.	-	.	name "Al_scaffold_0002_2411"; transcriptId 909330
scaffold_2	Removed_in_V2	CDS	17481735	17481795	.	-	2	name "Al_scaffold_0002_2411"; proteinId 877817; exonNumber 1
scaffold_2	Removed_in_V2	gene	17943762	17943956	.	+	.	name "Al_scaffold_0002_2509"; transcriptId 909428
scaffold_2	Removed_in_V2	exon	17943762	17943956	.	+	.	name "Al_scaffold_0002_2509"; transcriptId 909428
scaffold_2	Removed_in_V2	CDS	17943762	17943956	.	+	0	name "Al_scaffold_0002_2509"; proteinId 877915; exonNumber 1
scaffold_2	Removed_in_V2	gene	18010125	18011536	.	+	.	name "Al_scaffold_0002_2516"; transcriptId 909435
scaffold_2	Removed_in_V2	exon	18010125	18010132	.	+	.	name "Al_scaffold_0002_2516"; transcriptId 909435
scaffold_2	Removed_in_V2	CDS	18010125	18010132	.	+	0	name "Al_scaffold_0002_2516"; proteinId 877922; exonNumber 1
scaffold_2	Removed_in_V2	exon	18011071	18011095	.	+	.	name "Al_scaffold_0002_2516"; transcriptId 909435
scaffold_2	Removed_in_V2	CDS	18011071	18011095	.	+	2	name "Al_scaffold_0002_2516"; proteinId 877922; exonNumber 2
scaffold_2	Removed_in_V2	exon	18011243	18011536	.	+	.	name "Al_scaffold_0002_2516"; transcriptId 909435
scaffold_2	Removed_in_V2	CDS	18011243	18011536	.	+	0	name "Al_scaffold_0002_2516"; proteinId 877922; exonNumber 3
scaffold_20	Removed_in_V2	gene	44737	44936	.	+	.	name "scaffold_2000004.1"; transcriptId 951844
scaffold_20	Removed_in_V2	exon	44737	44936	.	+	.	name "scaffold_2000004.1"; transcriptId 951844
scaffold_20	Removed_in_V2	CDS	44758	44916	.	+	0	name "scaffold_2000004.1"; proteinId 920331; exonNumber 1
scaffold_203	Removed_in_V2	gene	8291	8717	.	+	.	name "scaffold_20300002.1"; transcriptId 951833
scaffold_203	Removed_in_V2	exon	8291	8427	.	+	.	name "scaffold_20300002.1"; transcriptId 951833
scaffold_203	Removed_in_V2	CDS	8311	8427	.	+	0	name "scaffold_20300002.1"; proteinId 920320; exonNumber 1
scaffold_203	Removed_in_V2	exon	8551	8717	.	+	.	name "scaffold_20300002.1"; transcriptId 951833
scaffold_203	Removed_in_V2	CDS	8551	8697	.	+	0	name "scaffold_20300002.1"; proteinId 920320; exonNumber 2
scaffold_234	Removed_in_V2	gene	10253	10849	.	+	.	name "Al_scaffold_0234_4"; transcriptId 887441
scaffold_234	Removed_in_V2	exon	10253	10358	.	+	.	name "Al_scaffold_0234_4"; transcriptId 887441
scaffold_234	Removed_in_V2	CDS	10253	10358	.	+	0	name "Al_scaffold_0234_4"; proteinId 855928; exonNumber 1
scaffold_234	Removed_in_V2	exon	10707	10849	.	+	.	name "Al_scaffold_0234_4"; transcriptId 887441
scaffold_234	Removed_in_V2	CDS	10707	10849	.	+	1	name "Al_scaffold_0234_4"; proteinId 855928; exonNumber 2
scaffold_239	Removed_in_V2	gene	10533	10803	.	+	.	name "scaffold_23900003.1"; transcriptId 951897
scaffold_239	Removed_in_V2	exon	10533	10803	.	+	.	name "scaffold_23900003.1"; transcriptId 951897
scaffold_239	Removed_in_V2	CDS	10553	10783	.	+	0	name "scaffold_23900003.1"; proteinId 920384; exonNumber 1
scaffold_244	Removed_in_V2	gene	6181	6377	.	-	.	name "scaffold_24400001.1"; transcriptId 951905
scaffold_244	Removed_in_V2	exon	6181	6377	.	-	.	name "scaffold_24400001.1"; transcriptId 951905
scaffold_244	Removed_in_V2	CDS	6201	6356	.	-	0	name "scaffold_24400001.1"; proteinId 920392; exonNumber 1
scaffold_251	Removed_in_V2	gene	5561	6444	.	+	.	name "scaffold_25100003.1"; transcriptId 951917
scaffold_251	Removed_in_V2	exon	5561	5706	.	+	.	name "scaffold_25100003.1"; transcriptId 951917
scaffold_251	Removed_in_V2	CDS	5583	5706	.	+	0	name "scaffold_25100003.1"; proteinId 920404; exonNumber 1
scaffold_251	Removed_in_V2	exon	6048	6444	.	+	.	name "scaffold_25100003.1"; transcriptId 951917
scaffold_251	Removed_in_V2	CDS	6048	6424	.	+	1	name "scaffold_25100003.1"; proteinId 920404; exonNumber 2
scaffold_251	Removed_in_V2	gene	8510	8855	.	+	.	name "scaffold_25100005.1"; transcriptId 951919
scaffold_251	Removed_in_V2	exon	8510	8855	.	+	.	name "scaffold_25100005.1"; transcriptId 951919
scaffold_251	Removed_in_V2	CDS	8530	8835	.	+	0	name "scaffold_25100005.1"; proteinId 920406; exonNumber 1
scaffold_252	Removed_in_V2	gene	4686	4972	.	-	.	name "scaffold_25200001.1"; transcriptId 951920
scaffold_252	Removed_in_V2	exon	4686	4972	.	-	.	name "scaffold_25200001.1"; transcriptId 951920
scaffold_252	Removed_in_V2	CDS	4706	4951	.	-	0	name "scaffold_25200001.1"; proteinId 920407; exonNumber 1
scaffold_26	Removed_in_V2	gene	113883	114573	.	-	.	name "scaffold_2600003.1"; transcriptId 951952
scaffold_26	Removed_in_V2	exon	113883	114201	.	-	.	name "scaffold_2600003.1"; transcriptId 951952
scaffold_26	Removed_in_V2	CDS	113904	114201	.	-	0	name "scaffold_2600003.1"; proteinId 920439; exonNumber 2
scaffold_26	Removed_in_V2	exon	114465	114573	.	-	.	name "scaffold_2600003.1"; transcriptId 951952
scaffold_26	Removed_in_V2	CDS	114465	114553	.	-	1	name "scaffold_2600003.1"; proteinId 920439; exonNumber 1
scaffold_269	Removed_in_V2	gene	5036	5280	.	-	.	name "scaffold_26900004.1"; transcriptId 951944
scaffold_269	Removed_in_V2	exon	5036	5280	.	-	.	name "scaffold_26900004.1"; transcriptId 951944
scaffold_269	Removed_in_V2	CDS	5059	5259	.	-	0	name "scaffold_26900004.1"; proteinId 920431; exonNumber 1
scaffold_279	Removed_in_V2	gene	4123	4433	.	+	.	name "scaffold_27900003.1"; transcriptId 951976
scaffold_279	Removed_in_V2	exon	4123	4233	.	+	.	name "scaffold_27900003.1"; transcriptId 951976
scaffold_279	Removed_in_V2	CDS	4144	4233	.	+	0	name "scaffold_27900003.1"; proteinId 920463; exonNumber 1
scaffold_279	Removed_in_V2	exon	4354	4433	.	+	.	name "scaffold_27900003.1"; transcriptId 951976
scaffold_279	Removed_in_V2	CDS	4354	4413	.	+	0	name "scaffold_27900003.1"; proteinId 920463; exonNumber 2
scaffold_286	Removed_in_V2	gene	1874	2691	.	-	.	name "scaffold_28600002.1"; transcriptId 951995
scaffold_286	Removed_in_V2	exon	1874	2132	.	-	.	name "scaffold_28600002.1"; transcriptId 951995
scaffold_286	Removed_in_V2	CDS	1896	2132	.	-	0	name "scaffold_28600002.1"; proteinId 920482; exonNumber 3
scaffold_286	Removed_in_V2	exon	2270	2424	.	-	.	name "scaffold_28600002.1"; transcriptId 951995
scaffold_286	Removed_in_V2	CDS	2270	2424	.	-	0	name "scaffold_28600002.1"; proteinId 920482; exonNumber 2
scaffold_286	Removed_in_V2	exon	2551	2691	.	-	.	name "scaffold_28600002.1"; transcriptId 951995
scaffold_286	Removed_in_V2	CDS	2551	2671	.	-	2	name "scaffold_28600002.1"; proteinId 920482; exonNumber 1
scaffold_287	Removed_in_V2	gene	3271	3636	.	+	.	name "scaffold_28700001.1"; transcriptId 951997
scaffold_287	Removed_in_V2	exon	3271	3636	.	+	.	name "scaffold_28700001.1"; transcriptId 951997
scaffold_287	Removed_in_V2	CDS	3293	3616	.	+	0	name "scaffold_28700001.1"; proteinId 920484; exonNumber 1
scaffold_3	Removed_in_V2	gene	462	767	.	-	.	name "Al_scaffold_0003_1"; transcriptId 902873
scaffold_3	Removed_in_V2	exon	462	622	.	-	.	name "Al_scaffold_0003_1"; transcriptId 902873
scaffold_3	Removed_in_V2	CDS	462	622	.	-	0	name "Al_scaffold_0003_1"; proteinId 871360; exonNumber 2
scaffold_3	Removed_in_V2	exon	692	767	.	-	.	name "Al_scaffold_0003_1"; transcriptId 902873
scaffold_3	Removed_in_V2	CDS	692	767	.	-	2	name "Al_scaffold_0003_1"; proteinId 871360; exonNumber 1
scaffold_3	Removed_in_V2	gene	456637	457030	.	+	.	name "scaffold_300141.1"; transcriptId 927684
scaffold_3	Removed_in_V2	exon	456637	456739	.	+	.	name "scaffold_300141.1"; transcriptId 927684
scaffold_3	Removed_in_V2	CDS	456659	456739	.	+	0	name "scaffold_300141.1"; proteinId 896171; exonNumber 1
scaffold_3	Removed_in_V2	exon	456864	457030	.	+	.	name "scaffold_300141.1"; transcriptId 927684
scaffold_3	Removed_in_V2	CDS	456864	457010	.	+	0	name "scaffold_300141.1"; proteinId 896171; exonNumber 2
scaffold_3	Removed_in_V2	gene	564991	565195	.	+	.	name "scaffold_300167.1"; transcriptId 927710
scaffold_3	Removed_in_V2	exon	564991	565195	.	+	.	name "scaffold_300167.1"; transcriptId 927710
scaffold_3	Removed_in_V2	CDS	565011	565175	.	+	0	name "scaffold_300167.1"; proteinId 896197; exonNumber 1
scaffold_3	Removed_in_V2	gene	667801	667991	.	-	.	name "scaffold_300201.1"; transcriptId 927744
scaffold_3	Removed_in_V2	exon	667801	667991	.	-	.	name "scaffold_300201.1"; transcriptId 927744
scaffold_3	Removed_in_V2	CDS	667822	667971	.	-	0	name "scaffold_300201.1"; proteinId 896231; exonNumber 1
scaffold_3	Removed_in_V2	gene	886801	887920	.	+	.	name "Al_scaffold_0003_246"; transcriptId 903118
scaffold_3	Removed_in_V2	exon	886801	886877	.	+	.	name "Al_scaffold_0003_246"; transcriptId 903118
scaffold_3	Removed_in_V2	CDS	886801	886877	.	+	0	name "Al_scaffold_0003_246"; proteinId 871605; exonNumber 1
scaffold_3	Removed_in_V2	exon	887557	887596	.	+	.	name "Al_scaffold_0003_246"; transcriptId 903118
scaffold_3	Removed_in_V2	CDS	887557	887596	.	+	2	name "Al_scaffold_0003_246"; proteinId 871605; exonNumber 2
scaffold_3	Removed_in_V2	exon	887724	887752	.	+	.	name "Al_scaffold_0003_246"; transcriptId 903118
scaffold_3	Removed_in_V2	CDS	887724	887752	.	+	0	name "Al_scaffold_0003_246"; proteinId 871605; exonNumber 3
scaffold_3	Removed_in_V2	exon	887875	887920	.	+	.	name "Al_scaffold_0003_246"; transcriptId 903118
scaffold_3	Removed_in_V2	CDS	887875	887920	.	+	2	name "Al_scaffold_0003_246"; proteinId 871605; exonNumber 4
scaffold_3	Removed_in_V2	gene	1553113	1553534	.	+	.	name "scaffold_300461.1"; transcriptId 928004
scaffold_3	Removed_in_V2	exon	1553113	1553172	.	+	.	name "scaffold_300461.1"; transcriptId 928004
scaffold_3	Removed_in_V2	CDS	1553133	1553172	.	+	0	name "scaffold_300461.1"; proteinId 896491; exonNumber 1
scaffold_3	Removed_in_V2	exon	1553279	1553534	.	+	.	name "scaffold_300461.1"; transcriptId 928004
scaffold_3	Removed_in_V2	CDS	1553279	1553514	.	+	1	name "scaffold_300461.1"; proteinId 896491; exonNumber 2
scaffold_3	Removed_in_V2	gene	1807311	1807534	.	+	.	name "scaffold_300533.1"; transcriptId 928076
scaffold_3	Removed_in_V2	exon	1807311	1807534	.	+	.	name "scaffold_300533.1"; transcriptId 928076
scaffold_3	Removed_in_V2	CDS	1807332	1807514	.	+	0	name "scaffold_300533.1"; proteinId 896563; exonNumber 1
scaffold_3	Removed_in_V2	gene	2352052	2352718	.	-	.	name "Al_scaffold_0003_589"; transcriptId 903461
scaffold_3	Removed_in_V2	exon	2352052	2352295	.	-	.	name "Al_scaffold_0003_589"; transcriptId 903461
scaffold_3	Removed_in_V2	CDS	2352052	2352295	.	-	0	name "Al_scaffold_0003_589"; proteinId 871948; exonNumber 2
scaffold_3	Removed_in_V2	exon	2352576	2352718	.	-	.	name "Al_scaffold_0003_589"; transcriptId 903461
scaffold_3	Removed_in_V2	CDS	2352576	2352718	.	-	1	name "Al_scaffold_0003_589"; proteinId 871948; exonNumber 1
scaffold_3	Removed_in_V2	gene	2596684	2596879	.	+	.	name "scaffold_300734.1"; transcriptId 928277
scaffold_3	Removed_in_V2	exon	2596684	2596879	.	+	.	name "scaffold_300734.1"; transcriptId 928277
scaffold_3	Removed_in_V2	CDS	2596704	2596859	.	+	0	name "scaffold_300734.1"; proteinId 896764; exonNumber 1
scaffold_3	Removed_in_V2	gene	2611834	2612122	.	-	.	name "scaffold_300737.1"; transcriptId 928280
scaffold_3	Removed_in_V2	exon	2611834	2612122	.	-	.	name "scaffold_300737.1"; transcriptId 928280
scaffold_3	Removed_in_V2	CDS	2611854	2612102	.	-	0	name "scaffold_300737.1"; proteinId 896767; exonNumber 1
scaffold_3	Removed_in_V2	gene	2976285	2976569	.	-	.	name "scaffold_300831.1"; transcriptId 928374
scaffold_3	Removed_in_V2	exon	2976285	2976569	.	-	.	name "scaffold_300831.1"; transcriptId 928374
scaffold_3	Removed_in_V2	CDS	2976305	2976547	.	-	0	name "scaffold_300831.1"; proteinId 896861; exonNumber 1
scaffold_3	Removed_in_V2	gene	2999303	2999945	.	+	.	name "scaffold_300839.1"; transcriptId 928382
scaffold_3	Removed_in_V2	exon	2999303	2999436	.	+	.	name "scaffold_300839.1"; transcriptId 928382
scaffold_3	Removed_in_V2	CDS	2999325	2999436	.	+	0	name "scaffold_300839.1"; proteinId 896869; exonNumber 1
scaffold_3	Removed_in_V2	exon	2999737	2999945	.	+	.	name "scaffold_300839.1"; transcriptId 928382
scaffold_3	Removed_in_V2	CDS	2999737	2999924	.	+	1	name "scaffold_300839.1"; proteinId 896869; exonNumber 2
scaffold_3	Removed_in_V2	gene	3619840	3620163	.	+	.	name "scaffold_301029.1"; transcriptId 928572
scaffold_3	Removed_in_V2	exon	3619840	3620163	.	+	.	name "scaffold_301029.1"; transcriptId 928572
scaffold_3	Removed_in_V2	CDS	3619862	3620143	.	+	0	name "scaffold_301029.1"; proteinId 897059; exonNumber 1
scaffold_3	Removed_in_V2	gene	3712300	3712515	.	-	.	name "scaffold_301058.1"; transcriptId 928601
scaffold_3	Removed_in_V2	exon	3712300	3712515	.	-	.	name "scaffold_301058.1"; transcriptId 928601
scaffold_3	Removed_in_V2	CDS	3712322	3712492	.	-	0	name "scaffold_301058.1"; proteinId 897088; exonNumber 1
scaffold_3	Removed_in_V2	gene	3796407	3797232	.	+	.	name "scaffold_301088.1"; transcriptId 928631
scaffold_3	Removed_in_V2	exon	3796407	3796458	.	+	.	name "scaffold_301088.1"; transcriptId 928631
scaffold_3	Removed_in_V2	CDS	3796427	3796458	.	+	0	name "scaffold_301088.1"; proteinId 897118; exonNumber 1
scaffold_3	Removed_in_V2	exon	3796929	3796992	.	+	.	name "scaffold_301088.1"; transcriptId 928631
scaffold_3	Removed_in_V2	CDS	3796929	3796992	.	+	2	name "scaffold_301088.1"; proteinId 897118; exonNumber 2
scaffold_3	Removed_in_V2	exon	3797117	3797232	.	+	.	name "scaffold_301088.1"; transcriptId 928631
scaffold_3	Removed_in_V2	CDS	3797117	3797212	.	+	0	name "scaffold_301088.1"; proteinId 897118; exonNumber 3
scaffold_3	Removed_in_V2	gene	4024998	4025952	.	+	.	name "scaffold_301156.1"; transcriptId 928699
scaffold_3	Removed_in_V2	exon	4024998	4025089	.	+	.	name "scaffold_301156.1"; transcriptId 928699
scaffold_3	Removed_in_V2	CDS	4025020	4025089	.	+	0	name "scaffold_301156.1"; proteinId 897186; exonNumber 1
scaffold_3	Removed_in_V2	exon	4025637	4025952	.	+	.	name "scaffold_301156.1"; transcriptId 928699
scaffold_3	Removed_in_V2	CDS	4025637	4025932	.	+	1	name "scaffold_301156.1"; proteinId 897186; exonNumber 2
scaffold_3	Removed_in_V2	gene	4179235	4179698	.	-	.	name "scaffold_301196.1"; transcriptId 928739
scaffold_3	Removed_in_V2	exon	4179235	4179698	.	-	.	name "scaffold_301196.1"; transcriptId 928739
scaffold_3	Removed_in_V2	CDS	4179255	4179677	.	-	0	name "scaffold_301196.1"; proteinId 897226; exonNumber 1
scaffold_3	Removed_in_V2	gene	4329173	4329434	.	-	.	name "scaffold_301239.1"; transcriptId 928782
scaffold_3	Removed_in_V2	exon	4329173	4329434	.	-	.	name "scaffold_301239.1"; transcriptId 928782
scaffold_3	Removed_in_V2	CDS	4329193	4329414	.	-	0	name "scaffold_301239.1"; proteinId 897269; exonNumber 1
scaffold_3	Removed_in_V2	gene	5452197	5452421	.	-	.	name "scaffold_301542.1"; transcriptId 929085
scaffold_3	Removed_in_V2	exon	5452197	5452421	.	-	.	name "scaffold_301542.1"; transcriptId 929085
scaffold_3	Removed_in_V2	CDS	5452218	5452400	.	-	0	name "scaffold_301542.1"; proteinId 897572; exonNumber 1
scaffold_3	Removed_in_V2	gene	5691139	5692028	.	+	.	name "fgenesh2_kg.3__1486__AT3G13825.1"; transcriptId 478785
scaffold_3	Removed_in_V2	exon	5691139	5691471	.	+	.	name "fgenesh2_kg.3__1486__AT3G13825.1"; transcriptId 478785
scaffold_3	Removed_in_V2	exon	5691529	5691874	.	+	.	name "fgenesh2_kg.3__1486__AT3G13825.1"; transcriptId 478785
scaffold_3	Removed_in_V2	CDS	5691579	5691874	.	+	0	name "fgenesh2_kg.3__1486__AT3G13825.1"; proteinId 478785; exonNumber 1
scaffold_3	Removed_in_V2	exon	5691944	5692028	.	+	.	name "fgenesh2_kg.3__1486__AT3G13825.1"; transcriptId 478785
scaffold_3	Removed_in_V2	CDS	5691944	5692028	.	+	2	name "fgenesh2_kg.3__1486__AT3G13825.1"; proteinId 478785; exonNumber 2
scaffold_3	Removed_in_V2	gene	5967408	5967707	.	-	.	name "scaffold_301669.1"; transcriptId 929212
scaffold_3	Removed_in_V2	exon	5967408	5967707	.	-	.	name "scaffold_301669.1"; transcriptId 929212
scaffold_3	Removed_in_V2	CDS	5967429	5967686	.	-	0	name "scaffold_301669.1"; proteinId 897699; exonNumber 1
scaffold_3	Removed_in_V2	gene	6249010	6249415	.	+	.	name "Al_scaffold_0003_1548"; transcriptId 904420
scaffold_3	Removed_in_V2	exon	6249010	6249207	.	+	.	name "Al_scaffold_0003_1548"; transcriptId 904420
scaffold_3	Removed_in_V2	CDS	6249010	6249207	.	+	0	name "Al_scaffold_0003_1548"; proteinId 872907; exonNumber 1
scaffold_3	Removed_in_V2	exon	6249290	6249415	.	+	.	name "Al_scaffold_0003_1548"; transcriptId 904420
scaffold_3	Removed_in_V2	CDS	6249290	6249415	.	+	0	name "Al_scaffold_0003_1548"; proteinId 872907; exonNumber 2
scaffold_3	Removed_in_V2	gene	6342948	6343683	.	+	.	name "scaffold_301761.1"; transcriptId 929304
scaffold_3	Removed_in_V2	exon	6342948	6343138	.	+	.	name "scaffold_301761.1"; transcriptId 929304
scaffold_3	Removed_in_V2	CDS	6342968	6343138	.	+	0	name "scaffold_301761.1"; proteinId 897791; exonNumber 1
scaffold_3	Removed_in_V2	exon	6343234	6343302	.	+	.	name "scaffold_301761.1"; transcriptId 929304
scaffold_3	Removed_in_V2	CDS	6343234	6343302	.	+	0	name "scaffold_301761.1"; proteinId 897791; exonNumber 2
scaffold_3	Removed_in_V2	exon	6343466	6343683	.	+	.	name "scaffold_301761.1"; transcriptId 929304
scaffold_3	Removed_in_V2	CDS	6343466	6343663	.	+	0	name "scaffold_301761.1"; proteinId 897791; exonNumber 3
scaffold_3	Removed_in_V2	gene	6622906	6624379	.	-	.	name "Al_scaffold_0003_1645"; transcriptId 904517
scaffold_3	Removed_in_V2	exon	6622906	6622945	.	-	.	name "Al_scaffold_0003_1645"; transcriptId 904517
scaffold_3	Removed_in_V2	CDS	6622906	6622945	.	-	0	name "Al_scaffold_0003_1645"; proteinId 873004; exonNumber 6
scaffold_3	Removed_in_V2	exon	6623045	6623056	.	-	.	name "Al_scaffold_0003_1645"; transcriptId 904517
scaffold_3	Removed_in_V2	CDS	6623045	6623056	.	-	1	name "Al_scaffold_0003_1645"; proteinId 873004; exonNumber 5
scaffold_3	Removed_in_V2	exon	6623199	6623239	.	-	.	name "Al_scaffold_0003_1645"; transcriptId 904517
scaffold_3	Removed_in_V2	CDS	6623199	6623239	.	-	1	name "Al_scaffold_0003_1645"; proteinId 873004; exonNumber 4
scaffold_3	Removed_in_V2	exon	6623407	6623476	.	-	.	name "Al_scaffold_0003_1645"; transcriptId 904517
scaffold_3	Removed_in_V2	CDS	6623407	6623476	.	-	0	name "Al_scaffold_0003_1645"; proteinId 873004; exonNumber 3
scaffold_3	Removed_in_V2	exon	6624203	6624239	.	-	.	name "Al_scaffold_0003_1645"; transcriptId 904517
scaffold_3	Removed_in_V2	CDS	6624203	6624239	.	-	1	name "Al_scaffold_0003_1645"; proteinId 873004; exonNumber 2
scaffold_3	Removed_in_V2	exon	6624349	6624379	.	-	.	name "Al_scaffold_0003_1645"; transcriptId 904517
scaffold_3	Removed_in_V2	CDS	6624349	6624379	.	-	2	name "Al_scaffold_0003_1645"; proteinId 873004; exonNumber 1
scaffold_3	Removed_in_V2	gene	6652838	6653130	.	-	.	name "scaffold_301852.1"; transcriptId 929395
scaffold_3	Removed_in_V2	exon	6652838	6653130	.	-	.	name "scaffold_301852.1"; transcriptId 929395
scaffold_3	Removed_in_V2	CDS	6652864	6653106	.	-	0	name "scaffold_301852.1"; proteinId 897882; exonNumber 1
scaffold_3	Removed_in_V2	gene	6865017	6865268	.	+	.	name "scaffold_301908.1"; transcriptId 929451
scaffold_3	Removed_in_V2	exon	6865017	6865268	.	+	.	name "scaffold_301908.1"; transcriptId 929451
scaffold_3	Removed_in_V2	CDS	6865039	6865248	.	+	0	name "scaffold_301908.1"; proteinId 897938; exonNumber 1
scaffold_3	Removed_in_V2	gene	7398458	7398682	.	-	.	name "scaffold_302042.1"; transcriptId 929585
scaffold_3	Removed_in_V2	exon	7398458	7398682	.	-	.	name "scaffold_302042.1"; transcriptId 929585
scaffold_3	Removed_in_V2	CDS	7398479	7398661	.	-	0	name "scaffold_302042.1"; proteinId 898072; exonNumber 1
scaffold_3	Removed_in_V2	gene	8460239	8460959	.	+	.	name "scaffold_302308.1"; transcriptId 929851
scaffold_3	Removed_in_V2	exon	8460239	8460336	.	+	.	name "scaffold_302308.1"; transcriptId 929851
scaffold_3	Removed_in_V2	CDS	8460260	8460336	.	+	0	name "scaffold_302308.1"; proteinId 898338; exonNumber 1
scaffold_3	Removed_in_V2	exon	8460378	8460959	.	+	.	name "scaffold_302308.1"; transcriptId 929851
scaffold_3	Removed_in_V2	CDS	8460378	8460939	.	+	2	name "scaffold_302308.1"; proteinId 898338; exonNumber 2
scaffold_3	Removed_in_V2	gene	8463881	8464940	.	+	.	name "scaffold_302310.1"; transcriptId 929853
scaffold_3	Removed_in_V2	exon	8463881	8464037	.	+	.	name "scaffold_302310.1"; transcriptId 929853
scaffold_3	Removed_in_V2	CDS	8463901	8464037	.	+	0	name "scaffold_302310.1"; proteinId 898340; exonNumber 1
scaffold_3	Removed_in_V2	exon	8464085	8464373	.	+	.	name "scaffold_302310.1"; transcriptId 929853
scaffold_3	Removed_in_V2	CDS	8464085	8464373	.	+	2	name "scaffold_302310.1"; proteinId 898340; exonNumber 2
scaffold_3	Removed_in_V2	exon	8464452	8464940	.	+	.	name "scaffold_302310.1"; transcriptId 929853
scaffold_3	Removed_in_V2	CDS	8464452	8464916	.	+	0	name "scaffold_302310.1"; proteinId 898340; exonNumber 3
scaffold_3	Removed_in_V2	gene	8761023	8762236	.	-	.	name "Al_scaffold_0003_2135"; transcriptId 905007
scaffold_3	Removed_in_V2	exon	8761023	8761162	.	-	.	name "Al_scaffold_0003_2135"; transcriptId 905007
scaffold_3	Removed_in_V2	CDS	8761023	8761162	.	-	0	name "Al_scaffold_0003_2135"; proteinId 873494; exonNumber 2
scaffold_3	Removed_in_V2	exon	8762104	8762236	.	-	.	name "Al_scaffold_0003_2135"; transcriptId 905007
scaffold_3	Removed_in_V2	CDS	8762104	8762236	.	-	2	name "Al_scaffold_0003_2135"; proteinId 873494; exonNumber 1
scaffold_3	Removed_in_V2	gene	9274660	9275343	.	-	.	name "scaffold_302506.1"; transcriptId 930049
scaffold_3	Removed_in_V2	exon	9274660	9274799	.	-	.	name "scaffold_302506.1"; transcriptId 930049
scaffold_3	Removed_in_V2	CDS	9274681	9274799	.	-	0	name "scaffold_302506.1"; proteinId 898536; exonNumber 2
scaffold_3	Removed_in_V2	exon	9275272	9275343	.	-	.	name "scaffold_302506.1"; transcriptId 930049
scaffold_3	Removed_in_V2	CDS	9275272	9275323	.	-	2	name "scaffold_302506.1"; proteinId 898536; exonNumber 1
scaffold_3	Removed_in_V2	gene	9278467	9278794	.	-	.	name "Al_scaffold_0003_2249"; transcriptId 905121
scaffold_3	Removed_in_V2	exon	9278467	9278645	.	-	.	name "Al_scaffold_0003_2249"; transcriptId 905121
scaffold_3	Removed_in_V2	CDS	9278467	9278645	.	-	0	name "Al_scaffold_0003_2249"; proteinId 873608; exonNumber 2
scaffold_3	Removed_in_V2	exon	9278743	9278794	.	-	.	name "Al_scaffold_0003_2249"; transcriptId 905121
scaffold_3	Removed_in_V2	CDS	9278743	9278794	.	-	2	name "Al_scaffold_0003_2249"; proteinId 873608; exonNumber 1
scaffold_3	Removed_in_V2	gene	9717113	9717354	.	+	.	name "scaffold_302617.1"; transcriptId 930160
scaffold_3	Removed_in_V2	exon	9717113	9717354	.	+	.	name "scaffold_302617.1"; transcriptId 930160
scaffold_3	Removed_in_V2	CDS	9717136	9717330	.	+	0	name "scaffold_302617.1"; proteinId 898647; exonNumber 1
scaffold_3	Removed_in_V2	gene	9793882	9795003	.	-	.	name "fgenesh1_pm.C_scaffold_3001955"; transcriptId 318939
scaffold_3	Removed_in_V2	exon	9793882	9794039	.	-	.	name "fgenesh1_pm.C_scaffold_3001955"; transcriptId 318939
scaffold_3	Removed_in_V2	CDS	9793882	9794039	.	-	0	name "fgenesh1_pm.C_scaffold_3001955"; proteinId 318939; exonNumber 4
scaffold_3	Removed_in_V2	exon	9794246	9794415	.	-	.	name "fgenesh1_pm.C_scaffold_3001955"; transcriptId 318939
scaffold_3	Removed_in_V2	CDS	9794246	9794415	.	-	2	name "fgenesh1_pm.C_scaffold_3001955"; proteinId 318939; exonNumber 3
scaffold_3	Removed_in_V2	exon	9794498	9794780	.	-	.	name "fgenesh1_pm.C_scaffold_3001955"; transcriptId 318939
scaffold_3	Removed_in_V2	CDS	9794498	9794780	.	-	1	name "fgenesh1_pm.C_scaffold_3001955"; proteinId 318939; exonNumber 2
scaffold_3	Removed_in_V2	exon	9794889	9795003	.	-	.	name "fgenesh1_pm.C_scaffold_3001955"; transcriptId 318939
scaffold_3	Removed_in_V2	CDS	9794889	9795003	.	-	2	name "fgenesh1_pm.C_scaffold_3001955"; proteinId 318939; exonNumber 1
scaffold_3	Removed_in_V2	gene	9928457	9928804	.	-	.	name "scaffold_302662.1"; transcriptId 930205
scaffold_3	Removed_in_V2	exon	9928457	9928631	.	-	.	name "scaffold_302662.1"; transcriptId 930205
scaffold_3	Removed_in_V2	CDS	9928480	9928631	.	-	0	name "scaffold_302662.1"; proteinId 898692; exonNumber 2
scaffold_3	Removed_in_V2	exon	9928684	9928804	.	-	.	name "scaffold_302662.1"; transcriptId 930205
scaffold_3	Removed_in_V2	CDS	9928684	9928783	.	-	2	name "scaffold_302662.1"; proteinId 898692; exonNumber 1
scaffold_3	Removed_in_V2	gene	9960463	9961399	.	-	.	name "Al_scaffold_0003_2394"; transcriptId 905266
scaffold_3	Removed_in_V2	exon	9960463	9960627	.	-	.	name "Al_scaffold_0003_2394"; transcriptId 905266
scaffold_3	Removed_in_V2	CDS	9960463	9960627	.	-	0	name "Al_scaffold_0003_2394"; proteinId 873753; exonNumber 5
scaffold_3	Removed_in_V2	exon	9960791	9960859	.	-	.	name "Al_scaffold_0003_2394"; transcriptId 905266
scaffold_3	Removed_in_V2	CDS	9960791	9960859	.	-	0	name "Al_scaffold_0003_2394"; proteinId 873753; exonNumber 4
scaffold_3	Removed_in_V2	exon	9960955	9961009	.	-	.	name "Al_scaffold_0003_2394"; transcriptId 905266
scaffold_3	Removed_in_V2	CDS	9960955	9961009	.	-	0	name "Al_scaffold_0003_2394"; proteinId 873753; exonNumber 3
scaffold_3	Removed_in_V2	exon	9961065	9961131	.	-	.	name "Al_scaffold_0003_2394"; transcriptId 905266
scaffold_3	Removed_in_V2	CDS	9961065	9961131	.	-	1	name "Al_scaffold_0003_2394"; proteinId 873753; exonNumber 2
scaffold_3	Removed_in_V2	exon	9961312	9961399	.	-	.	name "Al_scaffold_0003_2394"; transcriptId 905266
scaffold_3	Removed_in_V2	CDS	9961312	9961399	.	-	2	name "Al_scaffold_0003_2394"; proteinId 873753; exonNumber 1
scaffold_3	Removed_in_V2	gene	10006468	10006694	.	-	.	name "scaffold_302679.1"; transcriptId 930222
scaffold_3	Removed_in_V2	exon	10006468	10006694	.	-	.	name "scaffold_302679.1"; transcriptId 930222
scaffold_3	Removed_in_V2	CDS	10006489	10006674	.	-	0	name "scaffold_302679.1"; proteinId 898709; exonNumber 1
scaffold_3	Removed_in_V2	gene	10095401	10095626	.	-	.	name "scaffold_302702.1"; transcriptId 930245
scaffold_3	Removed_in_V2	exon	10095401	10095626	.	-	.	name "scaffold_302702.1"; transcriptId 930245
scaffold_3	Removed_in_V2	CDS	10095421	10095606	.	-	0	name "scaffold_302702.1"; proteinId 898732; exonNumber 1
scaffold_3	Removed_in_V2	gene	10384463	10384694	.	-	.	name "scaffold_302761.1"; transcriptId 930304
scaffold_3	Removed_in_V2	exon	10384463	10384694	.	-	.	name "scaffold_302761.1"; transcriptId 930304
scaffold_3	Removed_in_V2	CDS	10384483	10384671	.	-	0	name "scaffold_302761.1"; proteinId 898791; exonNumber 1
scaffold_3	Removed_in_V2	gene	10394266	10394497	.	-	.	name "scaffold_302762.1"; transcriptId 930305
scaffold_3	Removed_in_V2	exon	10394266	10394497	.	-	.	name "scaffold_302762.1"; transcriptId 930305
scaffold_3	Removed_in_V2	CDS	10394286	10394474	.	-	0	name "scaffold_302762.1"; proteinId 898792; exonNumber 1
scaffold_3	Removed_in_V2	gene	10468957	10469439	.	-	.	name "Al_scaffold_0003_2483"; transcriptId 905355
scaffold_3	Removed_in_V2	exon	10468957	10469439	.	-	.	name "Al_scaffold_0003_2483"; transcriptId 905355
scaffold_3	Removed_in_V2	CDS	10468957	10469439	.	-	0	name "Al_scaffold_0003_2483"; proteinId 873842; exonNumber 1
scaffold_3	Removed_in_V2	gene	10488049	10488280	.	+	.	name "scaffold_302780.1"; transcriptId 930323
scaffold_3	Removed_in_V2	exon	10488049	10488280	.	+	.	name "scaffold_302780.1"; transcriptId 930323
scaffold_3	Removed_in_V2	CDS	10488073	10488258	.	+	0	name "scaffold_302780.1"; proteinId 898810; exonNumber 1
scaffold_3	Removed_in_V2	gene	10572681	10572932	.	+	.	name "scaffold_302793.1"; transcriptId 930336
scaffold_3	Removed_in_V2	exon	10572681	10572932	.	+	.	name "scaffold_302793.1"; transcriptId 930336
scaffold_3	Removed_in_V2	CDS	10572706	10572912	.	+	0	name "scaffold_302793.1"; proteinId 898823; exonNumber 1
scaffold_3	Removed_in_V2	gene	10712540	10712751	.	-	.	name "scaffold_302823.1"; transcriptId 930366
scaffold_3	Removed_in_V2	exon	10712540	10712751	.	-	.	name "scaffold_302823.1"; transcriptId 930366
scaffold_3	Removed_in_V2	CDS	10712561	10712731	.	-	0	name "scaffold_302823.1"; proteinId 898853; exonNumber 1
scaffold_3	Removed_in_V2	gene	10885040	10886844	.	-	.	name "Al_scaffold_0003_2540"; transcriptId 905412
scaffold_3	Removed_in_V2	exon	10885040	10885186	.	-	.	name "Al_scaffold_0003_2540"; transcriptId 905412
scaffold_3	Removed_in_V2	CDS	10885040	10885186	.	-	0	name "Al_scaffold_0003_2540"; proteinId 873899; exonNumber 3
scaffold_3	Removed_in_V2	exon	10885876	10886094	.	-	.	name "Al_scaffold_0003_2540"; transcriptId 905412
scaffold_3	Removed_in_V2	CDS	10885876	10886094	.	-	0	name "Al_scaffold_0003_2540"; proteinId 873899; exonNumber 2
scaffold_3	Removed_in_V2	exon	10886836	10886844	.	-	.	name "Al_scaffold_0003_2540"; transcriptId 905412
scaffold_3	Removed_in_V2	CDS	10886836	10886844	.	-	0	name "Al_scaffold_0003_2540"; proteinId 873899; exonNumber 1
scaffold_3	Removed_in_V2	gene	10915613	10916495	.	-	.	name "scaffold_302852.1"; transcriptId 930395
scaffold_3	Removed_in_V2	exon	10915613	10915683	.	-	.	name "scaffold_302852.1"; transcriptId 930395
scaffold_3	Removed_in_V2	CDS	10915633	10915683	.	-	0	name "scaffold_302852.1"; proteinId 898882; exonNumber 2
scaffold_3	Removed_in_V2	exon	10916282	10916495	.	-	.	name "scaffold_302852.1"; transcriptId 930395
scaffold_3	Removed_in_V2	CDS	10916282	10916473	.	-	0	name "scaffold_302852.1"; proteinId 898882; exonNumber 1
scaffold_3	Removed_in_V2	gene	11004058	11004792	.	+	.	name "scaffold_302869.1"; transcriptId 930412
scaffold_3	Removed_in_V2	exon	11004058	11004123	.	+	.	name "scaffold_302869.1"; transcriptId 930412
scaffold_3	Removed_in_V2	CDS	11004079	11004123	.	+	0	name "scaffold_302869.1"; proteinId 898899; exonNumber 1
scaffold_3	Removed_in_V2	exon	11004194	11004792	.	+	.	name "scaffold_302869.1"; transcriptId 930412
scaffold_3	Removed_in_V2	CDS	11004194	11004772	.	+	0	name "scaffold_302869.1"; proteinId 898899; exonNumber 2
scaffold_3	Removed_in_V2	gene	11027033	11027497	.	+	.	name "scaffold_302877.1"; transcriptId 930420
scaffold_3	Removed_in_V2	exon	11027033	11027120	.	+	.	name "scaffold_302877.1"; transcriptId 930420
scaffold_3	Removed_in_V2	CDS	11027054	11027120	.	+	0	name "scaffold_302877.1"; proteinId 898907; exonNumber 1
scaffold_3	Removed_in_V2	exon	11027268	11027497	.	+	.	name "scaffold_302877.1"; transcriptId 930420
scaffold_3	Removed_in_V2	CDS	11027268	11027476	.	+	1	name "scaffold_302877.1"; proteinId 898907; exonNumber 2
scaffold_3	Removed_in_V2	gene	11213139	11213342	.	-	.	name "scaffold_302906.1"; transcriptId 930449
scaffold_3	Removed_in_V2	exon	11213139	11213342	.	-	.	name "scaffold_302906.1"; transcriptId 930449
scaffold_3	Removed_in_V2	CDS	11213160	11213321	.	-	0	name "scaffold_302906.1"; proteinId 898936; exonNumber 1
scaffold_3	Removed_in_V2	gene	11429410	11431421	.	+	.	name "scaffold_302942.1"; transcriptId 930485
scaffold_3	Removed_in_V2	exon	11429410	11429546	.	+	.	name "scaffold_302942.1"; transcriptId 930485
scaffold_3	Removed_in_V2	CDS	11429430	11429546	.	+	0	name "scaffold_302942.1"; proteinId 898972; exonNumber 1
scaffold_3	Removed_in_V2	exon	11431261	11431421	.	+	.	name "scaffold_302942.1"; transcriptId 930485
scaffold_3	Removed_in_V2	CDS	11431261	11431401	.	+	0	name "scaffold_302942.1"; proteinId 898972; exonNumber 2
scaffold_3	Removed_in_V2	gene	11441850	11442152	.	-	.	name "scaffold_302945.1"; transcriptId 930488
scaffold_3	Removed_in_V2	exon	11441850	11441980	.	-	.	name "scaffold_302945.1"; transcriptId 930488
scaffold_3	Removed_in_V2	CDS	11441870	11441980	.	-	0	name "scaffold_302945.1"; proteinId 898975; exonNumber 2
scaffold_3	Removed_in_V2	exon	11442034	11442152	.	-	.	name "scaffold_302945.1"; transcriptId 930488
scaffold_3	Removed_in_V2	CDS	11442034	11442132	.	-	0	name "scaffold_302945.1"; proteinId 898975; exonNumber 1
scaffold_3	Removed_in_V2	gene	11486619	11488045	.	+	.	name "Al_scaffold_0003_2643"; transcriptId 905515
scaffold_3	Removed_in_V2	exon	11486619	11486787	.	+	.	name "Al_scaffold_0003_2643"; transcriptId 905515
scaffold_3	Removed_in_V2	CDS	11486619	11486787	.	+	0	name "Al_scaffold_0003_2643"; proteinId 874002; exonNumber 1
scaffold_3	Removed_in_V2	exon	11487381	11487454	.	+	.	name "Al_scaffold_0003_2643"; transcriptId 905515
scaffold_3	Removed_in_V2	CDS	11487381	11487454	.	+	1	name "Al_scaffold_0003_2643"; proteinId 874002; exonNumber 2
scaffold_3	Removed_in_V2	exon	11487818	11487929	.	+	.	name "Al_scaffold_0003_2643"; transcriptId 905515
scaffold_3	Removed_in_V2	CDS	11487818	11487929	.	+	0	name "Al_scaffold_0003_2643"; proteinId 874002; exonNumber 3
scaffold_3	Removed_in_V2	exon	11487996	11488045	.	+	.	name "Al_scaffold_0003_2643"; transcriptId 905515
scaffold_3	Removed_in_V2	CDS	11487996	11488045	.	+	1	name "Al_scaffold_0003_2643"; proteinId 874002; exonNumber 4
scaffold_3	Removed_in_V2	gene	11501365	11501864	.	+	.	name "Al_scaffold_0003_2647"; transcriptId 905519
scaffold_3	Removed_in_V2	exon	11501365	11501491	.	+	.	name "Al_scaffold_0003_2647"; transcriptId 905519
scaffold_3	Removed_in_V2	CDS	11501365	11501491	.	+	0	name "Al_scaffold_0003_2647"; proteinId 874006; exonNumber 1
scaffold_3	Removed_in_V2	exon	11501551	11501609	.	+	.	name "Al_scaffold_0003_2647"; transcriptId 905519
scaffold_3	Removed_in_V2	CDS	11501551	11501609	.	+	1	name "Al_scaffold_0003_2647"; proteinId 874006; exonNumber 2
scaffold_3	Removed_in_V2	exon	11501706	11501864	.	+	.	name "Al_scaffold_0003_2647"; transcriptId 905519
scaffold_3	Removed_in_V2	CDS	11501706	11501864	.	+	0	name "Al_scaffold_0003_2647"; proteinId 874006; exonNumber 3
scaffold_3	Removed_in_V2	gene	11771657	11772206	.	+	.	name "Al_scaffold_0003_2689"; transcriptId 905561
scaffold_3	Removed_in_V2	exon	11771657	11771737	.	+	.	name "Al_scaffold_0003_2689"; transcriptId 905561
scaffold_3	Removed_in_V2	CDS	11771657	11771737	.	+	0	name "Al_scaffold_0003_2689"; proteinId 874048; exonNumber 1
scaffold_3	Removed_in_V2	exon	11772057	11772206	.	+	.	name "Al_scaffold_0003_2689"; transcriptId 905561
scaffold_3	Removed_in_V2	CDS	11772057	11772206	.	+	0	name "Al_scaffold_0003_2689"; proteinId 874048; exonNumber 2
scaffold_3	Removed_in_V2	gene	11957925	11958196	.	+	.	name "scaffold_303013.1"; transcriptId 930556
scaffold_3	Removed_in_V2	exon	11957925	11958196	.	+	.	name "scaffold_303013.1"; transcriptId 930556
scaffold_3	Removed_in_V2	CDS	11957945	11958175	.	+	0	name "scaffold_303013.1"; proteinId 899043; exonNumber 1
scaffold_3	Removed_in_V2	gene	11958322	11958964	.	+	.	name "scaffold_303014.1"; transcriptId 930557
scaffold_3	Removed_in_V2	exon	11958322	11958964	.	+	.	name "scaffold_303014.1"; transcriptId 930557
scaffold_3	Removed_in_V2	CDS	11958342	11958944	.	+	0	name "scaffold_303014.1"; proteinId 899044; exonNumber 1
scaffold_3	Removed_in_V2	gene	12157814	12158024	.	+	.	name "scaffold_303041.1"; transcriptId 930584
scaffold_3	Removed_in_V2	exon	12157814	12158024	.	+	.	name "scaffold_303041.1"; transcriptId 930584
scaffold_3	Removed_in_V2	CDS	12157834	12158004	.	+	0	name "scaffold_303041.1"; proteinId 899071; exonNumber 1
scaffold_3	Removed_in_V2	gene	12201070	12201578	.	+	.	name "Al_scaffold_0003_2745"; transcriptId 905617
scaffold_3	Removed_in_V2	exon	12201070	12201206	.	+	.	name "Al_scaffold_0003_2745"; transcriptId 905617
scaffold_3	Removed_in_V2	CDS	12201070	12201206	.	+	0	name "Al_scaffold_0003_2745"; proteinId 874104; exonNumber 1
scaffold_3	Removed_in_V2	exon	12201293	12201578	.	+	.	name "Al_scaffold_0003_2745"; transcriptId 905617
scaffold_3	Removed_in_V2	CDS	12201293	12201578	.	+	2	name "Al_scaffold_0003_2745"; proteinId 874104; exonNumber 2
scaffold_3	Removed_in_V2	gene	12225811	12226002	.	-	.	name "scaffold_303055.1"; transcriptId 930598
scaffold_3	Removed_in_V2	exon	12225811	12226002	.	-	.	name "scaffold_303055.1"; transcriptId 930598
scaffold_3	Removed_in_V2	CDS	12225833	12225982	.	-	0	name "scaffold_303055.1"; proteinId 899085; exonNumber 1
scaffold_3	Removed_in_V2	gene	12528146	12528750	.	-	.	name "scaffold_303093.1"; transcriptId 930636
scaffold_3	Removed_in_V2	exon	12528146	12528464	.	-	.	name "scaffold_303093.1"; transcriptId 930636
scaffold_3	Removed_in_V2	CDS	12528167	12528464	.	-	0	name "scaffold_303093.1"; proteinId 899123; exonNumber 2
scaffold_3	Removed_in_V2	exon	12528642	12528750	.	-	.	name "scaffold_303093.1"; transcriptId 930636
scaffold_3	Removed_in_V2	CDS	12528642	12528730	.	-	1	name "scaffold_303093.1"; proteinId 899123; exonNumber 1
scaffold_3	Removed_in_V2	gene	12648620	12649224	.	+	.	name "scaffold_303105.1"; transcriptId 930648
scaffold_3	Removed_in_V2	exon	12648620	12648728	.	+	.	name "scaffold_303105.1"; transcriptId 930648
scaffold_3	Removed_in_V2	CDS	12648640	12648728	.	+	0	name "scaffold_303105.1"; proteinId 899135; exonNumber 1
scaffold_3	Removed_in_V2	exon	12648906	12649224	.	+	.	name "scaffold_303105.1"; transcriptId 930648
scaffold_3	Removed_in_V2	CDS	12648906	12649203	.	+	2	name "scaffold_303105.1"; proteinId 899135; exonNumber 2
scaffold_3	Removed_in_V2	gene	12652131	12652320	.	-	.	name "scaffold_303106.1"; transcriptId 930649
scaffold_3	Removed_in_V2	exon	12652131	12652320	.	-	.	name "scaffold_303106.1"; transcriptId 930649
scaffold_3	Removed_in_V2	CDS	12652151	12652300	.	-	0	name "scaffold_303106.1"; proteinId 899136; exonNumber 1
scaffold_3	Removed_in_V2	gene	12708668	12709104	.	-	.	name "scaffold_303111.1"; transcriptId 930654
scaffold_3	Removed_in_V2	exon	12708668	12709104	.	-	.	name "scaffold_303111.1"; transcriptId 930654
scaffold_3	Removed_in_V2	CDS	12708691	12709083	.	-	0	name "scaffold_303111.1"; proteinId 899141; exonNumber 1
scaffold_3	Removed_in_V2	gene	12716983	12717495	.	-	.	name "Al_scaffold_0003_2808"; transcriptId 905680
scaffold_3	Removed_in_V2	exon	12716983	12717168	.	-	.	name "Al_scaffold_0003_2808"; transcriptId 905680
scaffold_3	Removed_in_V2	CDS	12716983	12717168	.	-	0	name "Al_scaffold_0003_2808"; proteinId 874167; exonNumber 2
scaffold_3	Removed_in_V2	exon	12717469	12717495	.	-	.	name "Al_scaffold_0003_2808"; transcriptId 905680
scaffold_3	Removed_in_V2	CDS	12717469	12717495	.	-	0	name "Al_scaffold_0003_2808"; proteinId 874167; exonNumber 1
scaffold_3	Removed_in_V2	gene	12859284	12859782	.	-	.	name "scaffold_303137.1"; transcriptId 930680
scaffold_3	Removed_in_V2	exon	12859284	12859782	.	-	.	name "scaffold_303137.1"; transcriptId 930680
scaffold_3	Removed_in_V2	CDS	12859304	12859762	.	-	0	name "scaffold_303137.1"; proteinId 899167; exonNumber 1
scaffold_3	Removed_in_V2	gene	12909179	12909449	.	-	.	name "scaffold_303145.1"; transcriptId 930688
scaffold_3	Removed_in_V2	exon	12909179	12909449	.	-	.	name "scaffold_303145.1"; transcriptId 930688
scaffold_3	Removed_in_V2	CDS	12909199	12909429	.	-	0	name "scaffold_303145.1"; proteinId 899175; exonNumber 1
scaffold_3	Removed_in_V2	gene	12944196	12945227	.	+	.	name "Al_scaffold_0003_2844"; transcriptId 905716
scaffold_3	Removed_in_V2	exon	12944196	12944265	.	+	.	name "Al_scaffold_0003_2844"; transcriptId 905716
scaffold_3	Removed_in_V2	CDS	12944196	12944265	.	+	0	name "Al_scaffold_0003_2844"; proteinId 874203; exonNumber 1
scaffold_3	Removed_in_V2	exon	12944779	12944825	.	+	.	name "Al_scaffold_0003_2844"; transcriptId 905716
scaffold_3	Removed_in_V2	CDS	12944779	12944825	.	+	1	name "Al_scaffold_0003_2844"; proteinId 874203; exonNumber 2
scaffold_3	Removed_in_V2	exon	12945060	12945227	.	+	.	name "Al_scaffold_0003_2844"; transcriptId 905716
scaffold_3	Removed_in_V2	CDS	12945060	12945227	.	+	0	name "Al_scaffold_0003_2844"; proteinId 874203; exonNumber 3
scaffold_3	Removed_in_V2	gene	12977950	12978324	.	-	.	name "Al_scaffold_0003_2851"; transcriptId 905723
scaffold_3	Removed_in_V2	exon	12977950	12978036	.	-	.	name "Al_scaffold_0003_2851"; transcriptId 905723
scaffold_3	Removed_in_V2	CDS	12977950	12978036	.	-	0	name "Al_scaffold_0003_2851"; proteinId 874210; exonNumber 3
scaffold_3	Removed_in_V2	exon	12978129	12978193	.	-	.	name "Al_scaffold_0003_2851"; transcriptId 905723
scaffold_3	Removed_in_V2	CDS	12978129	12978193	.	-	0	name "Al_scaffold_0003_2851"; proteinId 874210; exonNumber 2
scaffold_3	Removed_in_V2	exon	12978282	12978324	.	-	.	name "Al_scaffold_0003_2851"; transcriptId 905723
scaffold_3	Removed_in_V2	CDS	12978282	12978324	.	-	2	name "Al_scaffold_0003_2851"; proteinId 874210; exonNumber 1
scaffold_3	Removed_in_V2	gene	13030181	13030568	.	+	.	name "scaffold_303169.1"; transcriptId 930712
scaffold_3	Removed_in_V2	exon	13030181	13030568	.	+	.	name "scaffold_303169.1"; transcriptId 930712
scaffold_3	Removed_in_V2	CDS	13030203	13030547	.	+	0	name "scaffold_303169.1"; proteinId 899199; exonNumber 1
scaffold_3	Removed_in_V2	gene	13144595	13145639	.	+	.	name "fgenesh1_pg.C_scaffold_3002517"; transcriptId 342754
scaffold_3	Removed_in_V2	exon	13144595	13144723	.	+	.	name "fgenesh1_pg.C_scaffold_3002517"; transcriptId 342754
scaffold_3	Removed_in_V2	CDS	13144595	13144723	.	+	0	name "fgenesh1_pg.C_scaffold_3002517"; proteinId 342754; exonNumber 1
scaffold_3	Removed_in_V2	exon	13145412	13145639	.	+	.	name "fgenesh1_pg.C_scaffold_3002517"; transcriptId 342754
scaffold_3	Removed_in_V2	CDS	13145412	13145639	.	+	0	name "fgenesh1_pg.C_scaffold_3002517"; proteinId 342754; exonNumber 2
scaffold_3	Removed_in_V2	gene	13148395	13148639	.	-	.	name "scaffold_303186.1"; transcriptId 930729
scaffold_3	Removed_in_V2	exon	13148395	13148639	.	-	.	name "scaffold_303186.1"; transcriptId 930729
scaffold_3	Removed_in_V2	CDS	13148417	13148614	.	-	0	name "scaffold_303186.1"; proteinId 899216; exonNumber 1
scaffold_3	Removed_in_V2	gene	13409475	13409676	.	+	.	name "scaffold_303224.1"; transcriptId 930767
scaffold_3	Removed_in_V2	exon	13409475	13409676	.	+	.	name "scaffold_303224.1"; transcriptId 930767
scaffold_3	Removed_in_V2	CDS	13409495	13409656	.	+	0	name "scaffold_303224.1"; proteinId 899254; exonNumber 1
scaffold_3	Removed_in_V2	gene	13410042	13411451	.	+	.	name "Al_scaffold_0003_2914"; transcriptId 905786
scaffold_3	Removed_in_V2	exon	13410042	13410150	.	+	.	name "Al_scaffold_0003_2914"; transcriptId 905786
scaffold_3	Removed_in_V2	CDS	13410042	13410150	.	+	0	name "Al_scaffold_0003_2914"; proteinId 874273; exonNumber 1
scaffold_3	Removed_in_V2	exon	13410186	13410462	.	+	.	name "Al_scaffold_0003_2914"; transcriptId 905786
scaffold_3	Removed_in_V2	CDS	13410186	13410462	.	+	1	name "Al_scaffold_0003_2914"; proteinId 874273; exonNumber 2
scaffold_3	Removed_in_V2	exon	13410625	13410773	.	+	.	name "Al_scaffold_0003_2914"; transcriptId 905786
scaffold_3	Removed_in_V2	CDS	13410625	13410773	.	+	2	name "Al_scaffold_0003_2914"; proteinId 874273; exonNumber 3
scaffold_3	Removed_in_V2	exon	13410959	13411102	.	+	.	name "Al_scaffold_0003_2914"; transcriptId 905786
scaffold_3	Removed_in_V2	CDS	13410959	13411102	.	+	1	name "Al_scaffold_0003_2914"; proteinId 874273; exonNumber 4
scaffold_3	Removed_in_V2	exon	13411255	13411451	.	+	.	name "Al_scaffold_0003_2914"; transcriptId 905786
scaffold_3	Removed_in_V2	CDS	13411255	13411451	.	+	1	name "Al_scaffold_0003_2914"; proteinId 874273; exonNumber 5
scaffold_3	Removed_in_V2	gene	13447115	13447340	.	-	.	name "scaffold_303233.1"; transcriptId 930776
scaffold_3	Removed_in_V2	exon	13447115	13447340	.	-	.	name "scaffold_303233.1"; transcriptId 930776
scaffold_3	Removed_in_V2	CDS	13447137	13447316	.	-	0	name "scaffold_303233.1"; proteinId 899263; exonNumber 1
scaffold_3	Removed_in_V2	gene	13482985	13483363	.	+	.	name "scaffold_303237.1"; transcriptId 930780
scaffold_3	Removed_in_V2	exon	13482985	13483363	.	+	.	name "scaffold_303237.1"; transcriptId 930780
scaffold_3	Removed_in_V2	CDS	13483005	13483343	.	+	0	name "scaffold_303237.1"; proteinId 899267; exonNumber 1
scaffold_3	Removed_in_V2	gene	13523675	13523967	.	-	.	name "scaffold_303250.1"; transcriptId 930793
scaffold_3	Removed_in_V2	exon	13523675	13523967	.	-	.	name "scaffold_303250.1"; transcriptId 930793
scaffold_3	Removed_in_V2	CDS	13523695	13523946	.	-	0	name "scaffold_303250.1"; proteinId 899280; exonNumber 1
scaffold_3	Removed_in_V2	gene	13531828	13532256	.	-	.	name "Al_scaffold_0003_2937"; transcriptId 905809
scaffold_3	Removed_in_V2	exon	13531828	13532061	.	-	.	name "Al_scaffold_0003_2937"; transcriptId 905809
scaffold_3	Removed_in_V2	CDS	13531828	13532061	.	-	0	name "Al_scaffold_0003_2937"; proteinId 874296; exonNumber 2
scaffold_3	Removed_in_V2	exon	13532131	13532256	.	-	.	name "Al_scaffold_0003_2937"; transcriptId 905809
scaffold_3	Removed_in_V2	CDS	13532131	13532256	.	-	0	name "Al_scaffold_0003_2937"; proteinId 874296; exonNumber 1
scaffold_3	Removed_in_V2	gene	13748021	13748375	.	+	.	name "scaffold_303289.1"; transcriptId 930832
scaffold_3	Removed_in_V2	exon	13748021	13748375	.	+	.	name "scaffold_303289.1"; transcriptId 930832
scaffold_3	Removed_in_V2	CDS	13748041	13748355	.	+	0	name "scaffold_303289.1"; proteinId 899319; exonNumber 1
scaffold_3	Removed_in_V2	gene	13749353	13750387	.	-	.	name "Al_scaffold_0003_2974"; transcriptId 905846
scaffold_3	Removed_in_V2	exon	13749353	13749381	.	-	.	name "Al_scaffold_0003_2974"; transcriptId 905846
scaffold_3	Removed_in_V2	CDS	13749353	13749381	.	-	0	name "Al_scaffold_0003_2974"; proteinId 874333; exonNumber 4
scaffold_3	Removed_in_V2	exon	13749464	13749554	.	-	.	name "Al_scaffold_0003_2974"; transcriptId 905846
scaffold_3	Removed_in_V2	CDS	13749464	13749554	.	-	2	name "Al_scaffold_0003_2974"; proteinId 874333; exonNumber 3
scaffold_3	Removed_in_V2	exon	13749770	13749895	.	-	.	name "Al_scaffold_0003_2974"; transcriptId 905846
scaffold_3	Removed_in_V2	CDS	13749770	13749895	.	-	0	name "Al_scaffold_0003_2974"; proteinId 874333; exonNumber 2
scaffold_3	Removed_in_V2	exon	13750385	13750387	.	-	.	name "Al_scaffold_0003_2974"; transcriptId 905846
scaffold_3	Removed_in_V2	CDS	13750385	13750387	.	-	0	name "Al_scaffold_0003_2974"; proteinId 874333; exonNumber 1
scaffold_3	Removed_in_V2	gene	13843583	13844629	.	-	.	name "fgenesh1_pg.C_scaffold_3002607"; transcriptId 342844
scaffold_3	Removed_in_V2	exon	13843583	13843923	.	-	.	name "fgenesh1_pg.C_scaffold_3002607"; transcriptId 342844
scaffold_3	Removed_in_V2	CDS	13843583	13843923	.	-	0	name "fgenesh1_pg.C_scaffold_3002607"; proteinId 342844; exonNumber 3
scaffold_3	Removed_in_V2	exon	13844201	13844272	.	-	.	name "fgenesh1_pg.C_scaffold_3002607"; transcriptId 342844
scaffold_3	Removed_in_V2	CDS	13844201	13844272	.	-	2	name "fgenesh1_pg.C_scaffold_3002607"; proteinId 342844; exonNumber 2
scaffold_3	Removed_in_V2	exon	13844461	13844629	.	-	.	name "fgenesh1_pg.C_scaffold_3002607"; transcriptId 342844
scaffold_3	Removed_in_V2	CDS	13844461	13844629	.	-	2	name "fgenesh1_pg.C_scaffold_3002607"; proteinId 342844; exonNumber 1
scaffold_3	Removed_in_V2	gene	14193633	14194067	.	+	.	name "scaffold_303331.1"; transcriptId 930874
scaffold_3	Removed_in_V2	exon	14193633	14193719	.	+	.	name "scaffold_303331.1"; transcriptId 930874
scaffold_3	Removed_in_V2	CDS	14193653	14193719	.	+	0	name "scaffold_303331.1"; proteinId 899361; exonNumber 1
scaffold_3	Removed_in_V2	exon	14193877	14194067	.	+	.	name "scaffold_303331.1"; transcriptId 930874
scaffold_3	Removed_in_V2	CDS	14193877	14194046	.	+	1	name "scaffold_303331.1"; proteinId 899361; exonNumber 2
scaffold_3	Removed_in_V2	gene	14317055	14318718	.	+	.	name "Al_scaffold_0003_3031"; transcriptId 905903
scaffold_3	Removed_in_V2	exon	14317055	14317216	.	+	.	name "Al_scaffold_0003_3031"; transcriptId 905903
scaffold_3	Removed_in_V2	CDS	14317055	14317216	.	+	0	name "Al_scaffold_0003_3031"; proteinId 874390; exonNumber 1
scaffold_3	Removed_in_V2	exon	14317399	14317455	.	+	.	name "Al_scaffold_0003_3031"; transcriptId 905903
scaffold_3	Removed_in_V2	CDS	14317399	14317455	.	+	0	name "Al_scaffold_0003_3031"; proteinId 874390; exonNumber 2
scaffold_3	Removed_in_V2	exon	14317887	14317970	.	+	.	name "Al_scaffold_0003_3031"; transcriptId 905903
scaffold_3	Removed_in_V2	CDS	14317887	14317970	.	+	0	name "Al_scaffold_0003_3031"; proteinId 874390; exonNumber 3
scaffold_3	Removed_in_V2	exon	14318545	14318718	.	+	.	name "Al_scaffold_0003_3031"; transcriptId 905903
scaffold_3	Removed_in_V2	CDS	14318545	14318718	.	+	0	name "Al_scaffold_0003_3031"; proteinId 874390; exonNumber 4
scaffold_3	Removed_in_V2	gene	15074241	15074888	.	+	.	name "Al_scaffold_0003_3103"; transcriptId 905975
scaffold_3	Removed_in_V2	exon	15074241	15074300	.	+	.	name "Al_scaffold_0003_3103"; transcriptId 905975
scaffold_3	Removed_in_V2	CDS	15074241	15074300	.	+	0	name "Al_scaffold_0003_3103"; proteinId 874462; exonNumber 1
scaffold_3	Removed_in_V2	exon	15074739	15074888	.	+	.	name "Al_scaffold_0003_3103"; transcriptId 905975
scaffold_3	Removed_in_V2	CDS	15074739	15074888	.	+	0	name "Al_scaffold_0003_3103"; proteinId 874462; exonNumber 2
scaffold_3	Removed_in_V2	gene	17493296	17493884	.	+	.	name "Al_scaffold_0003_3157"; transcriptId 906029
scaffold_3	Removed_in_V2	exon	17493296	17493401	.	+	.	name "Al_scaffold_0003_3157"; transcriptId 906029
scaffold_3	Removed_in_V2	CDS	17493296	17493401	.	+	0	name "Al_scaffold_0003_3157"; proteinId 874516; exonNumber 1
scaffold_3	Removed_in_V2	exon	17493751	17493884	.	+	.	name "Al_scaffold_0003_3157"; transcriptId 906029
scaffold_3	Removed_in_V2	CDS	17493751	17493884	.	+	1	name "Al_scaffold_0003_3157"; proteinId 874516; exonNumber 2
scaffold_3	Removed_in_V2	gene	17638321	17638723	.	-	.	name "Al_scaffold_0003_3169"; transcriptId 906041
scaffold_3	Removed_in_V2	exon	17638321	17638454	.	-	.	name "Al_scaffold_0003_3169"; transcriptId 906041
scaffold_3	Removed_in_V2	CDS	17638321	17638454	.	-	0	name "Al_scaffold_0003_3169"; proteinId 874528; exonNumber 2
scaffold_3	Removed_in_V2	exon	17638570	17638723	.	-	.	name "Al_scaffold_0003_3169"; transcriptId 906041
scaffold_3	Removed_in_V2	CDS	17638570	17638723	.	-	2	name "Al_scaffold_0003_3169"; proteinId 874528; exonNumber 1
scaffold_3	Removed_in_V2	gene	17666572	17666890	.	+	.	name "Al_scaffold_0003_3174"; transcriptId 906046
scaffold_3	Removed_in_V2	exon	17666572	17666682	.	+	.	name "Al_scaffold_0003_3174"; transcriptId 906046
scaffold_3	Removed_in_V2	CDS	17666572	17666682	.	+	0	name "Al_scaffold_0003_3174"; proteinId 874533; exonNumber 1
scaffold_3	Removed_in_V2	exon	17666774	17666890	.	+	.	name "Al_scaffold_0003_3174"; transcriptId 906046
scaffold_3	Removed_in_V2	CDS	17666774	17666890	.	+	0	name "Al_scaffold_0003_3174"; proteinId 874533; exonNumber 2
scaffold_3	Removed_in_V2	gene	17765521	17766291	.	+	.	name "scaffold_303504.1"; transcriptId 931047
scaffold_3	Removed_in_V2	exon	17765521	17765826	.	+	.	name "scaffold_303504.1"; transcriptId 931047
scaffold_3	Removed_in_V2	CDS	17765542	17765826	.	+	0	name "scaffold_303504.1"; proteinId 899534; exonNumber 1
scaffold_3	Removed_in_V2	exon	17765872	17765921	.	+	.	name "scaffold_303504.1"; transcriptId 931047
scaffold_3	Removed_in_V2	CDS	17765872	17765921	.	+	0	name "scaffold_303504.1"; proteinId 899534; exonNumber 2
scaffold_3	Removed_in_V2	exon	17766114	17766291	.	+	.	name "scaffold_303504.1"; transcriptId 931047
scaffold_3	Removed_in_V2	CDS	17766114	17766270	.	+	2	name "scaffold_303504.1"; proteinId 899534; exonNumber 3
scaffold_3	Removed_in_V2	gene	18005379	18005592	.	+	.	name "scaffold_303523.1"; transcriptId 931066
scaffold_3	Removed_in_V2	exon	18005379	18005592	.	+	.	name "scaffold_303523.1"; transcriptId 931066
scaffold_3	Removed_in_V2	CDS	18005399	18005572	.	+	0	name "scaffold_303523.1"; proteinId 899553; exonNumber 1
scaffold_3	Removed_in_V2	gene	18056462	18057376	.	-	.	name "Al_scaffold_0003_3202"; transcriptId 906074
scaffold_3	Removed_in_V2	exon	18056462	18056551	.	-	.	name "Al_scaffold_0003_3202"; transcriptId 906074
scaffold_3	Removed_in_V2	CDS	18056462	18056551	.	-	0	name "Al_scaffold_0003_3202"; proteinId 874561; exonNumber 2
scaffold_3	Removed_in_V2	exon	18057245	18057376	.	-	.	name "Al_scaffold_0003_3202"; transcriptId 906074
scaffold_3	Removed_in_V2	CDS	18057245	18057376	.	-	0	name "Al_scaffold_0003_3202"; proteinId 874561; exonNumber 1
scaffold_3	Removed_in_V2	gene	18385546	18385761	.	+	.	name "Al_scaffold_0003_3238"; transcriptId 906110
scaffold_3	Removed_in_V2	exon	18385546	18385761	.	+	.	name "Al_scaffold_0003_3238"; transcriptId 906110
scaffold_3	Removed_in_V2	CDS	18385546	18385761	.	+	0	name "Al_scaffold_0003_3238"; proteinId 874597; exonNumber 1
scaffold_3	Removed_in_V2	gene	18548790	18551310	.	+	.	name "Al_scaffold_0003_3247"; transcriptId 906119
scaffold_3	Removed_in_V2	exon	18548790	18548945	.	+	.	name "Al_scaffold_0003_3247"; transcriptId 906119
scaffold_3	Removed_in_V2	CDS	18548790	18548945	.	+	0	name "Al_scaffold_0003_3247"; proteinId 874606; exonNumber 1
scaffold_3	Removed_in_V2	exon	18550773	18550998	.	+	.	name "Al_scaffold_0003_3247"; transcriptId 906119
scaffold_3	Removed_in_V2	CDS	18550773	18550998	.	+	0	name "Al_scaffold_0003_3247"; proteinId 874606; exonNumber 2
scaffold_3	Removed_in_V2	exon	18551141	18551310	.	+	.	name "Al_scaffold_0003_3247"; transcriptId 906119
scaffold_3	Removed_in_V2	CDS	18551141	18551310	.	+	1	name "Al_scaffold_0003_3247"; proteinId 874606; exonNumber 3
scaffold_3	Removed_in_V2	gene	18552745	18552957	.	+	.	name "Al_scaffold_0003_3251"; transcriptId 906123
scaffold_3	Removed_in_V2	exon	18552745	18552957	.	+	.	name "Al_scaffold_0003_3251"; transcriptId 906123
scaffold_3	Removed_in_V2	CDS	18552745	18552957	.	+	0	name "Al_scaffold_0003_3251"; proteinId 874610; exonNumber 1
scaffold_3	Removed_in_V2	gene	18573638	18574356	.	+	.	name "Al_scaffold_0003_3254"; transcriptId 906126
scaffold_3	Removed_in_V2	exon	18573638	18573690	.	+	.	name "Al_scaffold_0003_3254"; transcriptId 906126
scaffold_3	Removed_in_V2	CDS	18573638	18573690	.	+	0	name "Al_scaffold_0003_3254"; proteinId 874613; exonNumber 1
scaffold_3	Removed_in_V2	exon	18573893	18574042	.	+	.	name "Al_scaffold_0003_3254"; transcriptId 906126
scaffold_3	Removed_in_V2	CDS	18573893	18574042	.	+	2	name "Al_scaffold_0003_3254"; proteinId 874613; exonNumber 2
scaffold_3	Removed_in_V2	exon	18574347	18574356	.	+	.	name "Al_scaffold_0003_3254"; transcriptId 906126
scaffold_3	Removed_in_V2	CDS	18574347	18574356	.	+	2	name "Al_scaffold_0003_3254"; proteinId 874613; exonNumber 3
scaffold_3	Removed_in_V2	gene	18577936	18578241	.	-	.	name "scaffold_303581.1"; transcriptId 931124
scaffold_3	Removed_in_V2	exon	18577936	18578241	.	-	.	name "scaffold_303581.1"; transcriptId 931124
scaffold_3	Removed_in_V2	CDS	18577957	18578217	.	-	0	name "scaffold_303581.1"; proteinId 899611; exonNumber 1
scaffold_3	Removed_in_V2	gene	18675356	18675830	.	+	.	name "scaffold_303589.1"; transcriptId 931132
scaffold_3	Removed_in_V2	exon	18675356	18675422	.	+	.	name "scaffold_303589.1"; transcriptId 931132
scaffold_3	Removed_in_V2	CDS	18675377	18675422	.	+	0	name "scaffold_303589.1"; proteinId 899619; exonNumber 1
scaffold_3	Removed_in_V2	exon	18675584	18675830	.	+	.	name "scaffold_303589.1"; transcriptId 931132
scaffold_3	Removed_in_V2	CDS	18675584	18675810	.	+	1	name "scaffold_303589.1"; proteinId 899619; exonNumber 2
scaffold_3	Removed_in_V2	gene	18869328	18870302	.	-	.	name "scaffold_303617.1"; transcriptId 931160
scaffold_3	Removed_in_V2	exon	18869328	18869699	.	-	.	name "scaffold_303617.1"; transcriptId 931160
scaffold_3	Removed_in_V2	CDS	18869348	18869699	.	-	0	name "scaffold_303617.1"; proteinId 899647; exonNumber 2
scaffold_3	Removed_in_V2	exon	18870137	18870302	.	-	.	name "scaffold_303617.1"; transcriptId 931160
scaffold_3	Removed_in_V2	CDS	18870137	18870282	.	-	1	name "scaffold_303617.1"; proteinId 899647; exonNumber 1
scaffold_3	Removed_in_V2	gene	18892489	18892799	.	+	.	name "Al_scaffold_0003_3295"; transcriptId 906167
scaffold_3	Removed_in_V2	exon	18892489	18892650	.	+	.	name "Al_scaffold_0003_3295"; transcriptId 906167
scaffold_3	Removed_in_V2	CDS	18892489	18892650	.	+	0	name "Al_scaffold_0003_3295"; proteinId 874654; exonNumber 1
scaffold_3	Removed_in_V2	exon	18892779	18892799	.	+	.	name "Al_scaffold_0003_3295"; transcriptId 906167
scaffold_3	Removed_in_V2	CDS	18892779	18892799	.	+	0	name "Al_scaffold_0003_3295"; proteinId 874654; exonNumber 2
scaffold_3	Removed_in_V2	gene	19258701	19259244	.	+	.	name "scaffold_303644.1"; transcriptId 931187
scaffold_3	Removed_in_V2	exon	19258701	19258840	.	+	.	name "scaffold_303644.1"; transcriptId 931187
scaffold_3	Removed_in_V2	CDS	19258725	19258840	.	+	0	name "scaffold_303644.1"; proteinId 899674; exonNumber 1
scaffold_3	Removed_in_V2	exon	19258939	19259244	.	+	.	name "scaffold_303644.1"; transcriptId 931187
scaffold_3	Removed_in_V2	CDS	19258939	19259224	.	+	2	name "scaffold_303644.1"; proteinId 899674; exonNumber 2
scaffold_3	Removed_in_V2	gene	19746630	19746834	.	+	.	name "scaffold_303703.1"; transcriptId 931246
scaffold_3	Removed_in_V2	exon	19746630	19746834	.	+	.	name "scaffold_303703.1"; transcriptId 931246
scaffold_3	Removed_in_V2	CDS	19746650	19746814	.	+	0	name "scaffold_303703.1"; proteinId 899733; exonNumber 1
scaffold_3	Removed_in_V2	gene	19758024	19758823	.	-	.	name "scaffold_303706.1"; transcriptId 931249
scaffold_3	Removed_in_V2	exon	19758024	19758143	.	-	.	name "scaffold_303706.1"; transcriptId 931249
scaffold_3	Removed_in_V2	CDS	19758044	19758143	.	-	0	name "scaffold_303706.1"; proteinId 899736; exonNumber 4
scaffold_3	Removed_in_V2	exon	19758217	19758306	.	-	.	name "scaffold_303706.1"; transcriptId 931249
scaffold_3	Removed_in_V2	CDS	19758217	19758306	.	-	1	name "scaffold_303706.1"; proteinId 899736; exonNumber 3
scaffold_3	Removed_in_V2	exon	19758416	19758489	.	-	.	name "scaffold_303706.1"; transcriptId 931249
scaffold_3	Removed_in_V2	CDS	19758416	19758489	.	-	1	name "scaffold_303706.1"; proteinId 899736; exonNumber 2
scaffold_3	Removed_in_V2	exon	19758683	19758823	.	-	.	name "scaffold_303706.1"; transcriptId 931249
scaffold_3	Removed_in_V2	CDS	19758683	19758799	.	-	0	name "scaffold_303706.1"; proteinId 899736; exonNumber 1
scaffold_3	Removed_in_V2	gene	19970295	19970517	.	+	.	name "scaffold_303729.1"; transcriptId 931272
scaffold_3	Removed_in_V2	exon	19970295	19970517	.	+	.	name "scaffold_303729.1"; transcriptId 931272
scaffold_3	Removed_in_V2	CDS	19970315	19970497	.	+	0	name "scaffold_303729.1"; proteinId 899759; exonNumber 1
scaffold_3	Removed_in_V2	gene	20029149	20029350	.	-	.	name "scaffold_303733.1"; transcriptId 931276
scaffold_3	Removed_in_V2	exon	20029149	20029350	.	-	.	name "scaffold_303733.1"; transcriptId 931276
scaffold_3	Removed_in_V2	CDS	20029169	20029330	.	-	0	name "scaffold_303733.1"; proteinId 899763; exonNumber 1
scaffold_3	Removed_in_V2	gene	20103805	20103987	.	-	.	name "Al_scaffold_0003_3428"; transcriptId 906300
scaffold_3	Removed_in_V2	exon	20103805	20103987	.	-	.	name "Al_scaffold_0003_3428"; transcriptId 906300
scaffold_3	Removed_in_V2	CDS	20103805	20103987	.	-	0	name "Al_scaffold_0003_3428"; proteinId 874787; exonNumber 1
scaffold_3	Removed_in_V2	gene	20104581	20104827	.	-	.	name "scaffold_303748.1"; transcriptId 931291
scaffold_3	Removed_in_V2	exon	20104581	20104827	.	-	.	name "scaffold_303748.1"; transcriptId 931291
scaffold_3	Removed_in_V2	CDS	20104604	20104807	.	-	0	name "scaffold_303748.1"; proteinId 899778; exonNumber 1
scaffold_3	Removed_in_V2	gene	20199637	20199893	.	+	.	name "scaffold_303760.1"; transcriptId 931303
scaffold_3	Removed_in_V2	exon	20199637	20199893	.	+	.	name "scaffold_303760.1"; transcriptId 931303
scaffold_3	Removed_in_V2	CDS	20199658	20199873	.	+	0	name "scaffold_303760.1"; proteinId 899790; exonNumber 1
scaffold_3	Removed_in_V2	gene	20315340	20315721	.	-	.	name "scaffold_303777.1"; transcriptId 931320
scaffold_3	Removed_in_V2	exon	20315340	20315721	.	-	.	name "scaffold_303777.1"; transcriptId 931320
scaffold_3	Removed_in_V2	CDS	20315360	20315701	.	-	0	name "scaffold_303777.1"; proteinId 899807; exonNumber 1
scaffold_3	Removed_in_V2	gene	20352286	20352544	.	+	.	name "scaffold_303782.1"; transcriptId 931325
scaffold_3	Removed_in_V2	exon	20352286	20352544	.	+	.	name "scaffold_303782.1"; transcriptId 931325
scaffold_3	Removed_in_V2	CDS	20352309	20352524	.	+	0	name "scaffold_303782.1"; proteinId 899812; exonNumber 1
scaffold_3	Removed_in_V2	gene	20438205	20438445	.	-	.	name "scaffold_303796.1"; transcriptId 931339
scaffold_3	Removed_in_V2	exon	20438205	20438445	.	-	.	name "scaffold_303796.1"; transcriptId 931339
scaffold_3	Removed_in_V2	CDS	20438225	20438425	.	-	0	name "scaffold_303796.1"; proteinId 899826; exonNumber 1
scaffold_3	Removed_in_V2	gene	20589469	20589797	.	+	.	name "scaffold_303826.1"; transcriptId 931369
scaffold_3	Removed_in_V2	exon	20589469	20589533	.	+	.	name "scaffold_303826.1"; transcriptId 931369
scaffold_3	Removed_in_V2	CDS	20589492	20589533	.	+	0	name "scaffold_303826.1"; proteinId 899856; exonNumber 1
scaffold_3	Removed_in_V2	exon	20589615	20589797	.	+	.	name "scaffold_303826.1"; transcriptId 931369
scaffold_3	Removed_in_V2	CDS	20589615	20589773	.	+	0	name "scaffold_303826.1"; proteinId 899856; exonNumber 2
scaffold_3	Removed_in_V2	gene	20618660	20618873	.	+	.	name "scaffold_303828.1"; transcriptId 931371
scaffold_3	Removed_in_V2	exon	20618660	20618873	.	+	.	name "scaffold_303828.1"; transcriptId 931371
scaffold_3	Removed_in_V2	CDS	20618680	20618853	.	+	0	name "scaffold_303828.1"; proteinId 899858; exonNumber 1
scaffold_3	Removed_in_V2	gene	20685148	20685900	.	-	.	name "scaffold_303836.1"; transcriptId 931379
scaffold_3	Removed_in_V2	exon	20685148	20685347	.	-	.	name "scaffold_303836.1"; transcriptId 931379
scaffold_3	Removed_in_V2	CDS	20685168	20685347	.	-	0	name "scaffold_303836.1"; proteinId 899866; exonNumber 2
scaffold_3	Removed_in_V2	exon	20685812	20685900	.	-	.	name "scaffold_303836.1"; transcriptId 931379
scaffold_3	Removed_in_V2	CDS	20685812	20685880	.	-	0	name "scaffold_303836.1"; proteinId 899866; exonNumber 1
scaffold_3	Removed_in_V2	gene	20937996	20938172	.	-	.	name "Al_scaffold_0003_3545"; transcriptId 906417
scaffold_3	Removed_in_V2	exon	20937996	20938172	.	-	.	name "Al_scaffold_0003_3545"; transcriptId 906417
scaffold_3	Removed_in_V2	CDS	20937996	20938172	.	-	0	name "Al_scaffold_0003_3545"; proteinId 874904; exonNumber 1
scaffold_3	Removed_in_V2	gene	21042808	21043407	.	-	.	name "Al_scaffold_0003_3564"; transcriptId 906436
scaffold_3	Removed_in_V2	exon	21042808	21043407	.	-	.	name "Al_scaffold_0003_3564"; transcriptId 906436
scaffold_3	Removed_in_V2	CDS	21042808	21043407	.	-	0	name "Al_scaffold_0003_3564"; proteinId 874923; exonNumber 1
scaffold_3	Removed_in_V2	gene	21154342	21154646	.	-	.	name "scaffold_303929.1"; transcriptId 931472
scaffold_3	Removed_in_V2	exon	21154342	21154646	.	-	.	name "scaffold_303929.1"; transcriptId 931472
scaffold_3	Removed_in_V2	CDS	21154366	21154626	.	-	0	name "scaffold_303929.1"; proteinId 899959; exonNumber 1
scaffold_3	Removed_in_V2	gene	21279317	21279715	.	+	.	name "scaffold_303937.1"; transcriptId 931480
scaffold_3	Removed_in_V2	exon	21279317	21279715	.	+	.	name "scaffold_303937.1"; transcriptId 931480
scaffold_3	Removed_in_V2	CDS	21279338	21279694	.	+	0	name "scaffold_303937.1"; proteinId 899967; exonNumber 1
scaffold_3	Removed_in_V2	gene	21311667	21311887	.	+	.	name "scaffold_303941.1"; transcriptId 931484
scaffold_3	Removed_in_V2	exon	21311667	21311887	.	+	.	name "scaffold_303941.1"; transcriptId 931484
scaffold_3	Removed_in_V2	CDS	21311687	21311866	.	+	0	name "scaffold_303941.1"; proteinId 899971; exonNumber 1
scaffold_3	Removed_in_V2	gene	21420885	21421127	.	-	.	name "scaffold_303960.1"; transcriptId 931503
scaffold_3	Removed_in_V2	exon	21420885	21420960	.	-	.	name "scaffold_303960.1"; transcriptId 931503
scaffold_3	Removed_in_V2	CDS	21420905	21420960	.	-	0	name "scaffold_303960.1"; proteinId 899990; exonNumber 2
scaffold_3	Removed_in_V2	exon	21421014	21421127	.	-	.	name "scaffold_303960.1"; transcriptId 931503
scaffold_3	Removed_in_V2	CDS	21421014	21421107	.	-	2	name "scaffold_303960.1"; proteinId 899990; exonNumber 1
scaffold_3	Removed_in_V2	gene	21462124	21463598	.	-	.	name "Al_scaffold_0003_3616"; transcriptId 906488
scaffold_3	Removed_in_V2	exon	21462124	21462258	.	-	.	name "Al_scaffold_0003_3616"; transcriptId 906488
scaffold_3	Removed_in_V2	CDS	21462124	21462258	.	-	0	name "Al_scaffold_0003_3616"; proteinId 874975; exonNumber 4
scaffold_3	Removed_in_V2	exon	21462410	21462478	.	-	.	name "Al_scaffold_0003_3616"; transcriptId 906488
scaffold_3	Removed_in_V2	CDS	21462410	21462478	.	-	0	name "Al_scaffold_0003_3616"; proteinId 874975; exonNumber 3
scaffold_3	Removed_in_V2	exon	21463041	21463110	.	-	.	name "Al_scaffold_0003_3616"; transcriptId 906488
scaffold_3	Removed_in_V2	CDS	21463041	21463110	.	-	0	name "Al_scaffold_0003_3616"; proteinId 874975; exonNumber 2
scaffold_3	Removed_in_V2	exon	21463549	21463598	.	-	.	name "Al_scaffold_0003_3616"; transcriptId 906488
scaffold_3	Removed_in_V2	CDS	21463549	21463598	.	-	1	name "Al_scaffold_0003_3616"; proteinId 874975; exonNumber 1
scaffold_3	Removed_in_V2	gene	21800584	21800989	.	+	.	name "scaffold_304008.1"; transcriptId 931551
scaffold_3	Removed_in_V2	exon	21800584	21800989	.	+	.	name "scaffold_304008.1"; transcriptId 931551
scaffold_3	Removed_in_V2	CDS	21800607	21800969	.	+	0	name "scaffold_304008.1"; proteinId 900038; exonNumber 1
scaffold_3	Removed_in_V2	gene	21802225	21802452	.	+	.	name "scaffold_304009.1"; transcriptId 931552
scaffold_3	Removed_in_V2	exon	21802225	21802452	.	+	.	name "scaffold_304009.1"; transcriptId 931552
scaffold_3	Removed_in_V2	CDS	21802250	21802432	.	+	0	name "scaffold_304009.1"; proteinId 900039; exonNumber 1
scaffold_3	Removed_in_V2	gene	22310177	22310415	.	+	.	name "scaffold_304115.1"; transcriptId 931658
scaffold_3	Removed_in_V2	exon	22310177	22310415	.	+	.	name "scaffold_304115.1"; transcriptId 931658
scaffold_3	Removed_in_V2	CDS	22310197	22310394	.	+	0	name "scaffold_304115.1"; proteinId 900145; exonNumber 1
scaffold_3	Removed_in_V2	gene	22429154	22429630	.	-	.	name "fgenesh1_pg.C_scaffold_3003189"; transcriptId 343426
scaffold_3	Removed_in_V2	exon	22429154	22429630	.	-	.	name "fgenesh1_pg.C_scaffold_3003189"; transcriptId 343426
scaffold_3	Removed_in_V2	CDS	22429154	22429630	.	-	0	name "fgenesh1_pg.C_scaffold_3003189"; proteinId 343426; exonNumber 1
scaffold_3	Removed_in_V2	gene	22468285	22468653	.	+	.	name "Al_scaffold_0003_3770"; transcriptId 906642
scaffold_3	Removed_in_V2	exon	22468285	22468653	.	+	.	name "Al_scaffold_0003_3770"; transcriptId 906642
scaffold_3	Removed_in_V2	CDS	22468285	22468653	.	+	0	name "Al_scaffold_0003_3770"; proteinId 875129; exonNumber 1
scaffold_3	Removed_in_V2	gene	22509795	22511666	.	+	.	name "Al_scaffold_0003_3776"; transcriptId 906648
scaffold_3	Removed_in_V2	exon	22509795	22509822	.	+	.	name "Al_scaffold_0003_3776"; transcriptId 906648
scaffold_3	Removed_in_V2	CDS	22509795	22509822	.	+	0	name "Al_scaffold_0003_3776"; proteinId 875135; exonNumber 1
scaffold_3	Removed_in_V2	exon	22511262	22511365	.	+	.	name "Al_scaffold_0003_3776"; transcriptId 906648
scaffold_3	Removed_in_V2	CDS	22511262	22511365	.	+	1	name "Al_scaffold_0003_3776"; proteinId 875135; exonNumber 2
scaffold_3	Removed_in_V2	exon	22511460	22511666	.	+	.	name "Al_scaffold_0003_3776"; transcriptId 906648
scaffold_3	Removed_in_V2	CDS	22511460	22511666	.	+	0	name "Al_scaffold_0003_3776"; proteinId 875135; exonNumber 3
scaffold_3	Removed_in_V2	gene	22657220	22657865	.	-	.	name "scaffold_304166.1"; transcriptId 931709
scaffold_3	Removed_in_V2	exon	22657220	22657312	.	-	.	name "scaffold_304166.1"; transcriptId 931709
scaffold_3	Removed_in_V2	CDS	22657244	22657312	.	-	0	name "scaffold_304166.1"; proteinId 900196; exonNumber 2
scaffold_3	Removed_in_V2	exon	22657564	22657865	.	-	.	name "scaffold_304166.1"; transcriptId 931709
scaffold_3	Removed_in_V2	CDS	22657564	22657845	.	-	0	name "scaffold_304166.1"; proteinId 900196; exonNumber 1
scaffold_3	Removed_in_V2	gene	22817421	22818120	.	+	.	name "scaffold_304204.1"; transcriptId 931747
scaffold_3	Removed_in_V2	exon	22817421	22818120	.	+	.	name "scaffold_304204.1"; transcriptId 931747
scaffold_3	Removed_in_V2	CDS	22817441	22818097	.	+	0	name "scaffold_304204.1"; proteinId 900234; exonNumber 1
scaffold_3	Removed_in_V2	gene	22970031	22970900	.	+	.	name "fgenesh2_kg.3__3471__AT2G18680.1"; transcriptId 480770
scaffold_3	Removed_in_V2	exon	22970031	22970900	.	+	.	name "fgenesh2_kg.3__3471__AT2G18680.1"; transcriptId 480770
scaffold_3	Removed_in_V2	CDS	22970031	22970900	.	+	0	name "fgenesh2_kg.3__3471__AT2G18680.1"; proteinId 480770; exonNumber 1
scaffold_3	Removed_in_V2	gene	23018851	23019495	.	-	.	name "scaffold_304235.1"; transcriptId 931778
scaffold_3	Removed_in_V2	exon	23018851	23019059	.	-	.	name "scaffold_304235.1"; transcriptId 931778
scaffold_3	Removed_in_V2	CDS	23018872	23019059	.	-	0	name "scaffold_304235.1"; proteinId 900265; exonNumber 2
scaffold_3	Removed_in_V2	exon	23019362	23019495	.	-	.	name "scaffold_304235.1"; transcriptId 931778
scaffold_3	Removed_in_V2	CDS	23019362	23019473	.	-	2	name "scaffold_304235.1"; proteinId 900265; exonNumber 1
scaffold_3	Removed_in_V2	gene	23020813	23021519	.	-	.	name "fgenesh1_pg.C_scaffold_3003268"; transcriptId 343505
scaffold_3	Removed_in_V2	exon	23020813	23020870	.	-	.	name "fgenesh1_pg.C_scaffold_3003268"; transcriptId 343505
scaffold_3	Removed_in_V2	CDS	23020813	23020870	.	-	0	name "fgenesh1_pg.C_scaffold_3003268"; proteinId 343505; exonNumber 3
scaffold_3	Removed_in_V2	exon	23020959	23021157	.	-	.	name "fgenesh1_pg.C_scaffold_3003268"; transcriptId 343505
scaffold_3	Removed_in_V2	CDS	23020959	23021157	.	-	1	name "fgenesh1_pg.C_scaffold_3003268"; proteinId 343505; exonNumber 2
scaffold_3	Removed_in_V2	exon	23021438	23021519	.	-	.	name "fgenesh1_pg.C_scaffold_3003268"; transcriptId 343505
scaffold_3	Removed_in_V2	CDS	23021438	23021519	.	-	2	name "fgenesh1_pg.C_scaffold_3003268"; proteinId 343505; exonNumber 1
scaffold_3	Removed_in_V2	gene	23034461	23035666	.	-	.	name "Al_scaffold_0003_3863"; transcriptId 906735
scaffold_3	Removed_in_V2	exon	23034461	23034681	.	-	.	name "Al_scaffold_0003_3863"; transcriptId 906735
scaffold_3	Removed_in_V2	CDS	23034461	23034681	.	-	0	name "Al_scaffold_0003_3863"; proteinId 875222; exonNumber 2
scaffold_3	Removed_in_V2	exon	23035513	23035666	.	-	.	name "Al_scaffold_0003_3863"; transcriptId 906735
scaffold_3	Removed_in_V2	CDS	23035513	23035666	.	-	2	name "Al_scaffold_0003_3863"; proteinId 875222; exonNumber 1
scaffold_3	Removed_in_V2	gene	23045696	23046948	.	-	.	name "fgenesh1_pm.C_scaffold_3002838"; transcriptId 319822
scaffold_3	Removed_in_V2	exon	23045696	23045826	.	-	.	name "fgenesh1_pm.C_scaffold_3002838"; transcriptId 319822
scaffold_3	Removed_in_V2	CDS	23045696	23045826	.	-	0	name "fgenesh1_pm.C_scaffold_3002838"; proteinId 319822; exonNumber 3
scaffold_3	Removed_in_V2	exon	23046113	23046386	.	-	.	name "fgenesh1_pm.C_scaffold_3002838"; transcriptId 319822
scaffold_3	Removed_in_V2	CDS	23046113	23046386	.	-	2	name "fgenesh1_pm.C_scaffold_3002838"; proteinId 319822; exonNumber 2
scaffold_3	Removed_in_V2	exon	23046811	23046948	.	-	.	name "fgenesh1_pm.C_scaffold_3002838"; transcriptId 319822
scaffold_3	Removed_in_V2	CDS	23046811	23046948	.	-	0	name "fgenesh1_pm.C_scaffold_3002838"; proteinId 319822; exonNumber 1
scaffold_3	Removed_in_V2	gene	23051453	23051643	.	-	.	name "scaffold_304238.1"; transcriptId 931781
scaffold_3	Removed_in_V2	exon	23051453	23051643	.	-	.	name "scaffold_304238.1"; transcriptId 931781
scaffold_3	Removed_in_V2	CDS	23051474	23051623	.	-	0	name "scaffold_304238.1"; proteinId 900268; exonNumber 1
scaffold_3	Removed_in_V2	gene	23151321	23151567	.	-	.	name "scaffold_304250.1"; transcriptId 931793
scaffold_3	Removed_in_V2	exon	23151321	23151567	.	-	.	name "scaffold_304250.1"; transcriptId 931793
scaffold_3	Removed_in_V2	CDS	23151341	23151547	.	-	0	name "scaffold_304250.1"; proteinId 900280; exonNumber 1
scaffold_3	Removed_in_V2	gene	23188066	23189547	.	+	.	name "Al_scaffold_0003_3881"; transcriptId 906753
scaffold_3	Removed_in_V2	exon	23188066	23188137	.	+	.	name "Al_scaffold_0003_3881"; transcriptId 906753
scaffold_3	Removed_in_V2	CDS	23188066	23188137	.	+	0	name "Al_scaffold_0003_3881"; proteinId 875240; exonNumber 1
scaffold_3	Removed_in_V2	exon	23188392	23188448	.	+	.	name "Al_scaffold_0003_3881"; transcriptId 906753
scaffold_3	Removed_in_V2	CDS	23188392	23188448	.	+	0	name "Al_scaffold_0003_3881"; proteinId 875240; exonNumber 2
scaffold_3	Removed_in_V2	exon	23189449	23189547	.	+	.	name "Al_scaffold_0003_3881"; transcriptId 906753
scaffold_3	Removed_in_V2	CDS	23189449	23189547	.	+	0	name "Al_scaffold_0003_3881"; proteinId 875240; exonNumber 3
scaffold_3	Removed_in_V2	gene	23220583	23220773	.	+	.	name "scaffold_304261.1"; transcriptId 931804
scaffold_3	Removed_in_V2	exon	23220583	23220773	.	+	.	name "scaffold_304261.1"; transcriptId 931804
scaffold_3	Removed_in_V2	CDS	23220603	23220752	.	+	0	name "scaffold_304261.1"; proteinId 900291; exonNumber 1
scaffold_3	Removed_in_V2	gene	23286152	23286622	.	-	.	name "Al_scaffold_0003_3894"; transcriptId 906766
scaffold_3	Removed_in_V2	exon	23286152	23286440	.	-	.	name "Al_scaffold_0003_3894"; transcriptId 906766
scaffold_3	Removed_in_V2	CDS	23286152	23286440	.	-	0	name "Al_scaffold_0003_3894"; proteinId 875253; exonNumber 2
scaffold_3	Removed_in_V2	exon	23286474	23286622	.	-	.	name "Al_scaffold_0003_3894"; transcriptId 906766
scaffold_3	Removed_in_V2	CDS	23286474	23286622	.	-	1	name "Al_scaffold_0003_3894"; proteinId 875253; exonNumber 1
scaffold_3	Removed_in_V2	gene	23539889	23540260	.	-	.	name "scaffold_304313.1"; transcriptId 931856
scaffold_3	Removed_in_V2	exon	23539889	23540260	.	-	.	name "scaffold_304313.1"; transcriptId 931856
scaffold_3	Removed_in_V2	CDS	23539909	23540238	.	-	0	name "scaffold_304313.1"; proteinId 900343; exonNumber 1
scaffold_3	Removed_in_V2	gene	23553778	23553968	.	-	.	name "scaffold_304316.1"; transcriptId 931859
scaffold_3	Removed_in_V2	exon	23553778	23553968	.	-	.	name "scaffold_304316.1"; transcriptId 931859
scaffold_3	Removed_in_V2	CDS	23553799	23553948	.	-	0	name "scaffold_304316.1"; proteinId 900346; exonNumber 1
scaffold_3	Removed_in_V2	gene	23694490	23695039	.	-	.	name "scaffold_304336.1"; transcriptId 931879
scaffold_3	Removed_in_V2	exon	23694490	23695039	.	-	.	name "scaffold_304336.1"; transcriptId 931879
scaffold_3	Removed_in_V2	CDS	23694513	23695016	.	-	0	name "scaffold_304336.1"; proteinId 900366; exonNumber 1
scaffold_3	Removed_in_V2	gene	23903998	23904642	.	-	.	name "scaffold_304388.1"; transcriptId 931931
scaffold_3	Removed_in_V2	exon	23903998	23904206	.	-	.	name "scaffold_304388.1"; transcriptId 931931
scaffold_3	Removed_in_V2	CDS	23904019	23904206	.	-	0	name "scaffold_304388.1"; proteinId 900418; exonNumber 2
scaffold_3	Removed_in_V2	exon	23904509	23904642	.	-	.	name "scaffold_304388.1"; transcriptId 931931
scaffold_3	Removed_in_V2	CDS	23904509	23904620	.	-	2	name "scaffold_304388.1"; proteinId 900418; exonNumber 1
scaffold_3	Removed_in_V2	gene	23912295	23913673	.	-	.	name "Al_scaffold_0003_4001"; transcriptId 906873
scaffold_3	Removed_in_V2	exon	23912295	23912446	.	-	.	name "Al_scaffold_0003_4001"; transcriptId 906873
scaffold_3	Removed_in_V2	CDS	23912295	23912446	.	-	0	name "Al_scaffold_0003_4001"; proteinId 875360; exonNumber 3
scaffold_3	Removed_in_V2	exon	23912829	23912875	.	-	.	name "Al_scaffold_0003_4001"; transcriptId 906873
scaffold_3	Removed_in_V2	CDS	23912829	23912875	.	-	2	name "Al_scaffold_0003_4001"; proteinId 875360; exonNumber 2
scaffold_3	Removed_in_V2	exon	23913663	23913673	.	-	.	name "Al_scaffold_0003_4001"; transcriptId 906873
scaffold_3	Removed_in_V2	CDS	23913663	23913673	.	-	1	name "Al_scaffold_0003_4001"; proteinId 875360; exonNumber 1
scaffold_3	Removed_in_V2	gene	23983393	23983679	.	+	.	name "scaffold_304401.1"; transcriptId 931944
scaffold_3	Removed_in_V2	exon	23983393	23983461	.	+	.	name "scaffold_304401.1"; transcriptId 931944
scaffold_3	Removed_in_V2	CDS	23983414	23983461	.	+	0	name "scaffold_304401.1"; proteinId 900431; exonNumber 1
scaffold_3	Removed_in_V2	exon	23983550	23983679	.	+	.	name "scaffold_304401.1"; transcriptId 931944
scaffold_3	Removed_in_V2	CDS	23983550	23983657	.	+	0	name "scaffold_304401.1"; proteinId 900431; exonNumber 2
scaffold_3	Removed_in_V2	gene	24291952	24292756	.	-	.	name "Al_scaffold_0003_4043"; transcriptId 906915
scaffold_3	Removed_in_V2	exon	24291952	24292142	.	-	.	name "Al_scaffold_0003_4043"; transcriptId 906915
scaffold_3	Removed_in_V2	CDS	24291952	24292142	.	-	0	name "Al_scaffold_0003_4043"; proteinId 875402; exonNumber 3
scaffold_3	Removed_in_V2	exon	24292557	24292588	.	-	.	name "Al_scaffold_0003_4043"; transcriptId 906915
scaffold_3	Removed_in_V2	CDS	24292557	24292588	.	-	2	name "Al_scaffold_0003_4043"; proteinId 875402; exonNumber 2
scaffold_3	Removed_in_V2	exon	24292722	24292756	.	-	.	name "Al_scaffold_0003_4043"; transcriptId 906915
scaffold_3	Removed_in_V2	CDS	24292722	24292756	.	-	1	name "Al_scaffold_0003_4043"; proteinId 875402; exonNumber 1
scaffold_3	Removed_in_V2	gene	24292928	24293153	.	-	.	name "scaffold_304441.1"; transcriptId 931984
scaffold_3	Removed_in_V2	exon	24292928	24293153	.	-	.	name "scaffold_304441.1"; transcriptId 931984
scaffold_3	Removed_in_V2	CDS	24292948	24293133	.	-	0	name "scaffold_304441.1"; proteinId 900471; exonNumber 1
scaffold_300	Removed_in_V2	gene	6452	6819	.	-	.	name "scaffold_30000002.1"; transcriptId 952015
scaffold_300	Removed_in_V2	exon	6452	6666	.	-	.	name "scaffold_30000002.1"; transcriptId 952015
scaffold_300	Removed_in_V2	CDS	6475	6666	.	-	0	name "scaffold_30000002.1"; proteinId 920502; exonNumber 2
scaffold_300	Removed_in_V2	exon	6755	6819	.	-	.	name "scaffold_30000002.1"; transcriptId 952015
scaffold_300	Removed_in_V2	CDS	6755	6799	.	-	0	name "scaffold_30000002.1"; proteinId 920502; exonNumber 1
scaffold_320	Removed_in_V2	gene	5440	5745	.	+	.	name "Al_scaffold_0320_2"; transcriptId 887537
scaffold_320	Removed_in_V2	exon	5440	5745	.	+	.	name "Al_scaffold_0320_2"; transcriptId 887537
scaffold_320	Removed_in_V2	CDS	5440	5745	.	+	0	name "Al_scaffold_0320_2"; proteinId 856024; exonNumber 1
scaffold_34	Removed_in_V2	gene	25070	25276	.	-	.	name "scaffold_3400002.1"; transcriptId 952058
scaffold_34	Removed_in_V2	exon	25070	25276	.	-	.	name "scaffold_3400002.1"; transcriptId 952058
scaffold_34	Removed_in_V2	CDS	25091	25255	.	-	0	name "scaffold_3400002.1"; proteinId 920545; exonNumber 1
scaffold_34	Removed_in_V2	gene	35998	36327	.	+	.	name "scaffold_3400006.1"; transcriptId 952062
scaffold_34	Removed_in_V2	exon	35998	36327	.	+	.	name "scaffold_3400006.1"; transcriptId 952062
scaffold_34	Removed_in_V2	CDS	36019	36306	.	+	0	name "scaffold_3400006.1"; proteinId 920549; exonNumber 1
scaffold_340	Removed_in_V2	gene	7432	7819	.	-	.	name "scaffold_34000003.1"; transcriptId 952049
scaffold_340	Removed_in_V2	exon	7432	7819	.	-	.	name "scaffold_34000003.1"; transcriptId 952049
scaffold_340	Removed_in_V2	CDS	7452	7799	.	-	0	name "scaffold_34000003.1"; proteinId 920536; exonNumber 1
scaffold_354	Removed_in_V2	gene	5832	6096	.	+	.	name "scaffold_35400001.1"; transcriptId 952074
scaffold_354	Removed_in_V2	exon	5832	6096	.	+	.	name "scaffold_35400001.1"; transcriptId 952074
scaffold_354	Removed_in_V2	CDS	5852	6076	.	+	0	name "scaffold_35400001.1"; proteinId 920561; exonNumber 1
scaffold_37	Removed_in_V2	gene	31435	31878	.	+	.	name "scaffold_3700005.1"; transcriptId 952110
scaffold_37	Removed_in_V2	exon	31435	31878	.	+	.	name "scaffold_3700005.1"; transcriptId 952110
scaffold_37	Removed_in_V2	CDS	31456	31857	.	+	0	name "scaffold_3700005.1"; proteinId 920597; exonNumber 1
scaffold_375	Removed_in_V2	gene	1273	1618	.	-	.	name "scaffold_37500001.1"; transcriptId 952098
scaffold_375	Removed_in_V2	exon	1273	1618	.	-	.	name "scaffold_37500001.1"; transcriptId 952098
scaffold_375	Removed_in_V2	CDS	1293	1598	.	-	0	name "scaffold_37500001.1"; proteinId 920585; exonNumber 1
scaffold_4	Removed_in_V2	gene	62203	63082	.	-	.	name "Al_scaffold_0004_1"; transcriptId 899351
scaffold_4	Removed_in_V2	exon	62203	62325	.	-	.	name "Al_scaffold_0004_1"; transcriptId 899351
scaffold_4	Removed_in_V2	CDS	62203	62325	.	-	0	name "Al_scaffold_0004_1"; proteinId 867838; exonNumber 2
scaffold_4	Removed_in_V2	exon	62744	63082	.	-	.	name "Al_scaffold_0004_1"; transcriptId 899351
scaffold_4	Removed_in_V2	CDS	62744	63082	.	-	0	name "Al_scaffold_0004_1"; proteinId 867838; exonNumber 1
scaffold_4	Removed_in_V2	gene	134021	134223	.	+	.	name "scaffold_400016.1"; transcriptId 932028
scaffold_4	Removed_in_V2	exon	134021	134223	.	+	.	name "scaffold_400016.1"; transcriptId 932028
scaffold_4	Removed_in_V2	CDS	134042	134203	.	+	0	name "scaffold_400016.1"; proteinId 900515; exonNumber 1
scaffold_4	Removed_in_V2	gene	576766	577134	.	+	.	name "Al_scaffold_0004_112"; transcriptId 899462
scaffold_4	Removed_in_V2	exon	576766	577134	.	+	.	name "Al_scaffold_0004_112"; transcriptId 899462
scaffold_4	Removed_in_V2	CDS	576766	577134	.	+	0	name "Al_scaffold_0004_112"; proteinId 867949; exonNumber 1
scaffold_4	Removed_in_V2	gene	581568	581862	.	+	.	name "Al_scaffold_0004_114"; transcriptId 899464
scaffold_4	Removed_in_V2	exon	581568	581761	.	+	.	name "Al_scaffold_0004_114"; transcriptId 899464
scaffold_4	Removed_in_V2	CDS	581568	581761	.	+	0	name "Al_scaffold_0004_114"; proteinId 867951; exonNumber 1
scaffold_4	Removed_in_V2	exon	581856	581862	.	+	.	name "Al_scaffold_0004_114"; transcriptId 899464
scaffold_4	Removed_in_V2	CDS	581856	581862	.	+	2	name "Al_scaffold_0004_114"; proteinId 867951; exonNumber 2
scaffold_4	Removed_in_V2	gene	748790	749008	.	-	.	name "fgenesh2_kg.4__140__AT2G34925.1"; transcriptId 481080
scaffold_4	Removed_in_V2	exon	748790	749008	.	-	.	name "fgenesh2_kg.4__140__AT2G34925.1"; transcriptId 481080
scaffold_4	Removed_in_V2	CDS	748790	749008	.	-	0	name "fgenesh2_kg.4__140__AT2G34925.1"; proteinId 481080; exonNumber 1
scaffold_4	Removed_in_V2	gene	790991	791228	.	-	.	name "scaffold_400158.1"; transcriptId 932170
scaffold_4	Removed_in_V2	exon	790991	791228	.	-	.	name "scaffold_400158.1"; transcriptId 932170
scaffold_4	Removed_in_V2	CDS	791011	791208	.	-	0	name "scaffold_400158.1"; proteinId 900657; exonNumber 1
scaffold_4	Removed_in_V2	gene	806922	807139	.	+	.	name "scaffold_400164.1"; transcriptId 932176
scaffold_4	Removed_in_V2	exon	806922	807139	.	+	.	name "scaffold_400164.1"; transcriptId 932176
scaffold_4	Removed_in_V2	CDS	806942	807118	.	+	0	name "scaffold_400164.1"; proteinId 900663; exonNumber 1
scaffold_4	Removed_in_V2	gene	1250094	1250454	.	-	.	name "scaffold_400235.1"; transcriptId 932247
scaffold_4	Removed_in_V2	exon	1250094	1250454	.	-	.	name "scaffold_400235.1"; transcriptId 932247
scaffold_4	Removed_in_V2	CDS	1250117	1250434	.	-	0	name "scaffold_400235.1"; proteinId 900734; exonNumber 1
scaffold_4	Removed_in_V2	gene	1315289	1315525	.	-	.	name "scaffold_400244.1"; transcriptId 932256
scaffold_4	Removed_in_V2	exon	1315289	1315525	.	-	.	name "scaffold_400244.1"; transcriptId 932256
scaffold_4	Removed_in_V2	CDS	1315310	1315504	.	-	0	name "scaffold_400244.1"; proteinId 900743; exonNumber 1
scaffold_4	Removed_in_V2	gene	1588741	1588931	.	-	.	name "scaffold_400280.1"; transcriptId 932292
scaffold_4	Removed_in_V2	exon	1588741	1588931	.	-	.	name "scaffold_400280.1"; transcriptId 932292
scaffold_4	Removed_in_V2	CDS	1588762	1588911	.	-	0	name "scaffold_400280.1"; proteinId 900779; exonNumber 1
scaffold_4	Removed_in_V2	gene	1853999	1854189	.	-	.	name "scaffold_400329.1"; transcriptId 932341
scaffold_4	Removed_in_V2	exon	1853999	1854189	.	-	.	name "scaffold_400329.1"; transcriptId 932341
scaffold_4	Removed_in_V2	CDS	1854019	1854168	.	-	0	name "scaffold_400329.1"; proteinId 900828; exonNumber 1
scaffold_4	Removed_in_V2	gene	1912086	1912630	.	+	.	name "scaffold_400336.1"; transcriptId 932348
scaffold_4	Removed_in_V2	exon	1912086	1912178	.	+	.	name "scaffold_400336.1"; transcriptId 932348
scaffold_4	Removed_in_V2	CDS	1912107	1912178	.	+	0	name "scaffold_400336.1"; proteinId 900835; exonNumber 1
scaffold_4	Removed_in_V2	exon	1912382	1912630	.	+	.	name "scaffold_400336.1"; transcriptId 932348
scaffold_4	Removed_in_V2	CDS	1912382	1912609	.	+	0	name "scaffold_400336.1"; proteinId 900835; exonNumber 2
scaffold_4	Removed_in_V2	gene	1922814	1923042	.	-	.	name "scaffold_400339.1"; transcriptId 932351
scaffold_4	Removed_in_V2	exon	1922814	1923042	.	-	.	name "scaffold_400339.1"; transcriptId 932351
scaffold_4	Removed_in_V2	CDS	1922834	1923016	.	-	0	name "scaffold_400339.1"; proteinId 900838; exonNumber 1
scaffold_4	Removed_in_V2	gene	2119603	2119820	.	-	.	name "scaffold_400370.1"; transcriptId 932382
scaffold_4	Removed_in_V2	exon	2119603	2119820	.	-	.	name "scaffold_400370.1"; transcriptId 932382
scaffold_4	Removed_in_V2	CDS	2119623	2119799	.	-	0	name "scaffold_400370.1"; proteinId 900869; exonNumber 1
scaffold_4	Removed_in_V2	gene	2180194	2180968	.	-	.	name "Al_scaffold_0004_356"; transcriptId 899706
scaffold_4	Removed_in_V2	exon	2180194	2180292	.	-	.	name "Al_scaffold_0004_356"; transcriptId 899706
scaffold_4	Removed_in_V2	CDS	2180194	2180292	.	-	0	name "Al_scaffold_0004_356"; proteinId 868193; exonNumber 3
scaffold_4	Removed_in_V2	exon	2180458	2180543	.	-	.	name "Al_scaffold_0004_356"; transcriptId 899706
scaffold_4	Removed_in_V2	CDS	2180458	2180543	.	-	0	name "Al_scaffold_0004_356"; proteinId 868193; exonNumber 2
scaffold_4	Removed_in_V2	exon	2180947	2180968	.	-	.	name "Al_scaffold_0004_356"; transcriptId 899706
scaffold_4	Removed_in_V2	CDS	2180947	2180968	.	-	2	name "Al_scaffold_0004_356"; proteinId 868193; exonNumber 1
scaffold_4	Removed_in_V2	gene	2237154	2237752	.	-	.	name "Al_scaffold_0004_365"; transcriptId 899715
scaffold_4	Removed_in_V2	exon	2237154	2237682	.	-	.	name "Al_scaffold_0004_365"; transcriptId 899715
scaffold_4	Removed_in_V2	CDS	2237154	2237682	.	-	0	name "Al_scaffold_0004_365"; proteinId 868202; exonNumber 2
scaffold_4	Removed_in_V2	exon	2237721	2237752	.	-	.	name "Al_scaffold_0004_365"; transcriptId 899715
scaffold_4	Removed_in_V2	CDS	2237721	2237752	.	-	1	name "Al_scaffold_0004_365"; proteinId 868202; exonNumber 1
scaffold_4	Removed_in_V2	gene	2367903	2368121	.	-	.	name "scaffold_400405.1"; transcriptId 932417
scaffold_4	Removed_in_V2	exon	2367903	2368121	.	-	.	name "scaffold_400405.1"; transcriptId 932417
scaffold_4	Removed_in_V2	CDS	2367925	2368101	.	-	0	name "scaffold_400405.1"; proteinId 900904; exonNumber 1
scaffold_4	Removed_in_V2	gene	2446824	2447074	.	-	.	name "scaffold_400416.1"; transcriptId 932428
scaffold_4	Removed_in_V2	exon	2446824	2447074	.	-	.	name "scaffold_400416.1"; transcriptId 932428
scaffold_4	Removed_in_V2	CDS	2446845	2447054	.	-	0	name "scaffold_400416.1"; proteinId 900915; exonNumber 1
scaffold_4	Removed_in_V2	gene	2449555	2450003	.	-	.	name "Al_scaffold_0004_395"; transcriptId 899745
scaffold_4	Removed_in_V2	exon	2449555	2449716	.	-	.	name "Al_scaffold_0004_395"; transcriptId 899745
scaffold_4	Removed_in_V2	CDS	2449555	2449716	.	-	0	name "Al_scaffold_0004_395"; proteinId 868232; exonNumber 2
scaffold_4	Removed_in_V2	exon	2449884	2450003	.	-	.	name "Al_scaffold_0004_395"; transcriptId 899745
scaffold_4	Removed_in_V2	CDS	2449884	2450003	.	-	0	name "Al_scaffold_0004_395"; proteinId 868232; exonNumber 1
scaffold_4	Removed_in_V2	gene	2609529	2610419	.	+	.	name "scaffold_400434.1"; transcriptId 932446
scaffold_4	Removed_in_V2	exon	2609529	2609809	.	+	.	name "scaffold_400434.1"; transcriptId 932446
scaffold_4	Removed_in_V2	CDS	2609549	2609809	.	+	0	name "scaffold_400434.1"; proteinId 900933; exonNumber 1
scaffold_4	Removed_in_V2	exon	2610292	2610419	.	+	.	name "scaffold_400434.1"; transcriptId 932446
scaffold_4	Removed_in_V2	CDS	2610292	2610399	.	+	0	name "scaffold_400434.1"; proteinId 900933; exonNumber 2
scaffold_4	Removed_in_V2	gene	2727583	2727992	.	-	.	name "Al_scaffold_0004_430"; transcriptId 899780
scaffold_4	Removed_in_V2	exon	2727583	2727666	.	-	.	name "Al_scaffold_0004_430"; transcriptId 899780
scaffold_4	Removed_in_V2	CDS	2727583	2727666	.	-	0	name "Al_scaffold_0004_430"; proteinId 868267; exonNumber 3
scaffold_4	Removed_in_V2	exon	2727746	2727839	.	-	.	name "Al_scaffold_0004_430"; transcriptId 899780
scaffold_4	Removed_in_V2	CDS	2727746	2727839	.	-	0	name "Al_scaffold_0004_430"; proteinId 868267; exonNumber 2
scaffold_4	Removed_in_V2	exon	2727931	2727992	.	-	.	name "Al_scaffold_0004_430"; transcriptId 899780
scaffold_4	Removed_in_V2	CDS	2727931	2727992	.	-	1	name "Al_scaffold_0004_430"; proteinId 868267; exonNumber 1
scaffold_4	Removed_in_V2	gene	2828242	2828782	.	-	.	name "scaffold_400472.1"; transcriptId 932484
scaffold_4	Removed_in_V2	exon	2828242	2828638	.	-	.	name "scaffold_400472.1"; transcriptId 932484
scaffold_4	Removed_in_V2	CDS	2828263	2828638	.	-	0	name "scaffold_400472.1"; proteinId 900971; exonNumber 2
scaffold_4	Removed_in_V2	exon	2828756	2828782	.	-	.	name "scaffold_400472.1"; transcriptId 932484
scaffold_4	Removed_in_V2	CDS	2828756	2828760	.	-	1	name "scaffold_400472.1"; proteinId 900971; exonNumber 1
scaffold_4	Removed_in_V2	gene	2853902	2854132	.	-	.	name "scaffold_400477.1"; transcriptId 932489
scaffold_4	Removed_in_V2	exon	2853902	2854132	.	-	.	name "scaffold_400477.1"; transcriptId 932489
scaffold_4	Removed_in_V2	CDS	2853923	2854111	.	-	0	name "scaffold_400477.1"; proteinId 900976; exonNumber 1
scaffold_4	Removed_in_V2	gene	2978143	2978965	.	-	.	name "scaffold_400502.1"; transcriptId 932514
scaffold_4	Removed_in_V2	exon	2978143	2978965	.	-	.	name "scaffold_400502.1"; transcriptId 932514
scaffold_4	Removed_in_V2	CDS	2978163	2978942	.	-	0	name "scaffold_400502.1"; proteinId 901001; exonNumber 1
scaffold_4	Removed_in_V2	gene	3265346	3266278	.	-	.	name "Al_scaffold_0004_509"; transcriptId 899859
scaffold_4	Removed_in_V2	exon	3265346	3265878	.	-	.	name "Al_scaffold_0004_509"; transcriptId 899859
scaffold_4	Removed_in_V2	CDS	3265346	3265878	.	-	0	name "Al_scaffold_0004_509"; proteinId 868346; exonNumber 2
scaffold_4	Removed_in_V2	exon	3266206	3266278	.	-	.	name "Al_scaffold_0004_509"; transcriptId 899859
scaffold_4	Removed_in_V2	CDS	3266206	3266278	.	-	2	name "Al_scaffold_0004_509"; proteinId 868346; exonNumber 1
scaffold_4	Removed_in_V2	gene	3279314	3279865	.	+	.	name "scaffold_400551.1"; transcriptId 932563
scaffold_4	Removed_in_V2	exon	3279314	3279865	.	+	.	name "scaffold_400551.1"; transcriptId 932563
scaffold_4	Removed_in_V2	CDS	3279336	3279845	.	+	0	name "scaffold_400551.1"; proteinId 901050; exonNumber 1
scaffold_4	Removed_in_V2	gene	3342552	3343073	.	+	.	name "scaffold_400560.1"; transcriptId 932572
scaffold_4	Removed_in_V2	exon	3342552	3342645	.	+	.	name "scaffold_400560.1"; transcriptId 932572
scaffold_4	Removed_in_V2	CDS	3342572	3342645	.	+	0	name "scaffold_400560.1"; proteinId 901059; exonNumber 1
scaffold_4	Removed_in_V2	exon	3342739	3342826	.	+	.	name "scaffold_400560.1"; transcriptId 932572
scaffold_4	Removed_in_V2	CDS	3342739	3342826	.	+	2	name "scaffold_400560.1"; proteinId 901059; exonNumber 2
scaffold_4	Removed_in_V2	exon	3342917	3343073	.	+	.	name "scaffold_400560.1"; transcriptId 932572
scaffold_4	Removed_in_V2	CDS	3342917	3343051	.	+	0	name "scaffold_400560.1"; proteinId 901059; exonNumber 3
scaffold_4	Removed_in_V2	gene	3371449	3372744	.	-	.	name "Al_scaffold_0004_525"; transcriptId 899875
scaffold_4	Removed_in_V2	exon	3371449	3371619	.	-	.	name "Al_scaffold_0004_525"; transcriptId 899875
scaffold_4	Removed_in_V2	CDS	3371449	3371619	.	-	0	name "Al_scaffold_0004_525"; proteinId 868362; exonNumber 3
scaffold_4	Removed_in_V2	exon	3372175	3372274	.	-	.	name "Al_scaffold_0004_525"; transcriptId 899875
scaffold_4	Removed_in_V2	CDS	3372175	3372274	.	-	0	name "Al_scaffold_0004_525"; proteinId 868362; exonNumber 2
scaffold_4	Removed_in_V2	exon	3372686	3372744	.	-	.	name "Al_scaffold_0004_525"; transcriptId 899875
scaffold_4	Removed_in_V2	CDS	3372686	3372744	.	-	1	name "Al_scaffold_0004_525"; proteinId 868362; exonNumber 1
scaffold_4	Removed_in_V2	gene	3373053	3373404	.	+	.	name "scaffold_400565.1"; transcriptId 932577
scaffold_4	Removed_in_V2	exon	3373053	3373139	.	+	.	name "scaffold_400565.1"; transcriptId 932577
scaffold_4	Removed_in_V2	CDS	3373073	3373139	.	+	0	name "scaffold_400565.1"; proteinId 901064; exonNumber 1
scaffold_4	Removed_in_V2	exon	3373212	3373404	.	+	.	name "scaffold_400565.1"; transcriptId 932577
scaffold_4	Removed_in_V2	CDS	3373212	3373384	.	+	1	name "scaffold_400565.1"; proteinId 901064; exonNumber 2
scaffold_4	Removed_in_V2	gene	3464256	3465622	.	-	.	name "Al_scaffold_0004_536"; transcriptId 899886
scaffold_4	Removed_in_V2	exon	3464256	3464682	.	-	.	name "Al_scaffold_0004_536"; transcriptId 899886
scaffold_4	Removed_in_V2	CDS	3464256	3464682	.	-	0	name "Al_scaffold_0004_536"; proteinId 868373; exonNumber 2
scaffold_4	Removed_in_V2	exon	3465465	3465622	.	-	.	name "Al_scaffold_0004_536"; transcriptId 899886
scaffold_4	Removed_in_V2	CDS	3465465	3465622	.	-	1	name "Al_scaffold_0004_536"; proteinId 868373; exonNumber 1
scaffold_4	Removed_in_V2	gene	3543215	3543666	.	-	.	name "scaffold_400590.1"; transcriptId 932602
scaffold_4	Removed_in_V2	exon	3543215	3543666	.	-	.	name "scaffold_400590.1"; transcriptId 932602
scaffold_4	Removed_in_V2	CDS	3543236	3543646	.	-	0	name "scaffold_400590.1"; proteinId 901089; exonNumber 1
scaffold_4	Removed_in_V2	gene	3550458	3550674	.	+	.	name "scaffold_400592.1"; transcriptId 932604
scaffold_4	Removed_in_V2	exon	3550458	3550674	.	+	.	name "scaffold_400592.1"; transcriptId 932604
scaffold_4	Removed_in_V2	CDS	3550478	3550654	.	+	0	name "scaffold_400592.1"; proteinId 901091; exonNumber 1
scaffold_4	Removed_in_V2	gene	3555000	3555241	.	+	.	name "scaffold_400594.1"; transcriptId 932606
scaffold_4	Removed_in_V2	exon	3555000	3555241	.	+	.	name "scaffold_400594.1"; transcriptId 932606
scaffold_4	Removed_in_V2	CDS	3555024	3555221	.	+	0	name "scaffold_400594.1"; proteinId 901093; exonNumber 1
scaffold_4	Removed_in_V2	gene	3584422	3584674	.	+	.	name "scaffold_400603.1"; transcriptId 932615
scaffold_4	Removed_in_V2	exon	3584422	3584674	.	+	.	name "scaffold_400603.1"; transcriptId 932615
scaffold_4	Removed_in_V2	CDS	3584442	3584654	.	+	0	name "scaffold_400603.1"; proteinId 901102; exonNumber 1
scaffold_4	Removed_in_V2	gene	3616933	3620793	.	+	.	name "scaffold_400609.1"; transcriptId 932621
scaffold_4	Removed_in_V2	exon	3616933	3617038	.	+	.	name "scaffold_400609.1"; transcriptId 932621
scaffold_4	Removed_in_V2	CDS	3616954	3617038	.	+	0	name "scaffold_400609.1"; proteinId 901108; exonNumber 1
scaffold_4	Removed_in_V2	exon	3618162	3618379	.	+	.	name "scaffold_400609.1"; transcriptId 932621
scaffold_4	Removed_in_V2	CDS	3618162	3618379	.	+	1	name "scaffold_400609.1"; proteinId 901108; exonNumber 2
scaffold_4	Removed_in_V2	exon	3620552	3620793	.	+	.	name "scaffold_400609.1"; transcriptId 932621
scaffold_4	Removed_in_V2	CDS	3620552	3620773	.	+	0	name "scaffold_400609.1"; proteinId 901108; exonNumber 3
scaffold_4	Removed_in_V2	gene	3643389	3643649	.	-	.	name "scaffold_400613.1"; transcriptId 932625
scaffold_4	Removed_in_V2	exon	3643389	3643649	.	-	.	name "scaffold_400613.1"; transcriptId 932625
scaffold_4	Removed_in_V2	CDS	3643410	3643628	.	-	0	name "scaffold_400613.1"; proteinId 901112; exonNumber 1
scaffold_4	Removed_in_V2	gene	4082154	4082473	.	+	.	name "scaffold_400660.1"; transcriptId 932672
scaffold_4	Removed_in_V2	exon	4082154	4082335	.	+	.	name "scaffold_400660.1"; transcriptId 932672
scaffold_4	Removed_in_V2	CDS	4082174	4082335	.	+	0	name "scaffold_400660.1"; proteinId 901159; exonNumber 1
scaffold_4	Removed_in_V2	exon	4082418	4082473	.	+	.	name "scaffold_400660.1"; transcriptId 932672
scaffold_4	Removed_in_V2	CDS	4082418	4082453	.	+	0	name "scaffold_400660.1"; proteinId 901159; exonNumber 2
scaffold_4	Removed_in_V2	gene	4553155	4553915	.	-	.	name "Al_scaffold_0004_652"; transcriptId 900002
scaffold_4	Removed_in_V2	exon	4553155	4553233	.	-	.	name "Al_scaffold_0004_652"; transcriptId 900002
scaffold_4	Removed_in_V2	CDS	4553155	4553233	.	-	0	name "Al_scaffold_0004_652"; proteinId 868489; exonNumber 4
scaffold_4	Removed_in_V2	exon	4553314	4553474	.	-	.	name "Al_scaffold_0004_652"; transcriptId 900002
scaffold_4	Removed_in_V2	CDS	4553314	4553474	.	-	1	name "Al_scaffold_0004_652"; proteinId 868489; exonNumber 3
scaffold_4	Removed_in_V2	exon	4553607	4553614	.	-	.	name "Al_scaffold_0004_652"; transcriptId 900002
scaffold_4	Removed_in_V2	CDS	4553607	4553614	.	-	0	name "Al_scaffold_0004_652"; proteinId 868489; exonNumber 2
scaffold_4	Removed_in_V2	exon	4553855	4553915	.	-	.	name "Al_scaffold_0004_652"; transcriptId 900002
scaffold_4	Removed_in_V2	CDS	4553855	4553915	.	-	2	name "Al_scaffold_0004_652"; proteinId 868489; exonNumber 1
scaffold_4	Removed_in_V2	gene	4668203	4668746	.	+	.	name "scaffold_400718.1"; transcriptId 932730
scaffold_4	Removed_in_V2	exon	4668203	4668434	.	+	.	name "scaffold_400718.1"; transcriptId 932730
scaffold_4	Removed_in_V2	CDS	4668223	4668434	.	+	0	name "scaffold_400718.1"; proteinId 901217; exonNumber 1
scaffold_4	Removed_in_V2	exon	4668489	4668746	.	+	.	name "scaffold_400718.1"; transcriptId 932730
scaffold_4	Removed_in_V2	CDS	4668489	4668726	.	+	2	name "scaffold_400718.1"; proteinId 901217; exonNumber 2
scaffold_4	Removed_in_V2	gene	4850701	4850936	.	-	.	name "scaffold_400730.1"; transcriptId 932742
scaffold_4	Removed_in_V2	exon	4850701	4850936	.	-	.	name "scaffold_400730.1"; transcriptId 932742
scaffold_4	Removed_in_V2	CDS	4850725	4850913	.	-	0	name "scaffold_400730.1"; proteinId 901229; exonNumber 1
scaffold_4	Removed_in_V2	gene	4926020	4926404	.	-	.	name "scaffold_400735.1"; transcriptId 932747
scaffold_4	Removed_in_V2	exon	4926020	4926404	.	-	.	name "scaffold_400735.1"; transcriptId 932747
scaffold_4	Removed_in_V2	CDS	4926040	4926384	.	-	0	name "scaffold_400735.1"; proteinId 901234; exonNumber 1
scaffold_4	Removed_in_V2	gene	4958922	4959382	.	+	.	name "scaffold_400740.1"; transcriptId 932752
scaffold_4	Removed_in_V2	exon	4958922	4959027	.	+	.	name "scaffold_400740.1"; transcriptId 932752
scaffold_4	Removed_in_V2	CDS	4958943	4959027	.	+	0	name "scaffold_400740.1"; proteinId 901239; exonNumber 1
scaffold_4	Removed_in_V2	exon	4959187	4959382	.	+	.	name "scaffold_400740.1"; transcriptId 932752
scaffold_4	Removed_in_V2	CDS	4959187	4959362	.	+	1	name "scaffold_400740.1"; proteinId 901239; exonNumber 2
scaffold_4	Removed_in_V2	gene	4969655	4970846	.	+	.	name "Al_scaffold_0004_685"; transcriptId 900035
scaffold_4	Removed_in_V2	exon	4969655	4969820	.	+	.	name "Al_scaffold_0004_685"; transcriptId 900035
scaffold_4	Removed_in_V2	CDS	4969655	4969820	.	+	0	name "Al_scaffold_0004_685"; proteinId 868522; exonNumber 1
scaffold_4	Removed_in_V2	exon	4970830	4970846	.	+	.	name "Al_scaffold_0004_685"; transcriptId 900035
scaffold_4	Removed_in_V2	CDS	4970830	4970846	.	+	1	name "Al_scaffold_0004_685"; proteinId 868522; exonNumber 2
scaffold_4	Removed_in_V2	gene	5164556	5164791	.	+	.	name "scaffold_400754.1"; transcriptId 932766
scaffold_4	Removed_in_V2	exon	5164556	5164791	.	+	.	name "scaffold_400754.1"; transcriptId 932766
scaffold_4	Removed_in_V2	CDS	5164576	5164770	.	+	0	name "scaffold_400754.1"; proteinId 901253; exonNumber 1
scaffold_4	Removed_in_V2	gene	5322020	5322735	.	-	.	name "scaffold_400775.1"; transcriptId 932787
scaffold_4	Removed_in_V2	exon	5322020	5322227	.	-	.	name "scaffold_400775.1"; transcriptId 932787
scaffold_4	Removed_in_V2	CDS	5322040	5322227	.	-	0	name "scaffold_400775.1"; proteinId 901274; exonNumber 3
scaffold_4	Removed_in_V2	exon	5322371	5322458	.	-	.	name "scaffold_400775.1"; transcriptId 932787
scaffold_4	Removed_in_V2	CDS	5322371	5322458	.	-	2	name "scaffold_400775.1"; proteinId 901274; exonNumber 2
scaffold_4	Removed_in_V2	exon	5322558	5322735	.	-	.	name "scaffold_400775.1"; transcriptId 932787
scaffold_4	Removed_in_V2	CDS	5322558	5322710	.	-	0	name "scaffold_400775.1"; proteinId 901274; exonNumber 1
scaffold_4	Removed_in_V2	gene	5589796	5590233	.	-	.	name "Al_scaffold_0004_753"; transcriptId 900103
scaffold_4	Removed_in_V2	exon	5589796	5589987	.	-	.	name "Al_scaffold_0004_753"; transcriptId 900103
scaffold_4	Removed_in_V2	CDS	5589796	5589987	.	-	0	name "Al_scaffold_0004_753"; proteinId 868590; exonNumber 3
scaffold_4	Removed_in_V2	exon	5590043	5590102	.	-	.	name "Al_scaffold_0004_753"; transcriptId 900103
scaffold_4	Removed_in_V2	CDS	5590043	5590102	.	-	0	name "Al_scaffold_0004_753"; proteinId 868590; exonNumber 2
scaffold_4	Removed_in_V2	exon	5590192	5590233	.	-	.	name "Al_scaffold_0004_753"; transcriptId 900103
scaffold_4	Removed_in_V2	CDS	5590192	5590233	.	-	0	name "Al_scaffold_0004_753"; proteinId 868590; exonNumber 1
scaffold_4	Removed_in_V2	gene	5631447	5631659	.	-	.	name "Al_scaffold_0004_756"; transcriptId 900106
scaffold_4	Removed_in_V2	exon	5631447	5631659	.	-	.	name "Al_scaffold_0004_756"; transcriptId 900106
scaffold_4	Removed_in_V2	CDS	5631447	5631659	.	-	0	name "Al_scaffold_0004_756"; proteinId 868593; exonNumber 1
scaffold_4	Removed_in_V2	gene	5681344	5682884	.	+	.	name "Al_scaffold_0004_764"; transcriptId 900114
scaffold_4	Removed_in_V2	exon	5681344	5681376	.	+	.	name "Al_scaffold_0004_764"; transcriptId 900114
scaffold_4	Removed_in_V2	CDS	5681344	5681376	.	+	0	name "Al_scaffold_0004_764"; proteinId 868601; exonNumber 1
scaffold_4	Removed_in_V2	exon	5682666	5682884	.	+	.	name "Al_scaffold_0004_764"; transcriptId 900114
scaffold_4	Removed_in_V2	CDS	5682666	5682884	.	+	0	name "Al_scaffold_0004_764"; proteinId 868601; exonNumber 2
scaffold_4	Removed_in_V2	gene	5717124	5717496	.	+	.	name "scaffold_400814.1"; transcriptId 932826
scaffold_4	Removed_in_V2	exon	5717124	5717221	.	+	.	name "scaffold_400814.1"; transcriptId 932826
scaffold_4	Removed_in_V2	CDS	5717144	5717221	.	+	0	name "scaffold_400814.1"; proteinId 901313; exonNumber 1
scaffold_4	Removed_in_V2	exon	5717314	5717496	.	+	.	name "scaffold_400814.1"; transcriptId 932826
scaffold_4	Removed_in_V2	CDS	5717314	5717475	.	+	0	name "scaffold_400814.1"; proteinId 901313; exonNumber 2
scaffold_4	Removed_in_V2	gene	5876714	5876935	.	-	.	name "scaffold_400826.1"; transcriptId 932838
scaffold_4	Removed_in_V2	exon	5876714	5876935	.	-	.	name "scaffold_400826.1"; transcriptId 932838
scaffold_4	Removed_in_V2	CDS	5876736	5876915	.	-	0	name "scaffold_400826.1"; proteinId 901325; exonNumber 1
scaffold_4	Removed_in_V2	gene	5941372	5942059	.	+	.	name "Al_scaffold_0004_791"; transcriptId 900141
scaffold_4	Removed_in_V2	exon	5941372	5941533	.	+	.	name "Al_scaffold_0004_791"; transcriptId 900141
scaffold_4	Removed_in_V2	CDS	5941372	5941533	.	+	0	name "Al_scaffold_0004_791"; proteinId 868628; exonNumber 1
scaffold_4	Removed_in_V2	exon	5941616	5941880	.	+	.	name "Al_scaffold_0004_791"; transcriptId 900141
scaffold_4	Removed_in_V2	CDS	5941616	5941880	.	+	0	name "Al_scaffold_0004_791"; proteinId 868628; exonNumber 2
scaffold_4	Removed_in_V2	exon	5941950	5942059	.	+	.	name "Al_scaffold_0004_791"; transcriptId 900141
scaffold_4	Removed_in_V2	CDS	5941950	5942059	.	+	1	name "Al_scaffold_0004_791"; proteinId 868628; exonNumber 3
scaffold_4	Removed_in_V2	gene	5955957	5956621	.	+	.	name "scaffold_400837.1"; transcriptId 932849
scaffold_4	Removed_in_V2	exon	5955957	5956045	.	+	.	name "scaffold_400837.1"; transcriptId 932849
scaffold_4	Removed_in_V2	CDS	5955977	5956045	.	+	0	name "scaffold_400837.1"; proteinId 901336; exonNumber 1
scaffold_4	Removed_in_V2	exon	5956251	5956621	.	+	.	name "scaffold_400837.1"; transcriptId 932849
scaffold_4	Removed_in_V2	CDS	5956251	5956601	.	+	0	name "scaffold_400837.1"; proteinId 901336; exonNumber 2
scaffold_4	Removed_in_V2	gene	6053354	6053731	.	+	.	name "scaffold_400853.1"; transcriptId 932865
scaffold_4	Removed_in_V2	exon	6053354	6053731	.	+	.	name "scaffold_400853.1"; transcriptId 932865
scaffold_4	Removed_in_V2	CDS	6053379	6053711	.	+	0	name "scaffold_400853.1"; proteinId 901352; exonNumber 1
scaffold_4	Removed_in_V2	gene	6146967	6147355	.	+	.	name "scaffold_400866.1"; transcriptId 932878
scaffold_4	Removed_in_V2	exon	6146967	6147355	.	+	.	name "scaffold_400866.1"; transcriptId 932878
scaffold_4	Removed_in_V2	CDS	6146987	6147334	.	+	0	name "scaffold_400866.1"; proteinId 901365; exonNumber 1
scaffold_4	Removed_in_V2	gene	6333516	6333849	.	-	.	name "Al_scaffold_0004_837"; transcriptId 900187
scaffold_4	Removed_in_V2	exon	6333516	6333713	.	-	.	name "Al_scaffold_0004_837"; transcriptId 900187
scaffold_4	Removed_in_V2	CDS	6333516	6333713	.	-	0	name "Al_scaffold_0004_837"; proteinId 868674; exonNumber 2
scaffold_4	Removed_in_V2	exon	6333847	6333849	.	-	.	name "Al_scaffold_0004_837"; transcriptId 900187
scaffold_4	Removed_in_V2	CDS	6333847	6333849	.	-	0	name "Al_scaffold_0004_837"; proteinId 868674; exonNumber 1
scaffold_4	Removed_in_V2	gene	6528990	6529271	.	-	.	name "scaffold_400895.1"; transcriptId 932907
scaffold_4	Removed_in_V2	exon	6528990	6529271	.	-	.	name "scaffold_400895.1"; transcriptId 932907
scaffold_4	Removed_in_V2	CDS	6529015	6529251	.	-	0	name "scaffold_400895.1"; proteinId 901394; exonNumber 1
scaffold_4	Removed_in_V2	gene	6595414	6596045	.	-	.	name "Al_scaffold_0004_857"; transcriptId 900207
scaffold_4	Removed_in_V2	exon	6595414	6595460	.	-	.	name "Al_scaffold_0004_857"; transcriptId 900207
scaffold_4	Removed_in_V2	CDS	6595414	6595460	.	-	0	name "Al_scaffold_0004_857"; proteinId 868694; exonNumber 2
scaffold_4	Removed_in_V2	exon	6595505	6596045	.	-	.	name "Al_scaffold_0004_857"; transcriptId 900207
scaffold_4	Removed_in_V2	CDS	6595505	6596045	.	-	2	name "Al_scaffold_0004_857"; proteinId 868694; exonNumber 1
scaffold_4	Removed_in_V2	gene	6700983	6702442	.	+	.	name "Al_scaffold_0004_868"; transcriptId 900218
scaffold_4	Removed_in_V2	exon	6700983	6701067	.	+	.	name "Al_scaffold_0004_868"; transcriptId 900218
scaffold_4	Removed_in_V2	CDS	6700983	6701067	.	+	0	name "Al_scaffold_0004_868"; proteinId 868705; exonNumber 1
scaffold_4	Removed_in_V2	exon	6701495	6701691	.	+	.	name "Al_scaffold_0004_868"; transcriptId 900218
scaffold_4	Removed_in_V2	CDS	6701495	6701691	.	+	1	name "Al_scaffold_0004_868"; proteinId 868705; exonNumber 2
scaffold_4	Removed_in_V2	exon	6701978	6702026	.	+	.	name "Al_scaffold_0004_868"; transcriptId 900218
scaffold_4	Removed_in_V2	CDS	6701978	6702026	.	+	0	name "Al_scaffold_0004_868"; proteinId 868705; exonNumber 3
scaffold_4	Removed_in_V2	exon	6702360	6702442	.	+	.	name "Al_scaffold_0004_868"; transcriptId 900218
scaffold_4	Removed_in_V2	CDS	6702360	6702442	.	+	1	name "Al_scaffold_0004_868"; proteinId 868705; exonNumber 4
scaffold_4	Removed_in_V2	gene	6704484	6704793	.	+	.	name "scaffold_400907.1"; transcriptId 932919
scaffold_4	Removed_in_V2	exon	6704484	6704793	.	+	.	name "scaffold_400907.1"; transcriptId 932919
scaffold_4	Removed_in_V2	CDS	6704504	6704773	.	+	0	name "scaffold_400907.1"; proteinId 901406; exonNumber 1
scaffold_4	Removed_in_V2	gene	6713726	6715186	.	+	.	name "Al_scaffold_0004_869"; transcriptId 900219
scaffold_4	Removed_in_V2	exon	6713726	6713806	.	+	.	name "Al_scaffold_0004_869"; transcriptId 900219
scaffold_4	Removed_in_V2	CDS	6713726	6713806	.	+	0	name "Al_scaffold_0004_869"; proteinId 868706; exonNumber 1
scaffold_4	Removed_in_V2	exon	6714259	6714435	.	+	.	name "Al_scaffold_0004_869"; transcriptId 900219
scaffold_4	Removed_in_V2	CDS	6714259	6714435	.	+	0	name "Al_scaffold_0004_869"; proteinId 868706; exonNumber 2
scaffold_4	Removed_in_V2	exon	6714722	6714770	.	+	.	name "Al_scaffold_0004_869"; transcriptId 900219
scaffold_4	Removed_in_V2	CDS	6714722	6714770	.	+	0	name "Al_scaffold_0004_869"; proteinId 868706; exonNumber 3
scaffold_4	Removed_in_V2	exon	6715104	6715186	.	+	.	name "Al_scaffold_0004_869"; transcriptId 900219
scaffold_4	Removed_in_V2	CDS	6715104	6715186	.	+	1	name "Al_scaffold_0004_869"; proteinId 868706; exonNumber 4
scaffold_4	Removed_in_V2	gene	6717227	6717536	.	+	.	name "scaffold_400908.1"; transcriptId 932920
scaffold_4	Removed_in_V2	exon	6717227	6717536	.	+	.	name "scaffold_400908.1"; transcriptId 932920
scaffold_4	Removed_in_V2	CDS	6717247	6717516	.	+	0	name "scaffold_400908.1"; proteinId 901407; exonNumber 1
scaffold_4	Removed_in_V2	gene	6907597	6907809	.	+	.	name "scaffold_400914.1"; transcriptId 932926
scaffold_4	Removed_in_V2	exon	6907597	6907809	.	+	.	name "scaffold_400914.1"; transcriptId 932926
scaffold_4	Removed_in_V2	CDS	6907622	6907789	.	+	0	name "scaffold_400914.1"; proteinId 901413; exonNumber 1
scaffold_4	Removed_in_V2	gene	7042798	7042990	.	-	.	name "scaffold_400919.1"; transcriptId 932931
scaffold_4	Removed_in_V2	exon	7042798	7042990	.	-	.	name "scaffold_400919.1"; transcriptId 932931
scaffold_4	Removed_in_V2	CDS	7042818	7042970	.	-	0	name "scaffold_400919.1"; proteinId 901418; exonNumber 1
scaffold_4	Removed_in_V2	gene	9745075	9745355	.	+	.	name "scaffold_400934.1"; transcriptId 932946
scaffold_4	Removed_in_V2	exon	9745075	9745355	.	+	.	name "scaffold_400934.1"; transcriptId 932946
scaffold_4	Removed_in_V2	CDS	9745098	9745334	.	+	0	name "scaffold_400934.1"; proteinId 901433; exonNumber 1
scaffold_4	Removed_in_V2	gene	9772812	9773374	.	-	.	name "Al_scaffold_0004_904"; transcriptId 900254
scaffold_4	Removed_in_V2	exon	9772812	9773006	.	-	.	name "Al_scaffold_0004_904"; transcriptId 900254
scaffold_4	Removed_in_V2	CDS	9772812	9773006	.	-	0	name "Al_scaffold_0004_904"; proteinId 868741; exonNumber 2
scaffold_4	Removed_in_V2	exon	9773276	9773374	.	-	.	name "Al_scaffold_0004_904"; transcriptId 900254
scaffold_4	Removed_in_V2	CDS	9773276	9773374	.	-	0	name "Al_scaffold_0004_904"; proteinId 868741; exonNumber 1
scaffold_4	Removed_in_V2	gene	9788163	9788417	.	+	.	name "scaffold_400937.1"; transcriptId 932949
scaffold_4	Removed_in_V2	exon	9788163	9788417	.	+	.	name "scaffold_400937.1"; transcriptId 932949
scaffold_4	Removed_in_V2	CDS	9788183	9788395	.	+	0	name "scaffold_400937.1"; proteinId 901436; exonNumber 1
scaffold_4	Removed_in_V2	gene	9847573	9847771	.	-	.	name "scaffold_400943.1"; transcriptId 932955
scaffold_4	Removed_in_V2	exon	9847573	9847771	.	-	.	name "scaffold_400943.1"; transcriptId 932955
scaffold_4	Removed_in_V2	CDS	9847593	9847751	.	-	0	name "scaffold_400943.1"; proteinId 901442; exonNumber 1
scaffold_4	Removed_in_V2	gene	10059429	10060344	.	-	.	name "scaffold_400957.1"; transcriptId 932969
scaffold_4	Removed_in_V2	exon	10059429	10059639	.	-	.	name "scaffold_400957.1"; transcriptId 932969
scaffold_4	Removed_in_V2	CDS	10059449	10059639	.	-	0	name "scaffold_400957.1"; proteinId 901456; exonNumber 2
scaffold_4	Removed_in_V2	exon	10060093	10060344	.	-	.	name "scaffold_400957.1"; transcriptId 932969
scaffold_4	Removed_in_V2	CDS	10060093	10060324	.	-	2	name "scaffold_400957.1"; proteinId 901456; exonNumber 1
scaffold_4	Removed_in_V2	gene	10283190	10283435	.	-	.	name "scaffold_400982.1"; transcriptId 932994
scaffold_4	Removed_in_V2	exon	10283190	10283435	.	-	.	name "scaffold_400982.1"; transcriptId 932994
scaffold_4	Removed_in_V2	CDS	10283210	10283410	.	-	0	name "scaffold_400982.1"; proteinId 901481; exonNumber 1
scaffold_4	Removed_in_V2	gene	10561790	10562404	.	-	.	name "Al_scaffold_0004_985"; transcriptId 900335
scaffold_4	Removed_in_V2	exon	10561790	10561843	.	-	.	name "Al_scaffold_0004_985"; transcriptId 900335
scaffold_4	Removed_in_V2	CDS	10561790	10561843	.	-	0	name "Al_scaffold_0004_985"; proteinId 868822; exonNumber 3
scaffold_4	Removed_in_V2	exon	10561936	10561977	.	-	.	name "Al_scaffold_0004_985"; transcriptId 900335
scaffold_4	Removed_in_V2	CDS	10561936	10561977	.	-	0	name "Al_scaffold_0004_985"; proteinId 868822; exonNumber 2
scaffold_4	Removed_in_V2	exon	10562261	10562404	.	-	.	name "Al_scaffold_0004_985"; transcriptId 900335
scaffold_4	Removed_in_V2	CDS	10562261	10562404	.	-	0	name "Al_scaffold_0004_985"; proteinId 868822; exonNumber 1
scaffold_4	Removed_in_V2	gene	10584565	10585498	.	+	.	name "scaffold_401023.1"; transcriptId 933035
scaffold_4	Removed_in_V2	exon	10584565	10584722	.	+	.	name "scaffold_401023.1"; transcriptId 933035
scaffold_4	Removed_in_V2	CDS	10584585	10584722	.	+	0	name "scaffold_401023.1"; proteinId 901522; exonNumber 1
scaffold_4	Removed_in_V2	exon	10585302	10585498	.	+	.	name "scaffold_401023.1"; transcriptId 933035
scaffold_4	Removed_in_V2	CDS	10585302	10585478	.	+	0	name "scaffold_401023.1"; proteinId 901522; exonNumber 2
scaffold_4	Removed_in_V2	gene	10657005	10657574	.	+	.	name "fgenesh1_pm.C_scaffold_4000544"; transcriptId 320487
scaffold_4	Removed_in_V2	exon	10657005	10657148	.	+	.	name "fgenesh1_pm.C_scaffold_4000544"; transcriptId 320487
scaffold_4	Removed_in_V2	CDS	10657005	10657148	.	+	0	name "fgenesh1_pm.C_scaffold_4000544"; proteinId 320487; exonNumber 1
scaffold_4	Removed_in_V2	exon	10657342	10657437	.	+	.	name "fgenesh1_pm.C_scaffold_4000544"; transcriptId 320487
scaffold_4	Removed_in_V2	CDS	10657342	10657437	.	+	0	name "fgenesh1_pm.C_scaffold_4000544"; proteinId 320487; exonNumber 2
scaffold_4	Removed_in_V2	exon	10657482	10657574	.	+	.	name "fgenesh1_pm.C_scaffold_4000544"; transcriptId 320487
scaffold_4	Removed_in_V2	CDS	10657482	10657574	.	+	0	name "fgenesh1_pm.C_scaffold_4000544"; proteinId 320487; exonNumber 3
scaffold_4	Removed_in_V2	gene	10746566	10749549	.	+	.	name "Al_scaffold_0004_1009"; transcriptId 900359
scaffold_4	Removed_in_V2	exon	10746566	10746581	.	+	.	name "Al_scaffold_0004_1009"; transcriptId 900359
scaffold_4	Removed_in_V2	CDS	10746566	10746581	.	+	0	name "Al_scaffold_0004_1009"; proteinId 868846; exonNumber 1
scaffold_4	Removed_in_V2	exon	10748943	10749097	.	+	.	name "Al_scaffold_0004_1009"; transcriptId 900359
scaffold_4	Removed_in_V2	CDS	10748943	10749097	.	+	1	name "Al_scaffold_0004_1009"; proteinId 868846; exonNumber 2
scaffold_4	Removed_in_V2	exon	10749177	10749397	.	+	.	name "Al_scaffold_0004_1009"; transcriptId 900359
scaffold_4	Removed_in_V2	CDS	10749177	10749397	.	+	0	name "Al_scaffold_0004_1009"; proteinId 868846; exonNumber 3
scaffold_4	Removed_in_V2	exon	10749477	10749549	.	+	.	name "Al_scaffold_0004_1009"; transcriptId 900359
scaffold_4	Removed_in_V2	CDS	10749477	10749549	.	+	2	name "Al_scaffold_0004_1009"; proteinId 868846; exonNumber 4
scaffold_4	Removed_in_V2	gene	11023521	11024356	.	+	.	name "scaffold_401076.1"; transcriptId 933088
scaffold_4	Removed_in_V2	exon	11023521	11023965	.	+	.	name "scaffold_401076.1"; transcriptId 933088
scaffold_4	Removed_in_V2	CDS	11023542	11023965	.	+	0	name "scaffold_401076.1"; proteinId 901575; exonNumber 1
scaffold_4	Removed_in_V2	exon	11024303	11024356	.	+	.	name "scaffold_401076.1"; transcriptId 933088
scaffold_4	Removed_in_V2	CDS	11024303	11024334	.	+	1	name "scaffold_401076.1"; proteinId 901575; exonNumber 2
scaffold_4	Removed_in_V2	gene	11391433	11391748	.	+	.	name "scaffold_401121.1"; transcriptId 933133
scaffold_4	Removed_in_V2	exon	11391433	11391748	.	+	.	name "scaffold_401121.1"; transcriptId 933133
scaffold_4	Removed_in_V2	CDS	11391453	11391728	.	+	0	name "scaffold_401121.1"; proteinId 901620; exonNumber 1
scaffold_4	Removed_in_V2	gene	11789593	11790040	.	+	.	name "Al_scaffold_0004_1133"; transcriptId 900483
scaffold_4	Removed_in_V2	exon	11789593	11789652	.	+	.	name "Al_scaffold_0004_1133"; transcriptId 900483
scaffold_4	Removed_in_V2	CDS	11789593	11789652	.	+	0	name "Al_scaffold_0004_1133"; proteinId 868970; exonNumber 1
scaffold_4	Removed_in_V2	exon	11789797	11789857	.	+	.	name "Al_scaffold_0004_1133"; transcriptId 900483
scaffold_4	Removed_in_V2	CDS	11789797	11789857	.	+	0	name "Al_scaffold_0004_1133"; proteinId 868970; exonNumber 2
scaffold_4	Removed_in_V2	exon	11789946	11790040	.	+	.	name "Al_scaffold_0004_1133"; transcriptId 900483
scaffold_4	Removed_in_V2	CDS	11789946	11790040	.	+	1	name "Al_scaffold_0004_1133"; proteinId 868970; exonNumber 3
scaffold_4	Removed_in_V2	gene	11941227	11941818	.	+	.	name "fgenesh1_pm.C_scaffold_4000629"; transcriptId 320572
scaffold_4	Removed_in_V2	exon	11941227	11941230	.	+	.	name "fgenesh1_pm.C_scaffold_4000629"; transcriptId 320572
scaffold_4	Removed_in_V2	CDS	11941227	11941230	.	+	0	name "fgenesh1_pm.C_scaffold_4000629"; proteinId 320572; exonNumber 1
scaffold_4	Removed_in_V2	exon	11941294	11941455	.	+	.	name "fgenesh1_pm.C_scaffold_4000629"; transcriptId 320572
scaffold_4	Removed_in_V2	CDS	11941294	11941455	.	+	1	name "fgenesh1_pm.C_scaffold_4000629"; proteinId 320572; exonNumber 2
scaffold_4	Removed_in_V2	exon	11941516	11941616	.	+	.	name "fgenesh1_pm.C_scaffold_4000629"; transcriptId 320572
scaffold_4	Removed_in_V2	CDS	11941516	11941616	.	+	1	name "fgenesh1_pm.C_scaffold_4000629"; proteinId 320572; exonNumber 3
scaffold_4	Removed_in_V2	exon	11941699	11941818	.	+	.	name "fgenesh1_pm.C_scaffold_4000629"; transcriptId 320572
scaffold_4	Removed_in_V2	CDS	11941699	11941818	.	+	0	name "fgenesh1_pm.C_scaffold_4000629"; proteinId 320572; exonNumber 4
scaffold_4	Removed_in_V2	gene	12028256	12028726	.	-	.	name "Al_scaffold_0004_1167"; transcriptId 900517
scaffold_4	Removed_in_V2	exon	12028256	12028606	.	-	.	name "Al_scaffold_0004_1167"; transcriptId 900517
scaffold_4	Removed_in_V2	CDS	12028256	12028606	.	-	0	name "Al_scaffold_0004_1167"; proteinId 869004; exonNumber 2
scaffold_4	Removed_in_V2	exon	12028688	12028726	.	-	.	name "Al_scaffold_0004_1167"; transcriptId 900517
scaffold_4	Removed_in_V2	CDS	12028688	12028726	.	-	0	name "Al_scaffold_0004_1167"; proteinId 869004; exonNumber 1
scaffold_4	Removed_in_V2	gene	12178680	12178896	.	-	.	name "scaffold_401219.1"; transcriptId 933231
scaffold_4	Removed_in_V2	exon	12178680	12178896	.	-	.	name "scaffold_401219.1"; transcriptId 933231
scaffold_4	Removed_in_V2	CDS	12178700	12178876	.	-	0	name "scaffold_401219.1"; proteinId 901718; exonNumber 1
scaffold_4	Removed_in_V2	gene	12596787	12597978	.	-	.	name "Al_scaffold_0004_1244"; transcriptId 900594
scaffold_4	Removed_in_V2	exon	12596787	12596942	.	-	.	name "Al_scaffold_0004_1244"; transcriptId 900594
scaffold_4	Removed_in_V2	CDS	12596787	12596942	.	-	0	name "Al_scaffold_0004_1244"; proteinId 869081; exonNumber 3
scaffold_4	Removed_in_V2	exon	12596982	12597107	.	-	.	name "Al_scaffold_0004_1244"; transcriptId 900594
scaffold_4	Removed_in_V2	CDS	12596982	12597107	.	-	0	name "Al_scaffold_0004_1244"; proteinId 869081; exonNumber 2
scaffold_4	Removed_in_V2	exon	12597601	12597978	.	-	.	name "Al_scaffold_0004_1244"; transcriptId 900594
scaffold_4	Removed_in_V2	CDS	12597601	12597978	.	-	0	name "Al_scaffold_0004_1244"; proteinId 869081; exonNumber 1
scaffold_4	Removed_in_V2	gene	12625949	12626195	.	-	.	name "scaffold_401284.1"; transcriptId 933296
scaffold_4	Removed_in_V2	exon	12625949	12626195	.	-	.	name "scaffold_401284.1"; transcriptId 933296
scaffold_4	Removed_in_V2	CDS	12625969	12626175	.	-	0	name "scaffold_401284.1"; proteinId 901783; exonNumber 1
scaffold_4	Removed_in_V2	gene	12653376	12654716	.	-	.	name "Al_scaffold_0004_1250"; transcriptId 900600
scaffold_4	Removed_in_V2	exon	12653376	12653402	.	-	.	name "Al_scaffold_0004_1250"; transcriptId 900600
scaffold_4	Removed_in_V2	CDS	12653376	12653402	.	-	0	name "Al_scaffold_0004_1250"; proteinId 869087; exonNumber 6
scaffold_4	Removed_in_V2	exon	12653589	12653748	.	-	.	name "Al_scaffold_0004_1250"; transcriptId 900600
scaffold_4	Removed_in_V2	CDS	12653589	12653748	.	-	0	name "Al_scaffold_0004_1250"; proteinId 869087; exonNumber 5
scaffold_4	Removed_in_V2	exon	12653778	12653903	.	-	.	name "Al_scaffold_0004_1250"; transcriptId 900600
scaffold_4	Removed_in_V2	CDS	12653778	12653903	.	-	1	name "Al_scaffold_0004_1250"; proteinId 869087; exonNumber 4
scaffold_4	Removed_in_V2	exon	12654023	12654276	.	-	.	name "Al_scaffold_0004_1250"; transcriptId 900600
scaffold_4	Removed_in_V2	CDS	12654023	12654276	.	-	1	name "Al_scaffold_0004_1250"; proteinId 869087; exonNumber 3
scaffold_4	Removed_in_V2	exon	12654316	12654357	.	-	.	name "Al_scaffold_0004_1250"; transcriptId 900600
scaffold_4	Removed_in_V2	CDS	12654316	12654357	.	-	0	name "Al_scaffold_0004_1250"; proteinId 869087; exonNumber 2
scaffold_4	Removed_in_V2	exon	12654612	12654716	.	-	.	name "Al_scaffold_0004_1250"; transcriptId 900600
scaffold_4	Removed_in_V2	CDS	12654612	12654716	.	-	0	name "Al_scaffold_0004_1250"; proteinId 869087; exonNumber 1
scaffold_4	Removed_in_V2	gene	12687489	12688964	.	+	.	name "Al_scaffold_0004_1255"; transcriptId 900605
scaffold_4	Removed_in_V2	exon	12687489	12687538	.	+	.	name "Al_scaffold_0004_1255"; transcriptId 900605
scaffold_4	Removed_in_V2	CDS	12687489	12687538	.	+	0	name "Al_scaffold_0004_1255"; proteinId 869092; exonNumber 1
scaffold_4	Removed_in_V2	exon	12687977	12688046	.	+	.	name "Al_scaffold_0004_1255"; transcriptId 900605
scaffold_4	Removed_in_V2	CDS	12687977	12688046	.	+	2	name "Al_scaffold_0004_1255"; proteinId 869092; exonNumber 2
scaffold_4	Removed_in_V2	exon	12688610	12688678	.	+	.	name "Al_scaffold_0004_1255"; transcriptId 900605
scaffold_4	Removed_in_V2	CDS	12688610	12688678	.	+	0	name "Al_scaffold_0004_1255"; proteinId 869092; exonNumber 3
scaffold_4	Removed_in_V2	exon	12688830	12688964	.	+	.	name "Al_scaffold_0004_1255"; transcriptId 900605
scaffold_4	Removed_in_V2	CDS	12688830	12688964	.	+	0	name "Al_scaffold_0004_1255"; proteinId 869092; exonNumber 4
scaffold_4	Removed_in_V2	gene	12694463	12694653	.	-	.	name "scaffold_401290.1"; transcriptId 933302
scaffold_4	Removed_in_V2	exon	12694463	12694653	.	-	.	name "scaffold_401290.1"; transcriptId 933302
scaffold_4	Removed_in_V2	CDS	12694484	12694633	.	-	0	name "scaffold_401290.1"; proteinId 901789; exonNumber 1
scaffold_4	Removed_in_V2	gene	12714167	12714366	.	-	.	name "scaffold_401294.1"; transcriptId 933306
scaffold_4	Removed_in_V2	exon	12714167	12714366	.	-	.	name "scaffold_401294.1"; transcriptId 933306
scaffold_4	Removed_in_V2	CDS	12714187	12714345	.	-	0	name "scaffold_401294.1"; proteinId 901793; exonNumber 1
scaffold_4	Removed_in_V2	gene	12760651	12760889	.	+	.	name "scaffold_401297.1"; transcriptId 933309
scaffold_4	Removed_in_V2	exon	12760651	12760889	.	+	.	name "scaffold_401297.1"; transcriptId 933309
scaffold_4	Removed_in_V2	CDS	12760671	12760868	.	+	0	name "scaffold_401297.1"; proteinId 901796; exonNumber 1
scaffold_4	Removed_in_V2	gene	12812074	12813031	.	+	.	name "Al_scaffold_0004_1270"; transcriptId 900620
scaffold_4	Removed_in_V2	exon	12812074	12812076	.	+	.	name "Al_scaffold_0004_1270"; transcriptId 900620
scaffold_4	Removed_in_V2	CDS	12812074	12812076	.	+	0	name "Al_scaffold_0004_1270"; proteinId 869107; exonNumber 1
scaffold_4	Removed_in_V2	exon	12812714	12813031	.	+	.	name "Al_scaffold_0004_1270"; transcriptId 900620
scaffold_4	Removed_in_V2	CDS	12812714	12813031	.	+	0	name "Al_scaffold_0004_1270"; proteinId 869107; exonNumber 2
scaffold_4	Removed_in_V2	gene	12887918	12888614	.	+	.	name "scaffold_401313.1"; transcriptId 933325
scaffold_4	Removed_in_V2	exon	12887918	12888034	.	+	.	name "scaffold_401313.1"; transcriptId 933325
scaffold_4	Removed_in_V2	CDS	12887938	12888034	.	+	0	name "scaffold_401313.1"; proteinId 901812; exonNumber 1
scaffold_4	Removed_in_V2	exon	12888479	12888614	.	+	.	name "scaffold_401313.1"; transcriptId 933325
scaffold_4	Removed_in_V2	CDS	12888479	12888594	.	+	1	name "scaffold_401313.1"; proteinId 901812; exonNumber 2
scaffold_4	Removed_in_V2	gene	12896447	12896848	.	-	.	name "scaffold_401315.1"; transcriptId 933327
scaffold_4	Removed_in_V2	exon	12896447	12896644	.	-	.	name "scaffold_401315.1"; transcriptId 933327
scaffold_4	Removed_in_V2	CDS	12896467	12896644	.	-	0	name "scaffold_401315.1"; proteinId 901814; exonNumber 2
scaffold_4	Removed_in_V2	exon	12896734	12896848	.	-	.	name "scaffold_401315.1"; transcriptId 933327
scaffold_4	Removed_in_V2	CDS	12896734	12896828	.	-	1	name "scaffold_401315.1"; proteinId 901814; exonNumber 1
scaffold_4	Removed_in_V2	gene	12951241	12951533	.	+	.	name "scaffold_401322.1"; transcriptId 933334
scaffold_4	Removed_in_V2	exon	12951241	12951533	.	+	.	name "scaffold_401322.1"; transcriptId 933334
scaffold_4	Removed_in_V2	CDS	12951262	12951513	.	+	0	name "scaffold_401322.1"; proteinId 901821; exonNumber 1
scaffold_4	Removed_in_V2	gene	13052471	13053331	.	-	.	name "scaffold_401333.1"; transcriptId 933345
scaffold_4	Removed_in_V2	exon	13052471	13052667	.	-	.	name "scaffold_401333.1"; transcriptId 933345
scaffold_4	Removed_in_V2	CDS	13052492	13052667	.	-	0	name "scaffold_401333.1"; proteinId 901832; exonNumber 3
scaffold_4	Removed_in_V2	exon	13052721	13052851	.	-	.	name "scaffold_401333.1"; transcriptId 933345
scaffold_4	Removed_in_V2	CDS	13052721	13052851	.	-	2	name "scaffold_401333.1"; proteinId 901832; exonNumber 2
scaffold_4	Removed_in_V2	exon	13053190	13053331	.	-	.	name "scaffold_401333.1"; transcriptId 933345
scaffold_4	Removed_in_V2	CDS	13053190	13053311	.	-	1	name "scaffold_401333.1"; proteinId 901832; exonNumber 1
scaffold_4	Removed_in_V2	gene	13131873	13132955	.	+	.	name "fgenesh1_pg.C_scaffold_4001011"; transcriptId 344669
scaffold_4	Removed_in_V2	exon	13131873	13131957	.	+	.	name "fgenesh1_pg.C_scaffold_4001011"; transcriptId 344669
scaffold_4	Removed_in_V2	CDS	13131873	13131957	.	+	0	name "fgenesh1_pg.C_scaffold_4001011"; proteinId 344669; exonNumber 1
scaffold_4	Removed_in_V2	exon	13132116	13132203	.	+	.	name "fgenesh1_pg.C_scaffold_4001011"; transcriptId 344669
scaffold_4	Removed_in_V2	CDS	13132116	13132203	.	+	1	name "fgenesh1_pg.C_scaffold_4001011"; proteinId 344669; exonNumber 2
scaffold_4	Removed_in_V2	exon	13132241	13132383	.	+	.	name "fgenesh1_pg.C_scaffold_4001011"; transcriptId 344669
scaffold_4	Removed_in_V2	CDS	13132241	13132383	.	+	2	name "fgenesh1_pg.C_scaffold_4001011"; proteinId 344669; exonNumber 3
scaffold_4	Removed_in_V2	exon	13132465	13132561	.	+	.	name "fgenesh1_pg.C_scaffold_4001011"; transcriptId 344669
scaffold_4	Removed_in_V2	CDS	13132465	13132561	.	+	1	name "fgenesh1_pg.C_scaffold_4001011"; proteinId 344669; exonNumber 4
scaffold_4	Removed_in_V2	exon	13132657	13132760	.	+	.	name "fgenesh1_pg.C_scaffold_4001011"; transcriptId 344669
scaffold_4	Removed_in_V2	CDS	13132657	13132760	.	+	2	name "fgenesh1_pg.C_scaffold_4001011"; proteinId 344669; exonNumber 5
scaffold_4	Removed_in_V2	exon	13132843	13132955	.	+	.	name "fgenesh1_pg.C_scaffold_4001011"; transcriptId 344669
scaffold_4	Removed_in_V2	CDS	13132843	13132955	.	+	1	name "fgenesh1_pg.C_scaffold_4001011"; proteinId 344669; exonNumber 6
scaffold_4	Removed_in_V2	gene	13133234	13133928	.	+	.	name "fgenesh1_pg.C_scaffold_4001012"; transcriptId 344670
scaffold_4	Removed_in_V2	exon	13133234	13133371	.	+	.	name "fgenesh1_pg.C_scaffold_4001012"; transcriptId 344670
scaffold_4	Removed_in_V2	CDS	13133234	13133371	.	+	0	name "fgenesh1_pg.C_scaffold_4001012"; proteinId 344670; exonNumber 1
scaffold_4	Removed_in_V2	exon	13133458	13133656	.	+	.	name "fgenesh1_pg.C_scaffold_4001012"; transcriptId 344670
scaffold_4	Removed_in_V2	CDS	13133458	13133656	.	+	0	name "fgenesh1_pg.C_scaffold_4001012"; proteinId 344670; exonNumber 2
scaffold_4	Removed_in_V2	exon	13133783	13133928	.	+	.	name "fgenesh1_pg.C_scaffold_4001012"; transcriptId 344670
scaffold_4	Removed_in_V2	CDS	13133783	13133928	.	+	1	name "fgenesh1_pg.C_scaffold_4001012"; proteinId 344670; exonNumber 3
scaffold_4	Removed_in_V2	gene	13142794	13143017	.	-	.	name "scaffold_401344.1"; transcriptId 933356
scaffold_4	Removed_in_V2	exon	13142794	13143017	.	-	.	name "scaffold_401344.1"; transcriptId 933356
scaffold_4	Removed_in_V2	CDS	13142814	13142996	.	-	0	name "scaffold_401344.1"; proteinId 901843; exonNumber 1
scaffold_4	Removed_in_V2	gene	13168695	13169059	.	+	.	name "scaffold_401351.1"; transcriptId 933363
scaffold_4	Removed_in_V2	exon	13168695	13169059	.	+	.	name "scaffold_401351.1"; transcriptId 933363
scaffold_4	Removed_in_V2	CDS	13168715	13169038	.	+	0	name "scaffold_401351.1"; proteinId 901850; exonNumber 1
scaffold_4	Removed_in_V2	gene	13251571	13252102	.	+	.	name "Al_scaffold_0004_1326"; transcriptId 900676
scaffold_4	Removed_in_V2	exon	13251571	13251711	.	+	.	name "Al_scaffold_0004_1326"; transcriptId 900676
scaffold_4	Removed_in_V2	CDS	13251571	13251711	.	+	0	name "Al_scaffold_0004_1326"; proteinId 869163; exonNumber 1
scaffold_4	Removed_in_V2	exon	13251780	13251815	.	+	.	name "Al_scaffold_0004_1326"; transcriptId 900676
scaffold_4	Removed_in_V2	CDS	13251780	13251815	.	+	0	name "Al_scaffold_0004_1326"; proteinId 869163; exonNumber 2
scaffold_4	Removed_in_V2	exon	13252025	13252102	.	+	.	name "Al_scaffold_0004_1326"; transcriptId 900676
scaffold_4	Removed_in_V2	CDS	13252025	13252102	.	+	0	name "Al_scaffold_0004_1326"; proteinId 869163; exonNumber 3
scaffold_4	Removed_in_V2	gene	13298138	13299323	.	+	.	name "scaffold_401363.1"; transcriptId 933375
scaffold_4	Removed_in_V2	exon	13298138	13298169	.	+	.	name "scaffold_401363.1"; transcriptId 933375
scaffold_4	Removed_in_V2	CDS	13298158	13298169	.	+	0	name "scaffold_401363.1"; proteinId 901862; exonNumber 1
scaffold_4	Removed_in_V2	exon	13299130	13299323	.	+	.	name "scaffold_401363.1"; transcriptId 933375
scaffold_4	Removed_in_V2	CDS	13299130	13299303	.	+	0	name "scaffold_401363.1"; proteinId 901862; exonNumber 2
scaffold_4	Removed_in_V2	gene	13333479	13333702	.	-	.	name "scaffold_401370.1"; transcriptId 933382
scaffold_4	Removed_in_V2	exon	13333479	13333702	.	-	.	name "scaffold_401370.1"; transcriptId 933382
scaffold_4	Removed_in_V2	CDS	13333499	13333681	.	-	0	name "scaffold_401370.1"; proteinId 901869; exonNumber 1
scaffold_4	Removed_in_V2	gene	13372179	13372753	.	+	.	name "scaffold_401373.1"; transcriptId 933385
scaffold_4	Removed_in_V2	exon	13372179	13372307	.	+	.	name "scaffold_401373.1"; transcriptId 933385
scaffold_4	Removed_in_V2	CDS	13372200	13372307	.	+	0	name "scaffold_401373.1"; proteinId 901872; exonNumber 1
scaffold_4	Removed_in_V2	exon	13372650	13372753	.	+	.	name "scaffold_401373.1"; transcriptId 933385
scaffold_4	Removed_in_V2	CDS	13372650	13372733	.	+	0	name "scaffold_401373.1"; proteinId 901872; exonNumber 2
scaffold_4	Removed_in_V2	gene	13460879	13461763	.	-	.	name "fgenesh1_pm.C_scaffold_4000757"; transcriptId 320700
scaffold_4	Removed_in_V2	exon	13460879	13460977	.	-	.	name "fgenesh1_pm.C_scaffold_4000757"; transcriptId 320700
scaffold_4	Removed_in_V2	CDS	13460879	13460977	.	-	0	name "fgenesh1_pm.C_scaffold_4000757"; proteinId 320700; exonNumber 4
scaffold_4	Removed_in_V2	exon	13461061	13461189	.	-	.	name "fgenesh1_pm.C_scaffold_4000757"; transcriptId 320700
scaffold_4	Removed_in_V2	CDS	13461061	13461189	.	-	0	name "fgenesh1_pm.C_scaffold_4000757"; proteinId 320700; exonNumber 3
scaffold_4	Removed_in_V2	exon	13461294	13461514	.	-	.	name "fgenesh1_pm.C_scaffold_4000757"; transcriptId 320700
scaffold_4	Removed_in_V2	CDS	13461294	13461514	.	-	0	name "fgenesh1_pm.C_scaffold_4000757"; proteinId 320700; exonNumber 2
scaffold_4	Removed_in_V2	exon	13461628	13461763	.	-	.	name "fgenesh1_pm.C_scaffold_4000757"; transcriptId 320700
scaffold_4	Removed_in_V2	CDS	13461628	13461763	.	-	2	name "fgenesh1_pm.C_scaffold_4000757"; proteinId 320700; exonNumber 1
scaffold_4	Removed_in_V2	gene	14612234	14612717	.	-	.	name "scaffold_401621.1"; transcriptId 933633
scaffold_4	Removed_in_V2	exon	14612234	14612717	.	-	.	name "scaffold_401621.1"; transcriptId 933633
scaffold_4	Removed_in_V2	CDS	14612254	14612697	.	-	0	name "scaffold_401621.1"; proteinId 902120; exonNumber 1
scaffold_4	Removed_in_V2	gene	14683436	14683637	.	-	.	name "scaffold_401631.1"; transcriptId 933643
scaffold_4	Removed_in_V2	exon	14683436	14683637	.	-	.	name "scaffold_401631.1"; transcriptId 933643
scaffold_4	Removed_in_V2	CDS	14683456	14683617	.	-	0	name "scaffold_401631.1"; proteinId 902130; exonNumber 1
scaffold_4	Removed_in_V2	gene	15200476	15200794	.	+	.	name "scaffold_401766.1"; transcriptId 933778
scaffold_4	Removed_in_V2	exon	15200476	15200624	.	+	.	name "scaffold_401766.1"; transcriptId 933778
scaffold_4	Removed_in_V2	CDS	15200496	15200624	.	+	0	name "scaffold_401766.1"; proteinId 902265; exonNumber 1
scaffold_4	Removed_in_V2	exon	15200697	15200794	.	+	.	name "scaffold_401766.1"; transcriptId 933778
scaffold_4	Removed_in_V2	CDS	15200697	15200774	.	+	0	name "scaffold_401766.1"; proteinId 902265; exonNumber 2
scaffold_4	Removed_in_V2	gene	15513126	15513320	.	+	.	name "fgenesh2_kg.4__1282__AT2G32788.1"; transcriptId 482222
scaffold_4	Removed_in_V2	exon	15513126	15513320	.	+	.	name "fgenesh2_kg.4__1282__AT2G32788.1"; transcriptId 482222
scaffold_4	Removed_in_V2	CDS	15513168	15513320	.	+	0	name "fgenesh2_kg.4__1282__AT2G32788.1"; proteinId 482222; exonNumber 1
scaffold_4	Removed_in_V2	gene	15975098	15975316	.	-	.	name "fgenesh2_kg.4__1379__AT2G33707.1"; transcriptId 482319
scaffold_4	Removed_in_V2	exon	15975098	15975316	.	-	.	name "fgenesh2_kg.4__1379__AT2G33707.1"; transcriptId 482319
scaffold_4	Removed_in_V2	CDS	15975098	15975316	.	-	0	name "fgenesh2_kg.4__1379__AT2G33707.1"; proteinId 482319; exonNumber 1
scaffold_4	Removed_in_V2	gene	16416690	16418716	.	-	.	name "Al_scaffold_0004_1945"; transcriptId 901295
scaffold_4	Removed_in_V2	exon	16416690	16416727	.	-	.	name "Al_scaffold_0004_1945"; transcriptId 901295
scaffold_4	Removed_in_V2	CDS	16416690	16416727	.	-	0	name "Al_scaffold_0004_1945"; proteinId 869782; exonNumber 4
scaffold_4	Removed_in_V2	exon	16417126	16417261	.	-	.	name "Al_scaffold_0004_1945"; transcriptId 901295
scaffold_4	Removed_in_V2	CDS	16417126	16417261	.	-	2	name "Al_scaffold_0004_1945"; proteinId 869782; exonNumber 3
scaffold_4	Removed_in_V2	exon	16417491	16417544	.	-	.	name "Al_scaffold_0004_1945"; transcriptId 901295
scaffold_4	Removed_in_V2	CDS	16417491	16417544	.	-	0	name "Al_scaffold_0004_1945"; proteinId 869782; exonNumber 2
scaffold_4	Removed_in_V2	exon	16418678	16418716	.	-	.	name "Al_scaffold_0004_1945"; transcriptId 901295
scaffold_4	Removed_in_V2	CDS	16418678	16418716	.	-	0	name "Al_scaffold_0004_1945"; proteinId 869782; exonNumber 1
scaffold_4	Removed_in_V2	gene	16468637	16468829	.	+	.	name "scaffold_402058.1"; transcriptId 934070
scaffold_4	Removed_in_V2	exon	16468637	16468829	.	+	.	name "scaffold_402058.1"; transcriptId 934070
scaffold_4	Removed_in_V2	CDS	16468657	16468809	.	+	0	name "scaffold_402058.1"; proteinId 902557; exonNumber 1
scaffold_4	Removed_in_V2	gene	16734450	16734974	.	+	.	name "scaffold_402126.1"; transcriptId 934138
scaffold_4	Removed_in_V2	exon	16734450	16734553	.	+	.	name "scaffold_402126.1"; transcriptId 934138
scaffold_4	Removed_in_V2	CDS	16734470	16734553	.	+	0	name "scaffold_402126.1"; proteinId 902625; exonNumber 1
scaffold_4	Removed_in_V2	exon	16734835	16734974	.	+	.	name "scaffold_402126.1"; transcriptId 934138
scaffold_4	Removed_in_V2	CDS	16734835	16734954	.	+	0	name "scaffold_402126.1"; proteinId 902625; exonNumber 2
scaffold_4	Removed_in_V2	gene	16783637	16784246	.	-	.	name "scaffold_402138.1"; transcriptId 934150
scaffold_4	Removed_in_V2	exon	16783637	16783807	.	-	.	name "scaffold_402138.1"; transcriptId 934150
scaffold_4	Removed_in_V2	CDS	16783658	16783807	.	-	0	name "scaffold_402138.1"; proteinId 902637; exonNumber 2
scaffold_4	Removed_in_V2	exon	16784134	16784246	.	-	.	name "scaffold_402138.1"; transcriptId 934150
scaffold_4	Removed_in_V2	CDS	16784134	16784226	.	-	0	name "scaffold_402138.1"; proteinId 902637; exonNumber 1
scaffold_4	Removed_in_V2	gene	17060244	17061411	.	+	.	name "scaffold_402212.1"; transcriptId 934224
scaffold_4	Removed_in_V2	exon	17060244	17060369	.	+	.	name "scaffold_402212.1"; transcriptId 934224
scaffold_4	Removed_in_V2	CDS	17060264	17060369	.	+	0	name "scaffold_402212.1"; proteinId 902711; exonNumber 1
scaffold_4	Removed_in_V2	exon	17061027	17061411	.	+	.	name "scaffold_402212.1"; transcriptId 934224
scaffold_4	Removed_in_V2	CDS	17061027	17061391	.	+	1	name "scaffold_402212.1"; proteinId 902711; exonNumber 2
scaffold_4	Removed_in_V2	gene	17360116	17360308	.	-	.	name "scaffold_402270.1"; transcriptId 934282
scaffold_4	Removed_in_V2	exon	17360116	17360308	.	-	.	name "scaffold_402270.1"; transcriptId 934282
scaffold_4	Removed_in_V2	CDS	17360137	17360286	.	-	0	name "scaffold_402270.1"; proteinId 902769; exonNumber 1
scaffold_4	Removed_in_V2	gene	17437140	17441859	.	-	.	name "Al_scaffold_0004_2172"; transcriptId 901522
scaffold_4	Removed_in_V2	exon	17437140	17437281	.	-	.	name "Al_scaffold_0004_2172"; transcriptId 901522
scaffold_4	Removed_in_V2	CDS	17437140	17437281	.	-	0	name "Al_scaffold_0004_2172"; proteinId 870009; exonNumber 5
scaffold_4	Removed_in_V2	exon	17440545	17440678	.	-	.	name "Al_scaffold_0004_2172"; transcriptId 901522
scaffold_4	Removed_in_V2	CDS	17440545	17440678	.	-	1	name "Al_scaffold_0004_2172"; proteinId 870009; exonNumber 4
scaffold_4	Removed_in_V2	exon	17440860	17441096	.	-	.	name "Al_scaffold_0004_2172"; transcriptId 901522
scaffold_4	Removed_in_V2	CDS	17440860	17441096	.	-	0	name "Al_scaffold_0004_2172"; proteinId 870009; exonNumber 3
scaffold_4	Removed_in_V2	exon	17441400	17441601	.	-	.	name "Al_scaffold_0004_2172"; transcriptId 901522
scaffold_4	Removed_in_V2	CDS	17441400	17441601	.	-	0	name "Al_scaffold_0004_2172"; proteinId 870009; exonNumber 2
scaffold_4	Removed_in_V2	exon	17441654	17441859	.	-	.	name "Al_scaffold_0004_2172"; transcriptId 901522
scaffold_4	Removed_in_V2	CDS	17441654	17441859	.	-	1	name "Al_scaffold_0004_2172"; proteinId 870009; exonNumber 1
scaffold_4	Removed_in_V2	gene	17460644	17460901	.	+	.	name "scaffold_402294.1"; transcriptId 934306
scaffold_4	Removed_in_V2	exon	17460644	17460901	.	+	.	name "scaffold_402294.1"; transcriptId 934306
scaffold_4	Removed_in_V2	CDS	17460666	17460881	.	+	0	name "scaffold_402294.1"; proteinId 902793; exonNumber 1
scaffold_4	Removed_in_V2	gene	17562067	17563540	.	-	.	name "Al_scaffold_0004_2195"; transcriptId 901545
scaffold_4	Removed_in_V2	exon	17562067	17562201	.	-	.	name "Al_scaffold_0004_2195"; transcriptId 901545
scaffold_4	Removed_in_V2	CDS	17562067	17562201	.	-	0	name "Al_scaffold_0004_2195"; proteinId 870032; exonNumber 4
scaffold_4	Removed_in_V2	exon	17562353	17562421	.	-	.	name "Al_scaffold_0004_2195"; transcriptId 901545
scaffold_4	Removed_in_V2	CDS	17562353	17562421	.	-	0	name "Al_scaffold_0004_2195"; proteinId 870032; exonNumber 3
scaffold_4	Removed_in_V2	exon	17562984	17563053	.	-	.	name "Al_scaffold_0004_2195"; transcriptId 901545
scaffold_4	Removed_in_V2	CDS	17562984	17563053	.	-	0	name "Al_scaffold_0004_2195"; proteinId 870032; exonNumber 2
scaffold_4	Removed_in_V2	exon	17563491	17563540	.	-	.	name "Al_scaffold_0004_2195"; transcriptId 901545
scaffold_4	Removed_in_V2	CDS	17563491	17563540	.	-	1	name "Al_scaffold_0004_2195"; proteinId 870032; exonNumber 1
scaffold_4	Removed_in_V2	gene	17566002	17566428	.	-	.	name "scaffold_402316.1"; transcriptId 934328
scaffold_4	Removed_in_V2	exon	17566002	17566183	.	-	.	name "scaffold_402316.1"; transcriptId 934328
scaffold_4	Removed_in_V2	CDS	17566022	17566183	.	-	0	name "scaffold_402316.1"; proteinId 902815; exonNumber 2
scaffold_4	Removed_in_V2	exon	17566292	17566428	.	-	.	name "scaffold_402316.1"; transcriptId 934328
scaffold_4	Removed_in_V2	CDS	17566292	17566408	.	-	0	name "scaffold_402316.1"; proteinId 902815; exonNumber 1
scaffold_4	Removed_in_V2	gene	18224307	18224547	.	+	.	name "scaffold_402445.1"; transcriptId 934457
scaffold_4	Removed_in_V2	exon	18224307	18224547	.	+	.	name "scaffold_402445.1"; transcriptId 934457
scaffold_4	Removed_in_V2	CDS	18224327	18224527	.	+	0	name "scaffold_402445.1"; proteinId 902944; exonNumber 1
scaffold_4	Removed_in_V2	gene	18241705	18242083	.	-	.	name "scaffold_402451.1"; transcriptId 934463
scaffold_4	Removed_in_V2	exon	18241705	18241871	.	-	.	name "scaffold_402451.1"; transcriptId 934463
scaffold_4	Removed_in_V2	CDS	18241725	18241871	.	-	0	name "scaffold_402451.1"; proteinId 902950; exonNumber 2
scaffold_4	Removed_in_V2	exon	18241998	18242083	.	-	.	name "scaffold_402451.1"; transcriptId 934463
scaffold_4	Removed_in_V2	CDS	18241998	18242063	.	-	0	name "scaffold_402451.1"; proteinId 902950; exonNumber 1
scaffold_4	Removed_in_V2	gene	18308996	18309209	.	+	.	name "scaffold_402470.1"; transcriptId 934482
scaffold_4	Removed_in_V2	exon	18308996	18309209	.	+	.	name "scaffold_402470.1"; transcriptId 934482
scaffold_4	Removed_in_V2	CDS	18309019	18309189	.	+	0	name "scaffold_402470.1"; proteinId 902969; exonNumber 1
scaffold_4	Removed_in_V2	gene	18373132	18373598	.	+	.	name "scaffold_402490.1"; transcriptId 934502
scaffold_4	Removed_in_V2	exon	18373132	18373225	.	+	.	name "scaffold_402490.1"; transcriptId 934502
scaffold_4	Removed_in_V2	CDS	18373152	18373225	.	+	0	name "scaffold_402490.1"; proteinId 902989; exonNumber 1
scaffold_4	Removed_in_V2	exon	18373419	18373598	.	+	.	name "scaffold_402490.1"; transcriptId 934502
scaffold_4	Removed_in_V2	CDS	18373419	18373578	.	+	2	name "scaffold_402490.1"; proteinId 902989; exonNumber 2
scaffold_4	Removed_in_V2	gene	18468028	18468224	.	-	.	name "scaffold_402508.1"; transcriptId 934520
scaffold_4	Removed_in_V2	exon	18468028	18468224	.	-	.	name "scaffold_402508.1"; transcriptId 934520
scaffold_4	Removed_in_V2	CDS	18468048	18468200	.	-	0	name "scaffold_402508.1"; proteinId 903007; exonNumber 1
scaffold_4	Removed_in_V2	gene	18568030	18569366	.	-	.	name "Al_scaffold_0004_2389"; transcriptId 901739
scaffold_4	Removed_in_V2	exon	18568030	18568220	.	-	.	name "Al_scaffold_0004_2389"; transcriptId 901739
scaffold_4	Removed_in_V2	CDS	18568030	18568220	.	-	0	name "Al_scaffold_0004_2389"; proteinId 870226; exonNumber 2
scaffold_4	Removed_in_V2	exon	18569240	18569366	.	-	.	name "Al_scaffold_0004_2389"; transcriptId 901739
scaffold_4	Removed_in_V2	CDS	18569240	18569366	.	-	2	name "Al_scaffold_0004_2389"; proteinId 870226; exonNumber 1
scaffold_4	Removed_in_V2	gene	18571387	18572341	.	-	.	name "fgenesh1_pg.C_scaffold_4001945"; transcriptId 345603
scaffold_4	Removed_in_V2	exon	18571387	18571758	.	-	.	name "fgenesh1_pg.C_scaffold_4001945"; transcriptId 345603
scaffold_4	Removed_in_V2	CDS	18571387	18571758	.	-	0	name "fgenesh1_pg.C_scaffold_4001945"; proteinId 345603; exonNumber 3
scaffold_4	Removed_in_V2	exon	18571999	18572148	.	-	.	name "fgenesh1_pg.C_scaffold_4001945"; transcriptId 345603
scaffold_4	Removed_in_V2	CDS	18571999	18572148	.	-	0	name "fgenesh1_pg.C_scaffold_4001945"; proteinId 345603; exonNumber 2
scaffold_4	Removed_in_V2	exon	18572303	18572341	.	-	.	name "fgenesh1_pg.C_scaffold_4001945"; transcriptId 345603
scaffold_4	Removed_in_V2	CDS	18572303	18572341	.	-	0	name "fgenesh1_pg.C_scaffold_4001945"; proteinId 345603; exonNumber 1
scaffold_4	Removed_in_V2	gene	18606122	18606323	.	-	.	name "scaffold_402555.1"; transcriptId 934567
scaffold_4	Removed_in_V2	exon	18606122	18606323	.	-	.	name "scaffold_402555.1"; transcriptId 934567
scaffold_4	Removed_in_V2	CDS	18606142	18606303	.	-	0	name "scaffold_402555.1"; proteinId 903054; exonNumber 1
scaffold_4	Removed_in_V2	gene	18703477	18703659	.	-	.	name "Al_scaffold_0004_2419"; transcriptId 901769
scaffold_4	Removed_in_V2	exon	18703477	18703659	.	-	.	name "Al_scaffold_0004_2419"; transcriptId 901769
scaffold_4	Removed_in_V2	CDS	18703477	18703659	.	-	0	name "Al_scaffold_0004_2419"; proteinId 870256; exonNumber 1
scaffold_4	Removed_in_V2	gene	18732796	18733967	.	+	.	name "fgenesh2_kg.4__1928__AT2G38590.1"; transcriptId 482868
scaffold_4	Removed_in_V2	exon	18732796	18733194	.	+	.	name "fgenesh2_kg.4__1928__AT2G38590.1"; transcriptId 482868
scaffold_4	Removed_in_V2	CDS	18732796	18733194	.	+	0	name "fgenesh2_kg.4__1928__AT2G38590.1"; proteinId 482868; exonNumber 1
scaffold_4	Removed_in_V2	exon	18733232	18733268	.	+	.	name "fgenesh2_kg.4__1928__AT2G38590.1"; transcriptId 482868
scaffold_4	Removed_in_V2	CDS	18733232	18733268	.	+	0	name "fgenesh2_kg.4__1928__AT2G38590.1"; proteinId 482868; exonNumber 2
scaffold_4	Removed_in_V2	exon	18733338	18733500	.	+	.	name "fgenesh2_kg.4__1928__AT2G38590.1"; transcriptId 482868
scaffold_4	Removed_in_V2	CDS	18733338	18733500	.	+	1	name "fgenesh2_kg.4__1928__AT2G38590.1"; proteinId 482868; exonNumber 3
scaffold_4	Removed_in_V2	exon	18733533	18733636	.	+	.	name "fgenesh2_kg.4__1928__AT2G38590.1"; transcriptId 482868
scaffold_4	Removed_in_V2	CDS	18733533	18733636	.	+	2	name "fgenesh2_kg.4__1928__AT2G38590.1"; proteinId 482868; exonNumber 4
scaffold_4	Removed_in_V2	exon	18733667	18733802	.	+	.	name "fgenesh2_kg.4__1928__AT2G38590.1"; transcriptId 482868
scaffold_4	Removed_in_V2	CDS	18733667	18733802	.	+	1	name "fgenesh2_kg.4__1928__AT2G38590.1"; proteinId 482868; exonNumber 5
scaffold_4	Removed_in_V2	exon	18733834	18733967	.	+	.	name "fgenesh2_kg.4__1928__AT2G38590.1"; transcriptId 482868
scaffold_4	Removed_in_V2	CDS	18733834	18733954	.	+	2	name "fgenesh2_kg.4__1928__AT2G38590.1"; proteinId 482868; exonNumber 6
scaffold_4	Removed_in_V2	gene	18844613	18845130	.	-	.	name "scaffold_402625.1"; transcriptId 934637
scaffold_4	Removed_in_V2	exon	18844613	18845130	.	-	.	name "scaffold_402625.1"; transcriptId 934637
scaffold_4	Removed_in_V2	CDS	18844634	18845110	.	-	0	name "scaffold_402625.1"; proteinId 903124; exonNumber 1
scaffold_4	Removed_in_V2	gene	19192280	19193183	.	+	.	name "fgenesh2_kg.4__2036__AT2G39540.1"; transcriptId 482976
scaffold_4	Removed_in_V2	exon	19192280	19192334	.	+	.	name "fgenesh2_kg.4__2036__AT2G39540.1"; transcriptId 482976
scaffold_4	Removed_in_V2	CDS	19192280	19192334	.	+	0	name "fgenesh2_kg.4__2036__AT2G39540.1"; proteinId 482976; exonNumber 1
scaffold_4	Removed_in_V2	exon	19192675	19192769	.	+	.	name "fgenesh2_kg.4__2036__AT2G39540.1"; transcriptId 482976
scaffold_4	Removed_in_V2	CDS	19192675	19192769	.	+	1	name "fgenesh2_kg.4__2036__AT2G39540.1"; proteinId 482976; exonNumber 2
scaffold_4	Removed_in_V2	exon	19193088	19193183	.	+	.	name "fgenesh2_kg.4__2036__AT2G39540.1"; transcriptId 482976
scaffold_4	Removed_in_V2	CDS	19193088	19193183	.	+	0	name "fgenesh2_kg.4__2036__AT2G39540.1"; proteinId 482976; exonNumber 3
scaffold_4	Removed_in_V2	gene	19596958	19597816	.	-	.	name "scaffold_402795.1"; transcriptId 934807
scaffold_4	Removed_in_V2	exon	19596958	19597213	.	-	.	name "scaffold_402795.1"; transcriptId 934807
scaffold_4	Removed_in_V2	CDS	19596980	19597213	.	-	0	name "scaffold_402795.1"; proteinId 903294; exonNumber 2
scaffold_4	Removed_in_V2	exon	19597749	19597816	.	-	.	name "scaffold_402795.1"; transcriptId 934807
scaffold_4	Removed_in_V2	CDS	19597749	19597796	.	-	0	name "scaffold_402795.1"; proteinId 903294; exonNumber 1
scaffold_4	Removed_in_V2	gene	19995154	19995359	.	-	.	name "scaffold_402904.1"; transcriptId 934916
scaffold_4	Removed_in_V2	exon	19995154	19995359	.	-	.	name "scaffold_402904.1"; transcriptId 934916
scaffold_4	Removed_in_V2	CDS	19995175	19995339	.	-	0	name "scaffold_402904.1"; proteinId 903403; exonNumber 1
scaffold_4	Removed_in_V2	gene	19997044	19997469	.	+	.	name "scaffold_402905.1"; transcriptId 934917
scaffold_4	Removed_in_V2	exon	19997044	19997160	.	+	.	name "scaffold_402905.1"; transcriptId 934917
scaffold_4	Removed_in_V2	CDS	19997064	19997160	.	+	0	name "scaffold_402905.1"; proteinId 903404; exonNumber 1
scaffold_4	Removed_in_V2	exon	19997280	19997469	.	+	.	name "scaffold_402905.1"; transcriptId 934917
scaffold_4	Removed_in_V2	CDS	19997280	19997449	.	+	1	name "scaffold_402905.1"; proteinId 903404; exonNumber 2
scaffold_4	Removed_in_V2	gene	20223073	20223635	.	+	.	name "Al_scaffold_0004_2766"; transcriptId 902116
scaffold_4	Removed_in_V2	exon	20223073	20223295	.	+	.	name "Al_scaffold_0004_2766"; transcriptId 902116
scaffold_4	Removed_in_V2	CDS	20223073	20223295	.	+	0	name "Al_scaffold_0004_2766"; proteinId 870603; exonNumber 1
scaffold_4	Removed_in_V2	exon	20223359	20223459	.	+	.	name "Al_scaffold_0004_2766"; transcriptId 902116
scaffold_4	Removed_in_V2	CDS	20223359	20223459	.	+	1	name "Al_scaffold_0004_2766"; proteinId 870603; exonNumber 2
scaffold_4	Removed_in_V2	exon	20223543	20223635	.	+	.	name "Al_scaffold_0004_2766"; transcriptId 902116
scaffold_4	Removed_in_V2	CDS	20223543	20223635	.	+	0	name "Al_scaffold_0004_2766"; proteinId 870603; exonNumber 3
scaffold_4	Removed_in_V2	gene	20442231	20442762	.	-	.	name "Al_scaffold_0004_2806"; transcriptId 902156
scaffold_4	Removed_in_V2	exon	20442231	20442246	.	-	.	name "Al_scaffold_0004_2806"; transcriptId 902156
scaffold_4	Removed_in_V2	CDS	20442231	20442246	.	-	0	name "Al_scaffold_0004_2806"; proteinId 870643; exonNumber 4
scaffold_4	Removed_in_V2	exon	20442331	20442403	.	-	.	name "Al_scaffold_0004_2806"; transcriptId 902156
scaffold_4	Removed_in_V2	CDS	20442331	20442403	.	-	1	name "Al_scaffold_0004_2806"; proteinId 870643; exonNumber 3
scaffold_4	Removed_in_V2	exon	20442508	20442588	.	-	.	name "Al_scaffold_0004_2806"; transcriptId 902156
scaffold_4	Removed_in_V2	CDS	20442508	20442588	.	-	2	name "Al_scaffold_0004_2806"; proteinId 870643; exonNumber 2
scaffold_4	Removed_in_V2	exon	20442714	20442762	.	-	.	name "Al_scaffold_0004_2806"; transcriptId 902156
scaffold_4	Removed_in_V2	CDS	20442714	20442762	.	-	2	name "Al_scaffold_0004_2806"; proteinId 870643; exonNumber 1
scaffold_4	Removed_in_V2	gene	20498323	20498540	.	-	.	name "scaffold_403033.1"; transcriptId 935045
scaffold_4	Removed_in_V2	exon	20498323	20498540	.	-	.	name "scaffold_403033.1"; transcriptId 935045
scaffold_4	Removed_in_V2	CDS	20498344	20498517	.	-	0	name "scaffold_403033.1"; proteinId 903532; exonNumber 1
scaffold_4	Removed_in_V2	gene	20507822	20508457	.	+	.	name "Al_scaffold_0004_2819"; transcriptId 902169
scaffold_4	Removed_in_V2	exon	20507822	20508086	.	+	.	name "Al_scaffold_0004_2819"; transcriptId 902169
scaffold_4	Removed_in_V2	CDS	20507822	20508086	.	+	0	name "Al_scaffold_0004_2819"; proteinId 870656; exonNumber 1
scaffold_4	Removed_in_V2	exon	20508300	20508457	.	+	.	name "Al_scaffold_0004_2819"; transcriptId 902169
scaffold_4	Removed_in_V2	CDS	20508300	20508457	.	+	1	name "Al_scaffold_0004_2819"; proteinId 870656; exonNumber 2
scaffold_4	Removed_in_V2	gene	20661242	20661463	.	-	.	name "Al_scaffold_0004_2867"; transcriptId 902217
scaffold_4	Removed_in_V2	exon	20661242	20661463	.	-	.	name "Al_scaffold_0004_2867"; transcriptId 902217
scaffold_4	Removed_in_V2	CDS	20661242	20661463	.	-	0	name "Al_scaffold_0004_2867"; proteinId 870704; exonNumber 1
scaffold_4	Removed_in_V2	gene	20676658	20677799	.	+	.	name "scaffold_403087.1"; transcriptId 935099
scaffold_4	Removed_in_V2	exon	20676658	20676696	.	+	.	name "scaffold_403087.1"; transcriptId 935099
scaffold_4	Removed_in_V2	CDS	20676680	20676696	.	+	0	name "scaffold_403087.1"; proteinId 903586; exonNumber 1
scaffold_4	Removed_in_V2	exon	20676934	20677054	.	+	.	name "scaffold_403087.1"; transcriptId 935099
scaffold_4	Removed_in_V2	CDS	20676934	20677054	.	+	2	name "scaffold_403087.1"; proteinId 903586; exonNumber 2
scaffold_4	Removed_in_V2	exon	20677561	20677799	.	+	.	name "scaffold_403087.1"; transcriptId 935099
scaffold_4	Removed_in_V2	CDS	20677561	20677779	.	+	0	name "scaffold_403087.1"; proteinId 903586; exonNumber 3
scaffold_4	Removed_in_V2	gene	20727658	20728342	.	-	.	name "Al_scaffold_0004_2884"; transcriptId 902234
scaffold_4	Removed_in_V2	exon	20727658	20727741	.	-	.	name "Al_scaffold_0004_2884"; transcriptId 902234
scaffold_4	Removed_in_V2	CDS	20727658	20727741	.	-	0	name "Al_scaffold_0004_2884"; proteinId 870721; exonNumber 4
scaffold_4	Removed_in_V2	exon	20727822	20727875	.	-	.	name "Al_scaffold_0004_2884"; transcriptId 902234
scaffold_4	Removed_in_V2	CDS	20727822	20727875	.	-	0	name "Al_scaffold_0004_2884"; proteinId 870721; exonNumber 3
scaffold_4	Removed_in_V2	exon	20728073	20728092	.	-	.	name "Al_scaffold_0004_2884"; transcriptId 902234
scaffold_4	Removed_in_V2	CDS	20728073	20728092	.	-	0	name "Al_scaffold_0004_2884"; proteinId 870721; exonNumber 2
scaffold_4	Removed_in_V2	exon	20728180	20728342	.	-	.	name "Al_scaffold_0004_2884"; transcriptId 902234
scaffold_4	Removed_in_V2	CDS	20728180	20728342	.	-	2	name "Al_scaffold_0004_2884"; proteinId 870721; exonNumber 1
scaffold_4	Removed_in_V2	gene	20734861	20735796	.	+	.	name "Al_scaffold_0004_2887"; transcriptId 902237
scaffold_4	Removed_in_V2	exon	20734861	20734891	.	+	.	name "Al_scaffold_0004_2887"; transcriptId 902237
scaffold_4	Removed_in_V2	CDS	20734861	20734891	.	+	0	name "Al_scaffold_0004_2887"; proteinId 870724; exonNumber 1
scaffold_4	Removed_in_V2	exon	20735005	20735110	.	+	.	name "Al_scaffold_0004_2887"; transcriptId 902237
scaffold_4	Removed_in_V2	CDS	20735005	20735110	.	+	1	name "Al_scaffold_0004_2887"; proteinId 870724; exonNumber 2
scaffold_4	Removed_in_V2	exon	20735241	20735407	.	+	.	name "Al_scaffold_0004_2887"; transcriptId 902237
scaffold_4	Removed_in_V2	CDS	20735241	20735407	.	+	2	name "Al_scaffold_0004_2887"; proteinId 870724; exonNumber 3
scaffold_4	Removed_in_V2	exon	20735540	20735664	.	+	.	name "Al_scaffold_0004_2887"; transcriptId 902237
scaffold_4	Removed_in_V2	CDS	20735540	20735664	.	+	1	name "Al_scaffold_0004_2887"; proteinId 870724; exonNumber 4
scaffold_4	Removed_in_V2	exon	20735719	20735796	.	+	.	name "Al_scaffold_0004_2887"; transcriptId 902237
scaffold_4	Removed_in_V2	CDS	20735719	20735796	.	+	0	name "Al_scaffold_0004_2887"; proteinId 870724; exonNumber 5
scaffold_4	Removed_in_V2	gene	20795166	20795514	.	+	.	name "scaffold_403127.1"; transcriptId 935139
scaffold_4	Removed_in_V2	exon	20795166	20795514	.	+	.	name "scaffold_403127.1"; transcriptId 935139
scaffold_4	Removed_in_V2	CDS	20795186	20795494	.	+	0	name "scaffold_403127.1"; proteinId 903626; exonNumber 1
scaffold_4	Removed_in_V2	gene	21141463	21141771	.	+	.	name "scaffold_403205.1"; transcriptId 935217
scaffold_4	Removed_in_V2	exon	21141463	21141552	.	+	.	name "scaffold_403205.1"; transcriptId 935217
scaffold_4	Removed_in_V2	CDS	21141483	21141552	.	+	0	name "scaffold_403205.1"; proteinId 903704; exonNumber 1
scaffold_4	Removed_in_V2	exon	21141597	21141771	.	+	.	name "scaffold_403205.1"; transcriptId 935217
scaffold_4	Removed_in_V2	CDS	21141597	21141751	.	+	1	name "scaffold_403205.1"; proteinId 903704; exonNumber 2
scaffold_4	Removed_in_V2	gene	21288879	21289298	.	-	.	name "scaffold_403250.1"; transcriptId 935262
scaffold_4	Removed_in_V2	exon	21288879	21289090	.	-	.	name "scaffold_403250.1"; transcriptId 935262
scaffold_4	Removed_in_V2	CDS	21288899	21289090	.	-	0	name "scaffold_403250.1"; proteinId 903749; exonNumber 2
scaffold_4	Removed_in_V2	exon	21289207	21289298	.	-	.	name "scaffold_403250.1"; transcriptId 935262
scaffold_4	Removed_in_V2	CDS	21289207	21289278	.	-	0	name "scaffold_403250.1"; proteinId 903749; exonNumber 1
scaffold_4	Removed_in_V2	gene	21580708	21582732	.	+	.	name "scaffold_403342.1"; transcriptId 935354
scaffold_4	Removed_in_V2	exon	21580708	21580752	.	+	.	name "scaffold_403342.1"; transcriptId 935354
scaffold_4	Removed_in_V2	CDS	21580732	21580752	.	+	0	name "scaffold_403342.1"; proteinId 903841; exonNumber 1
scaffold_4	Removed_in_V2	exon	21580812	21580886	.	+	.	name "scaffold_403342.1"; transcriptId 935354
scaffold_4	Removed_in_V2	CDS	21580812	21580886	.	+	0	name "scaffold_403342.1"; proteinId 903841; exonNumber 2
scaffold_4	Removed_in_V2	exon	21581155	21581361	.	+	.	name "scaffold_403342.1"; transcriptId 935354
scaffold_4	Removed_in_V2	CDS	21581155	21581361	.	+	0	name "scaffold_403342.1"; proteinId 903841; exonNumber 3
scaffold_4	Removed_in_V2	exon	21582187	21582243	.	+	.	name "scaffold_403342.1"; transcriptId 935354
scaffold_4	Removed_in_V2	CDS	21582187	21582243	.	+	0	name "scaffold_403342.1"; proteinId 903841; exonNumber 4
scaffold_4	Removed_in_V2	exon	21582557	21582732	.	+	.	name "scaffold_403342.1"; transcriptId 935354
scaffold_4	Removed_in_V2	CDS	21582557	21582712	.	+	0	name "scaffold_403342.1"; proteinId 903841; exonNumber 5
scaffold_4	Removed_in_V2	gene	21603518	21603759	.	+	.	name "scaffold_403350.1"; transcriptId 935362
scaffold_4	Removed_in_V2	exon	21603518	21603759	.	+	.	name "scaffold_403350.1"; transcriptId 935362
scaffold_4	Removed_in_V2	CDS	21603542	21603739	.	+	0	name "scaffold_403350.1"; proteinId 903849; exonNumber 1
scaffold_4	Removed_in_V2	gene	21800779	21800972	.	+	.	name "scaffold_403407.1"; transcriptId 935419
scaffold_4	Removed_in_V2	exon	21800779	21800972	.	+	.	name "scaffold_403407.1"; transcriptId 935419
scaffold_4	Removed_in_V2	CDS	21800800	21800952	.	+	0	name "scaffold_403407.1"; proteinId 903906; exonNumber 1
scaffold_4	Removed_in_V2	gene	22012232	22012455	.	-	.	name "scaffold_403457.1"; transcriptId 935469
scaffold_4	Removed_in_V2	exon	22012232	22012455	.	-	.	name "scaffold_403457.1"; transcriptId 935469
scaffold_4	Removed_in_V2	CDS	22012252	22012434	.	-	0	name "scaffold_403457.1"; proteinId 903956; exonNumber 1
scaffold_4	Removed_in_V2	gene	22042246	22042522	.	+	.	name "scaffold_403464.1"; transcriptId 935476
scaffold_4	Removed_in_V2	exon	22042246	22042522	.	+	.	name "scaffold_403464.1"; transcriptId 935476
scaffold_4	Removed_in_V2	CDS	22042267	22042500	.	+	0	name "scaffold_403464.1"; proteinId 903963; exonNumber 1
scaffold_4	Removed_in_V2	gene	22267494	22267858	.	+	.	name "Al_scaffold_0004_3263"; transcriptId 902613
scaffold_4	Removed_in_V2	exon	22267494	22267675	.	+	.	name "Al_scaffold_0004_3263"; transcriptId 902613
scaffold_4	Removed_in_V2	CDS	22267494	22267675	.	+	0	name "Al_scaffold_0004_3263"; proteinId 871100; exonNumber 1
scaffold_4	Removed_in_V2	exon	22267783	22267858	.	+	.	name "Al_scaffold_0004_3263"; transcriptId 902613
scaffold_4	Removed_in_V2	CDS	22267783	22267858	.	+	2	name "Al_scaffold_0004_3263"; proteinId 871100; exonNumber 2
scaffold_4	Removed_in_V2	gene	22269695	22270545	.	-	.	name "scaffold_403524.1"; transcriptId 935536
scaffold_4	Removed_in_V2	exon	22269695	22269971	.	-	.	name "scaffold_403524.1"; transcriptId 935536
scaffold_4	Removed_in_V2	CDS	22269717	22269971	.	-	0	name "scaffold_403524.1"; proteinId 904023; exonNumber 2
scaffold_4	Removed_in_V2	exon	22270463	22270545	.	-	.	name "scaffold_403524.1"; transcriptId 935536
scaffold_4	Removed_in_V2	CDS	22270463	22270525	.	-	0	name "scaffold_403524.1"; proteinId 904023; exonNumber 1
scaffold_4	Removed_in_V2	gene	22282544	22283502	.	+	.	name "scaffold_403528.1"; transcriptId 935540
scaffold_4	Removed_in_V2	exon	22282544	22282652	.	+	.	name "scaffold_403528.1"; transcriptId 935540
scaffold_4	Removed_in_V2	CDS	22282565	22282652	.	+	0	name "scaffold_403528.1"; proteinId 904027; exonNumber 1
scaffold_4	Removed_in_V2	exon	22283145	22283211	.	+	.	name "scaffold_403528.1"; transcriptId 935540
scaffold_4	Removed_in_V2	CDS	22283145	22283211	.	+	1	name "scaffold_403528.1"; proteinId 904027; exonNumber 2
scaffold_4	Removed_in_V2	exon	22283302	22283365	.	+	.	name "scaffold_403528.1"; transcriptId 935540
scaffold_4	Removed_in_V2	CDS	22283302	22283365	.	+	2	name "scaffold_403528.1"; proteinId 904027; exonNumber 3
scaffold_4	Removed_in_V2	exon	22283446	22283502	.	+	.	name "scaffold_403528.1"; transcriptId 935540
scaffold_4	Removed_in_V2	CDS	22283446	22283481	.	+	0	name "scaffold_403528.1"; proteinId 904027; exonNumber 4
scaffold_4	Removed_in_V2	gene	23296895	23297101	.	-	.	name "scaffold_403789.1"; transcriptId 935801
scaffold_4	Removed_in_V2	exon	23296895	23297101	.	-	.	name "scaffold_403789.1"; transcriptId 935801
scaffold_4	Removed_in_V2	CDS	23296919	23297080	.	-	0	name "scaffold_403789.1"; proteinId 904288; exonNumber 1
scaffold_408	Removed_in_V2	gene	231	432	.	-	.	name "scaffold_40800001.1"; transcriptId 952149
scaffold_408	Removed_in_V2	exon	231	432	.	-	.	name "scaffold_40800001.1"; transcriptId 952149
scaffold_408	Removed_in_V2	CDS	251	412	.	-	0	name "scaffold_40800001.1"; proteinId 920636; exonNumber 1
scaffold_429	Removed_in_V2	gene	2038	2480	.	+	.	name "scaffold_42900001.1"; transcriptId 952166
scaffold_429	Removed_in_V2	exon	2038	2104	.	+	.	name "scaffold_42900001.1"; transcriptId 952166
scaffold_429	Removed_in_V2	CDS	2058	2104	.	+	0	name "scaffold_42900001.1"; proteinId 920653; exonNumber 1
scaffold_429	Removed_in_V2	exon	2208	2480	.	+	.	name "scaffold_42900001.1"; transcriptId 952166
scaffold_429	Removed_in_V2	CDS	2208	2460	.	+	2	name "scaffold_42900001.1"; proteinId 920653; exonNumber 2
scaffold_436	Removed_in_V2	gene	4797	5493	.	-	.	name "Al_scaffold_0436_1"; transcriptId 887561
scaffold_436	Removed_in_V2	exon	4797	5078	.	-	.	name "Al_scaffold_0436_1"; transcriptId 887561
scaffold_436	Removed_in_V2	CDS	4797	5078	.	-	0	name "Al_scaffold_0436_1"; proteinId 856048; exonNumber 3
scaffold_436	Removed_in_V2	exon	5133	5237	.	-	.	name "Al_scaffold_0436_1"; transcriptId 887561
scaffold_436	Removed_in_V2	CDS	5133	5237	.	-	0	name "Al_scaffold_0436_1"; proteinId 856048; exonNumber 2
scaffold_436	Removed_in_V2	exon	5347	5493	.	-	.	name "Al_scaffold_0436_1"; transcriptId 887561
scaffold_436	Removed_in_V2	CDS	5347	5493	.	-	0	name "Al_scaffold_0436_1"; proteinId 856048; exonNumber 1
scaffold_474	Removed_in_V2	gene	5022	5435	.	+	.	name "fgenesh2_kg.474__9__AT5G42955.1"; transcriptId 497449
scaffold_474	Removed_in_V2	exon	5022	5256	.	+	.	name "fgenesh2_kg.474__9__AT5G42955.1"; transcriptId 497449
scaffold_474	Removed_in_V2	CDS	5064	5256	.	+	0	name "fgenesh2_kg.474__9__AT5G42955.1"; proteinId 497449; exonNumber 1
scaffold_474	Removed_in_V2	exon	5287	5435	.	+	.	name "fgenesh2_kg.474__9__AT5G42955.1"; transcriptId 497449
scaffold_474	Removed_in_V2	CDS	5287	5411	.	+	1	name "fgenesh2_kg.474__9__AT5G42955.1"; proteinId 497449; exonNumber 2
scaffold_474	Removed_in_V2	gene	7215	7562	.	+	.	name "fgenesh2_kg.474__14__AT5G42957.1"; transcriptId 497454
scaffold_474	Removed_in_V2	exon	7215	7371	.	+	.	name "fgenesh2_kg.474__14__AT5G42957.1"; transcriptId 497454
scaffold_474	Removed_in_V2	CDS	7215	7371	.	+	0	name "fgenesh2_kg.474__14__AT5G42957.1"; proteinId 497454; exonNumber 1
scaffold_474	Removed_in_V2	exon	7429	7562	.	+	.	name "fgenesh2_kg.474__14__AT5G42957.1"; transcriptId 497454
scaffold_474	Removed_in_V2	CDS	7429	7562	.	+	1	name "fgenesh2_kg.474__14__AT5G42957.1"; proteinId 497454; exonNumber 2
scaffold_48	Removed_in_V2	gene	41515	41710	.	+	.	name "scaffold_4800006.1"; transcriptId 952250
scaffold_48	Removed_in_V2	exon	41515	41710	.	+	.	name "scaffold_4800006.1"; transcriptId 952250
scaffold_48	Removed_in_V2	CDS	41535	41690	.	+	0	name "scaffold_4800006.1"; proteinId 920737; exonNumber 1
scaffold_5	Removed_in_V2	gene	50931	51138	.	-	.	name "scaffold_500002.1"; transcriptId 935811
scaffold_5	Removed_in_V2	exon	50931	51138	.	-	.	name "scaffold_500002.1"; transcriptId 935811
scaffold_5	Removed_in_V2	CDS	50952	51116	.	-	0	name "scaffold_500002.1"; proteinId 904298; exonNumber 1
scaffold_5	Removed_in_V2	gene	318985	319690	.	-	.	name "Al_scaffold_0005_60"; transcriptId 896094
scaffold_5	Removed_in_V2	exon	318985	319042	.	-	.	name "Al_scaffold_0005_60"; transcriptId 896094
scaffold_5	Removed_in_V2	CDS	318985	319042	.	-	0	name "Al_scaffold_0005_60"; proteinId 864581; exonNumber 4
scaffold_5	Removed_in_V2	exon	319132	319344	.	-	.	name "Al_scaffold_0005_60"; transcriptId 896094
scaffold_5	Removed_in_V2	CDS	319132	319344	.	-	1	name "Al_scaffold_0005_60"; proteinId 864581; exonNumber 3
scaffold_5	Removed_in_V2	exon	319417	319522	.	-	.	name "Al_scaffold_0005_60"; transcriptId 896094
scaffold_5	Removed_in_V2	CDS	319417	319522	.	-	1	name "Al_scaffold_0005_60"; proteinId 864581; exonNumber 2
scaffold_5	Removed_in_V2	exon	319609	319690	.	-	.	name "Al_scaffold_0005_60"; transcriptId 896094
scaffold_5	Removed_in_V2	CDS	319609	319690	.	-	2	name "Al_scaffold_0005_60"; proteinId 864581; exonNumber 1
scaffold_5	Removed_in_V2	gene	357753	357999	.	-	.	name "scaffold_500073.1"; transcriptId 935882
scaffold_5	Removed_in_V2	exon	357753	357999	.	-	.	name "scaffold_500073.1"; transcriptId 935882
scaffold_5	Removed_in_V2	CDS	357773	357979	.	-	0	name "scaffold_500073.1"; proteinId 904369; exonNumber 1
scaffold_5	Removed_in_V2	gene	413874	414142	.	-	.	name "scaffold_500087.1"; transcriptId 935896
scaffold_5	Removed_in_V2	exon	413874	414142	.	-	.	name "scaffold_500087.1"; transcriptId 935896
scaffold_5	Removed_in_V2	CDS	413895	414122	.	-	0	name "scaffold_500087.1"; proteinId 904383; exonNumber 1
scaffold_5	Removed_in_V2	gene	426410	426774	.	+	.	name "scaffold_500089.1"; transcriptId 935898
scaffold_5	Removed_in_V2	exon	426410	426774	.	+	.	name "scaffold_500089.1"; transcriptId 935898
scaffold_5	Removed_in_V2	CDS	426431	426754	.	+	0	name "scaffold_500089.1"; proteinId 904385; exonNumber 1
scaffold_5	Removed_in_V2	gene	677485	677730	.	-	.	name "Al_scaffold_0005_122"; transcriptId 896156
scaffold_5	Removed_in_V2	exon	677485	677730	.	-	.	name "Al_scaffold_0005_122"; transcriptId 896156
scaffold_5	Removed_in_V2	CDS	677485	677730	.	-	0	name "Al_scaffold_0005_122"; proteinId 864643; exonNumber 1
scaffold_5	Removed_in_V2	gene	737958	738192	.	+	.	name "scaffold_500141.1"; transcriptId 935950
scaffold_5	Removed_in_V2	exon	737958	738192	.	+	.	name "scaffold_500141.1"; transcriptId 935950
scaffold_5	Removed_in_V2	CDS	737978	738172	.	+	0	name "scaffold_500141.1"; proteinId 904437; exonNumber 1
scaffold_5	Removed_in_V2	gene	810974	811269	.	-	.	name "scaffold_500164.1"; transcriptId 935973
scaffold_5	Removed_in_V2	exon	810974	811269	.	-	.	name "scaffold_500164.1"; transcriptId 935973
scaffold_5	Removed_in_V2	CDS	810995	811249	.	-	0	name "scaffold_500164.1"; proteinId 904460; exonNumber 1
scaffold_5	Removed_in_V2	gene	811675	812052	.	-	.	name "scaffold_500165.1"; transcriptId 935974
scaffold_5	Removed_in_V2	exon	811675	812052	.	-	.	name "scaffold_500165.1"; transcriptId 935974
scaffold_5	Removed_in_V2	CDS	811697	812032	.	-	0	name "scaffold_500165.1"; proteinId 904461; exonNumber 1
scaffold_5	Removed_in_V2	gene	936581	937385	.	-	.	name "Al_scaffold_0005_162"; transcriptId 896196
scaffold_5	Removed_in_V2	exon	936581	936630	.	-	.	name "Al_scaffold_0005_162"; transcriptId 896196
scaffold_5	Removed_in_V2	CDS	936581	936630	.	-	0	name "Al_scaffold_0005_162"; proteinId 864683; exonNumber 4
scaffold_5	Removed_in_V2	exon	936768	937042	.	-	.	name "Al_scaffold_0005_162"; transcriptId 896196
scaffold_5	Removed_in_V2	CDS	936768	937042	.	-	2	name "Al_scaffold_0005_162"; proteinId 864683; exonNumber 3
scaffold_5	Removed_in_V2	exon	937151	937173	.	-	.	name "Al_scaffold_0005_162"; transcriptId 896196
scaffold_5	Removed_in_V2	CDS	937151	937173	.	-	1	name "Al_scaffold_0005_162"; proteinId 864683; exonNumber 2
scaffold_5	Removed_in_V2	exon	937233	937385	.	-	.	name "Al_scaffold_0005_162"; transcriptId 896196
scaffold_5	Removed_in_V2	CDS	937233	937385	.	-	0	name "Al_scaffold_0005_162"; proteinId 864683; exonNumber 1
scaffold_5	Removed_in_V2	gene	1035259	1035520	.	-	.	name "scaffold_500211.1"; transcriptId 936020
scaffold_5	Removed_in_V2	exon	1035259	1035520	.	-	.	name "scaffold_500211.1"; transcriptId 936020
scaffold_5	Removed_in_V2	CDS	1035279	1035500	.	-	0	name "scaffold_500211.1"; proteinId 904507; exonNumber 1
scaffold_5	Removed_in_V2	gene	1110128	1110901	.	+	.	name "scaffold_500223.1"; transcriptId 936032
scaffold_5	Removed_in_V2	exon	1110128	1110318	.	+	.	name "scaffold_500223.1"; transcriptId 936032
scaffold_5	Removed_in_V2	CDS	1110148	1110318	.	+	0	name "scaffold_500223.1"; proteinId 904519; exonNumber 1
scaffold_5	Removed_in_V2	exon	1110413	1110459	.	+	.	name "scaffold_500223.1"; transcriptId 936032
scaffold_5	Removed_in_V2	CDS	1110413	1110459	.	+	0	name "scaffold_500223.1"; proteinId 904519; exonNumber 2
scaffold_5	Removed_in_V2	exon	1110576	1110656	.	+	.	name "scaffold_500223.1"; transcriptId 936032
scaffold_5	Removed_in_V2	CDS	1110576	1110656	.	+	2	name "scaffold_500223.1"; proteinId 904519; exonNumber 3
scaffold_5	Removed_in_V2	exon	1110766	1110901	.	+	.	name "scaffold_500223.1"; transcriptId 936032
scaffold_5	Removed_in_V2	CDS	1110766	1110880	.	+	2	name "scaffold_500223.1"; proteinId 904519; exonNumber 4
scaffold_5	Removed_in_V2	gene	1111081	1111410	.	+	.	name "scaffold_500224.1"; transcriptId 936033
scaffold_5	Removed_in_V2	exon	1111081	1111410	.	+	.	name "scaffold_500224.1"; transcriptId 936033
scaffold_5	Removed_in_V2	CDS	1111101	1111385	.	+	0	name "scaffold_500224.1"; proteinId 904520; exonNumber 1
scaffold_5	Removed_in_V2	gene	1767416	1767698	.	-	.	name "scaffold_500309.1"; transcriptId 936118
scaffold_5	Removed_in_V2	exon	1767416	1767698	.	-	.	name "scaffold_500309.1"; transcriptId 936118
scaffold_5	Removed_in_V2	CDS	1767436	1767678	.	-	0	name "scaffold_500309.1"; proteinId 904605; exonNumber 1
scaffold_5	Removed_in_V2	gene	1900914	1901152	.	+	.	name "scaffold_500338.1"; transcriptId 936147
scaffold_5	Removed_in_V2	exon	1900914	1901152	.	+	.	name "scaffold_500338.1"; transcriptId 936147
scaffold_5	Removed_in_V2	CDS	1900934	1901131	.	+	0	name "scaffold_500338.1"; proteinId 904634; exonNumber 1
scaffold_5	Removed_in_V2	gene	2109622	2109846	.	-	.	name "scaffold_500385.1"; transcriptId 936194
scaffold_5	Removed_in_V2	exon	2109622	2109846	.	-	.	name "scaffold_500385.1"; transcriptId 936194
scaffold_5	Removed_in_V2	CDS	2109643	2109825	.	-	0	name "scaffold_500385.1"; proteinId 904681; exonNumber 1
scaffold_5	Removed_in_V2	gene	2135276	2135850	.	+	.	name "Al_scaffold_0005_340"; transcriptId 896374
scaffold_5	Removed_in_V2	exon	2135276	2135504	.	+	.	name "Al_scaffold_0005_340"; transcriptId 896374
scaffold_5	Removed_in_V2	CDS	2135276	2135504	.	+	0	name "Al_scaffold_0005_340"; proteinId 864861; exonNumber 1
scaffold_5	Removed_in_V2	exon	2135570	2135850	.	+	.	name "Al_scaffold_0005_340"; transcriptId 896374
scaffold_5	Removed_in_V2	CDS	2135570	2135850	.	+	1	name "Al_scaffold_0005_340"; proteinId 864861; exonNumber 2
scaffold_5	Removed_in_V2	gene	2146591	2146781	.	+	.	name "scaffold_500393.1"; transcriptId 936202
scaffold_5	Removed_in_V2	exon	2146591	2146781	.	+	.	name "scaffold_500393.1"; transcriptId 936202
scaffold_5	Removed_in_V2	CDS	2146611	2146760	.	+	0	name "scaffold_500393.1"; proteinId 904689; exonNumber 1
scaffold_5	Removed_in_V2	gene	2158309	2158783	.	+	.	name "scaffold_500397.1"; transcriptId 936206
scaffold_5	Removed_in_V2	exon	2158309	2158377	.	+	.	name "scaffold_500397.1"; transcriptId 936206
scaffold_5	Removed_in_V2	CDS	2158329	2158377	.	+	0	name "scaffold_500397.1"; proteinId 904693; exonNumber 1
scaffold_5	Removed_in_V2	exon	2158474	2158783	.	+	.	name "scaffold_500397.1"; transcriptId 936206
scaffold_5	Removed_in_V2	CDS	2158474	2158763	.	+	1	name "scaffold_500397.1"; proteinId 904693; exonNumber 2
scaffold_5	Removed_in_V2	gene	2205202	2205414	.	-	.	name "scaffold_500411.1"; transcriptId 936220
scaffold_5	Removed_in_V2	exon	2205202	2205414	.	-	.	name "scaffold_500411.1"; transcriptId 936220
scaffold_5	Removed_in_V2	CDS	2205222	2205389	.	-	0	name "scaffold_500411.1"; proteinId 904707; exonNumber 1
scaffold_5	Removed_in_V2	gene	2348225	2349167	.	+	.	name "fgenesh1_pg.C_scaffold_5000318"; transcriptId 346926
scaffold_5	Removed_in_V2	exon	2348225	2348285	.	+	.	name "fgenesh1_pg.C_scaffold_5000318"; transcriptId 346926
scaffold_5	Removed_in_V2	CDS	2348225	2348285	.	+	0	name "fgenesh1_pg.C_scaffold_5000318"; proteinId 346926; exonNumber 1
scaffold_5	Removed_in_V2	exon	2348534	2348886	.	+	.	name "fgenesh1_pg.C_scaffold_5000318"; transcriptId 346926
scaffold_5	Removed_in_V2	CDS	2348534	2348886	.	+	1	name "fgenesh1_pg.C_scaffold_5000318"; proteinId 346926; exonNumber 2
scaffold_5	Removed_in_V2	exon	2349150	2349167	.	+	.	name "fgenesh1_pg.C_scaffold_5000318"; transcriptId 346926
scaffold_5	Removed_in_V2	CDS	2349150	2349167	.	+	0	name "fgenesh1_pg.C_scaffold_5000318"; proteinId 346926; exonNumber 3
scaffold_5	Removed_in_V2	gene	2476184	2476695	.	+	.	name "scaffold_500454.1"; transcriptId 936263
scaffold_5	Removed_in_V2	exon	2476184	2476349	.	+	.	name "scaffold_500454.1"; transcriptId 936263
scaffold_5	Removed_in_V2	CDS	2476204	2476349	.	+	0	name "scaffold_500454.1"; proteinId 904750; exonNumber 1
scaffold_5	Removed_in_V2	exon	2476531	2476695	.	+	.	name "scaffold_500454.1"; transcriptId 936263
scaffold_5	Removed_in_V2	CDS	2476531	2476675	.	+	2	name "scaffold_500454.1"; proteinId 904750; exonNumber 2
scaffold_5	Removed_in_V2	gene	2808342	2808925	.	+	.	name "Al_scaffold_0005_466"; transcriptId 896500
scaffold_5	Removed_in_V2	exon	2808342	2808395	.	+	.	name "Al_scaffold_0005_466"; transcriptId 896500
scaffold_5	Removed_in_V2	CDS	2808342	2808395	.	+	0	name "Al_scaffold_0005_466"; proteinId 864987; exonNumber 1
scaffold_5	Removed_in_V2	exon	2808484	2808551	.	+	.	name "Al_scaffold_0005_466"; transcriptId 896500
scaffold_5	Removed_in_V2	CDS	2808484	2808551	.	+	0	name "Al_scaffold_0005_466"; proteinId 864987; exonNumber 2
scaffold_5	Removed_in_V2	exon	2808756	2808804	.	+	.	name "Al_scaffold_0005_466"; transcriptId 896500
scaffold_5	Removed_in_V2	CDS	2808756	2808804	.	+	2	name "Al_scaffold_0005_466"; proteinId 864987; exonNumber 3
scaffold_5	Removed_in_V2	exon	2808860	2808925	.	+	.	name "Al_scaffold_0005_466"; transcriptId 896500
scaffold_5	Removed_in_V2	CDS	2808860	2808925	.	+	0	name "Al_scaffold_0005_466"; proteinId 864987; exonNumber 4
scaffold_5	Removed_in_V2	gene	2829779	2830108	.	-	.	name "Al_scaffold_0005_473"; transcriptId 896507
scaffold_5	Removed_in_V2	exon	2829779	2829952	.	-	.	name "Al_scaffold_0005_473"; transcriptId 896507
scaffold_5	Removed_in_V2	CDS	2829779	2829952	.	-	0	name "Al_scaffold_0005_473"; proteinId 864994; exonNumber 2
scaffold_5	Removed_in_V2	exon	2830052	2830108	.	-	.	name "Al_scaffold_0005_473"; transcriptId 896507
scaffold_5	Removed_in_V2	CDS	2830052	2830108	.	-	0	name "Al_scaffold_0005_473"; proteinId 864994; exonNumber 1
scaffold_5	Removed_in_V2	gene	2850226	2851860	.	-	.	name "Al_scaffold_0005_474"; transcriptId 896508
scaffold_5	Removed_in_V2	exon	2850226	2850408	.	-	.	name "Al_scaffold_0005_474"; transcriptId 896508
scaffold_5	Removed_in_V2	CDS	2850226	2850408	.	-	0	name "Al_scaffold_0005_474"; proteinId 864995; exonNumber 7
scaffold_5	Removed_in_V2	exon	2850551	2850598	.	-	.	name "Al_scaffold_0005_474"; transcriptId 896508
scaffold_5	Removed_in_V2	CDS	2850551	2850598	.	-	0	name "Al_scaffold_0005_474"; proteinId 864995; exonNumber 6
scaffold_5	Removed_in_V2	exon	2850708	2850779	.	-	.	name "Al_scaffold_0005_474"; transcriptId 896508
scaffold_5	Removed_in_V2	CDS	2850708	2850779	.	-	0	name "Al_scaffold_0005_474"; proteinId 864995; exonNumber 5
scaffold_5	Removed_in_V2	exon	2850866	2850925	.	-	.	name "Al_scaffold_0005_474"; transcriptId 896508
scaffold_5	Removed_in_V2	CDS	2850866	2850925	.	-	0	name "Al_scaffold_0005_474"; proteinId 864995; exonNumber 4
scaffold_5	Removed_in_V2	exon	2851089	2851136	.	-	.	name "Al_scaffold_0005_474"; transcriptId 896508
scaffold_5	Removed_in_V2	CDS	2851089	2851136	.	-	0	name "Al_scaffold_0005_474"; proteinId 864995; exonNumber 3
scaffold_5	Removed_in_V2	exon	2851349	2851429	.	-	.	name "Al_scaffold_0005_474"; transcriptId 896508
scaffold_5	Removed_in_V2	CDS	2851349	2851429	.	-	0	name "Al_scaffold_0005_474"; proteinId 864995; exonNumber 2
scaffold_5	Removed_in_V2	exon	2851855	2851860	.	-	.	name "Al_scaffold_0005_474"; transcriptId 896508
scaffold_5	Removed_in_V2	CDS	2851855	2851860	.	-	0	name "Al_scaffold_0005_474"; proteinId 864995; exonNumber 1
scaffold_5	Removed_in_V2	gene	3126387	3126623	.	+	.	name "scaffold_500586.1"; transcriptId 936395
scaffold_5	Removed_in_V2	exon	3126387	3126623	.	+	.	name "scaffold_500586.1"; transcriptId 936395
scaffold_5	Removed_in_V2	CDS	3126407	3126601	.	+	0	name "scaffold_500586.1"; proteinId 904882; exonNumber 1
scaffold_5	Removed_in_V2	gene	3192300	3192490	.	-	.	name "scaffold_500594.1"; transcriptId 936403
scaffold_5	Removed_in_V2	exon	3192300	3192490	.	-	.	name "scaffold_500594.1"; transcriptId 936403
scaffold_5	Removed_in_V2	CDS	3192321	3192470	.	-	0	name "scaffold_500594.1"; proteinId 904890; exonNumber 1
scaffold_5	Removed_in_V2	gene	3447358	3448528	.	-	.	name "Al_scaffold_0005_566"; transcriptId 896600
scaffold_5	Removed_in_V2	exon	3447358	3447706	.	-	.	name "Al_scaffold_0005_566"; transcriptId 896600
scaffold_5	Removed_in_V2	CDS	3447358	3447706	.	-	0	name "Al_scaffold_0005_566"; proteinId 865087; exonNumber 3
scaffold_5	Removed_in_V2	exon	3447754	3447806	.	-	.	name "Al_scaffold_0005_566"; transcriptId 896600
scaffold_5	Removed_in_V2	CDS	3447754	3447806	.	-	1	name "Al_scaffold_0005_566"; proteinId 865087; exonNumber 2
scaffold_5	Removed_in_V2	exon	3448514	3448528	.	-	.	name "Al_scaffold_0005_566"; transcriptId 896600
scaffold_5	Removed_in_V2	CDS	3448514	3448528	.	-	0	name "Al_scaffold_0005_566"; proteinId 865087; exonNumber 1
scaffold_5	Removed_in_V2	gene	3538305	3539595	.	-	.	name "scaffold_500643.1"; transcriptId 936452
scaffold_5	Removed_in_V2	exon	3538305	3538887	.	-	.	name "scaffold_500643.1"; transcriptId 936452
scaffold_5	Removed_in_V2	CDS	3538325	3538887	.	-	0	name "scaffold_500643.1"; proteinId 904939; exonNumber 2
scaffold_5	Removed_in_V2	exon	3538987	3539595	.	-	.	name "scaffold_500643.1"; transcriptId 936452
scaffold_5	Removed_in_V2	CDS	3538987	3539575	.	-	2	name "scaffold_500643.1"; proteinId 904939; exonNumber 1
scaffold_5	Removed_in_V2	gene	3544878	3545686	.	-	.	name "scaffold_500646.1"; transcriptId 936455
scaffold_5	Removed_in_V2	exon	3544878	3545186	.	-	.	name "scaffold_500646.1"; transcriptId 936455
scaffold_5	Removed_in_V2	CDS	3544901	3545186	.	-	0	name "scaffold_500646.1"; proteinId 904942; exonNumber 2
scaffold_5	Removed_in_V2	exon	3545398	3545686	.	-	.	name "scaffold_500646.1"; transcriptId 936455
scaffold_5	Removed_in_V2	CDS	3545398	3545666	.	-	1	name "scaffold_500646.1"; proteinId 904942; exonNumber 1
scaffold_5	Removed_in_V2	gene	3620496	3621883	.	-	.	name "scaffold_500659.1"; transcriptId 936468
scaffold_5	Removed_in_V2	exon	3620496	3620637	.	-	.	name "scaffold_500659.1"; transcriptId 936468
scaffold_5	Removed_in_V2	CDS	3620516	3620637	.	-	0	name "scaffold_500659.1"; proteinId 904955; exonNumber 3
scaffold_5	Removed_in_V2	exon	3621404	3621457	.	-	.	name "scaffold_500659.1"; transcriptId 936468
scaffold_5	Removed_in_V2	CDS	3621404	3621457	.	-	2	name "scaffold_500659.1"; proteinId 904955; exonNumber 2
scaffold_5	Removed_in_V2	exon	3621859	3621883	.	-	.	name "scaffold_500659.1"; transcriptId 936468
scaffold_5	Removed_in_V2	CDS	3621859	3621862	.	-	2	name "scaffold_500659.1"; proteinId 904955; exonNumber 1
scaffold_5	Removed_in_V2	gene	3656224	3656480	.	+	.	name "Al_scaffold_0005_595"; transcriptId 896629
scaffold_5	Removed_in_V2	exon	3656224	3656253	.	+	.	name "Al_scaffold_0005_595"; transcriptId 896629
scaffold_5	Removed_in_V2	CDS	3656224	3656253	.	+	0	name "Al_scaffold_0005_595"; proteinId 865116; exonNumber 1
scaffold_5	Removed_in_V2	exon	3656307	3656480	.	+	.	name "Al_scaffold_0005_595"; transcriptId 896629
scaffold_5	Removed_in_V2	CDS	3656307	3656480	.	+	0	name "Al_scaffold_0005_595"; proteinId 865116; exonNumber 2
scaffold_5	Removed_in_V2	gene	3680681	3681137	.	+	.	name "scaffold_500667.1"; transcriptId 936476
scaffold_5	Removed_in_V2	exon	3680681	3680864	.	+	.	name "scaffold_500667.1"; transcriptId 936476
scaffold_5	Removed_in_V2	CDS	3680702	3680864	.	+	0	name "scaffold_500667.1"; proteinId 904963; exonNumber 1
scaffold_5	Removed_in_V2	exon	3680941	3681137	.	+	.	name "scaffold_500667.1"; transcriptId 936476
scaffold_5	Removed_in_V2	CDS	3680941	3681116	.	+	1	name "scaffold_500667.1"; proteinId 904963; exonNumber 2
scaffold_5	Removed_in_V2	gene	3694133	3694541	.	+	.	name "scaffold_500671.1"; transcriptId 936480
scaffold_5	Removed_in_V2	exon	3694133	3694541	.	+	.	name "scaffold_500671.1"; transcriptId 936480
scaffold_5	Removed_in_V2	CDS	3694153	3694521	.	+	0	name "scaffold_500671.1"; proteinId 904967; exonNumber 1
scaffold_5	Removed_in_V2	gene	3709809	3710115	.	-	.	name "scaffold_500676.1"; transcriptId 936485
scaffold_5	Removed_in_V2	exon	3709809	3710115	.	-	.	name "scaffold_500676.1"; transcriptId 936485
scaffold_5	Removed_in_V2	CDS	3709829	3710095	.	-	0	name "scaffold_500676.1"; proteinId 904972; exonNumber 1
scaffold_5	Removed_in_V2	gene	4203351	4204080	.	+	.	name "scaffold_500755.1"; transcriptId 936564
scaffold_5	Removed_in_V2	exon	4203351	4203440	.	+	.	name "scaffold_500755.1"; transcriptId 936564
scaffold_5	Removed_in_V2	CDS	4203371	4203440	.	+	0	name "scaffold_500755.1"; proteinId 905051; exonNumber 1
scaffold_5	Removed_in_V2	exon	4203769	4204080	.	+	.	name "scaffold_500755.1"; transcriptId 936564
scaffold_5	Removed_in_V2	CDS	4203769	4204058	.	+	1	name "scaffold_500755.1"; proteinId 905051; exonNumber 2
scaffold_5	Removed_in_V2	gene	4553721	4554865	.	+	.	name "Al_scaffold_0005_725"; transcriptId 896759
scaffold_5	Removed_in_V2	exon	4553721	4553809	.	+	.	name "Al_scaffold_0005_725"; transcriptId 896759
scaffold_5	Removed_in_V2	CDS	4553721	4553809	.	+	0	name "Al_scaffold_0005_725"; proteinId 865246; exonNumber 1
scaffold_5	Removed_in_V2	exon	4554089	4554240	.	+	.	name "Al_scaffold_0005_725"; transcriptId 896759
scaffold_5	Removed_in_V2	CDS	4554089	4554240	.	+	2	name "Al_scaffold_0005_725"; proteinId 865246; exonNumber 2
scaffold_5	Removed_in_V2	exon	4554329	4554434	.	+	.	name "Al_scaffold_0005_725"; transcriptId 896759
scaffold_5	Removed_in_V2	CDS	4554329	4554434	.	+	1	name "Al_scaffold_0005_725"; proteinId 865246; exonNumber 3
scaffold_5	Removed_in_V2	exon	4554507	4554719	.	+	.	name "Al_scaffold_0005_725"; transcriptId 896759
scaffold_5	Removed_in_V2	CDS	4554507	4554719	.	+	2	name "Al_scaffold_0005_725"; proteinId 865246; exonNumber 4
scaffold_5	Removed_in_V2	exon	4554808	4554865	.	+	.	name "Al_scaffold_0005_725"; transcriptId 896759
scaffold_5	Removed_in_V2	CDS	4554808	4554865	.	+	2	name "Al_scaffold_0005_725"; proteinId 865246; exonNumber 5
scaffold_5	Removed_in_V2	gene	4580165	4580369	.	+	.	name "scaffold_500800.1"; transcriptId 936609
scaffold_5	Removed_in_V2	exon	4580165	4580369	.	+	.	name "scaffold_500800.1"; transcriptId 936609
scaffold_5	Removed_in_V2	CDS	4580185	4580349	.	+	0	name "scaffold_500800.1"; proteinId 905096; exonNumber 1
scaffold_5	Removed_in_V2	gene	4636034	4636232	.	+	.	name "scaffold_500807.1"; transcriptId 936616
scaffold_5	Removed_in_V2	exon	4636034	4636232	.	+	.	name "scaffold_500807.1"; transcriptId 936616
scaffold_5	Removed_in_V2	CDS	4636054	4636212	.	+	0	name "scaffold_500807.1"; proteinId 905103; exonNumber 1
scaffold_5	Removed_in_V2	gene	4765342	4765710	.	+	.	name "Al_scaffold_0005_747"; transcriptId 896781
scaffold_5	Removed_in_V2	exon	4765342	4765349	.	+	.	name "Al_scaffold_0005_747"; transcriptId 896781
scaffold_5	Removed_in_V2	CDS	4765342	4765349	.	+	0	name "Al_scaffold_0005_747"; proteinId 865268; exonNumber 1
scaffold_5	Removed_in_V2	exon	4765530	4765710	.	+	.	name "Al_scaffold_0005_747"; transcriptId 896781
scaffold_5	Removed_in_V2	CDS	4765530	4765710	.	+	2	name "Al_scaffold_0005_747"; proteinId 865268; exonNumber 2
scaffold_5	Removed_in_V2	gene	4782518	4782929	.	-	.	name "scaffold_500831.1"; transcriptId 936640
scaffold_5	Removed_in_V2	exon	4782518	4782682	.	-	.	name "scaffold_500831.1"; transcriptId 936640
scaffold_5	Removed_in_V2	CDS	4782539	4782682	.	-	0	name "scaffold_500831.1"; proteinId 905127; exonNumber 3
scaffold_5	Removed_in_V2	exon	4782724	4782765	.	-	.	name "scaffold_500831.1"; transcriptId 936640
scaffold_5	Removed_in_V2	CDS	4782724	4782765	.	-	0	name "scaffold_500831.1"; proteinId 905127; exonNumber 2
scaffold_5	Removed_in_V2	exon	4782859	4782929	.	-	.	name "scaffold_500831.1"; transcriptId 936640
scaffold_5	Removed_in_V2	CDS	4782859	4782909	.	-	0	name "scaffold_500831.1"; proteinId 905127; exonNumber 1
scaffold_5	Removed_in_V2	gene	4824628	4826538	.	-	.	name "Al_scaffold_0005_756"; transcriptId 896790
scaffold_5	Removed_in_V2	exon	4824628	4824762	.	-	.	name "Al_scaffold_0005_756"; transcriptId 896790
scaffold_5	Removed_in_V2	CDS	4824628	4824762	.	-	0	name "Al_scaffold_0005_756"; proteinId 865277; exonNumber 5
scaffold_5	Removed_in_V2	exon	4824914	4824982	.	-	.	name "Al_scaffold_0005_756"; transcriptId 896790
scaffold_5	Removed_in_V2	CDS	4824914	4824982	.	-	0	name "Al_scaffold_0005_756"; proteinId 865277; exonNumber 4
scaffold_5	Removed_in_V2	exon	4825515	4825584	.	-	.	name "Al_scaffold_0005_756"; transcriptId 896790
scaffold_5	Removed_in_V2	CDS	4825515	4825584	.	-	0	name "Al_scaffold_0005_756"; proteinId 865277; exonNumber 3
scaffold_5	Removed_in_V2	exon	4825841	4825871	.	-	.	name "Al_scaffold_0005_756"; transcriptId 896790
scaffold_5	Removed_in_V2	CDS	4825841	4825871	.	-	1	name "Al_scaffold_0005_756"; proteinId 865277; exonNumber 2
scaffold_5	Removed_in_V2	exon	4826460	4826538	.	-	.	name "Al_scaffold_0005_756"; transcriptId 896790
scaffold_5	Removed_in_V2	CDS	4826460	4826538	.	-	2	name "Al_scaffold_0005_756"; proteinId 865277; exonNumber 1
scaffold_5	Removed_in_V2	gene	4837984	4838747	.	+	.	name "scaffold_500841.1"; transcriptId 936650
scaffold_5	Removed_in_V2	exon	4837984	4838089	.	+	.	name "scaffold_500841.1"; transcriptId 936650
scaffold_5	Removed_in_V2	CDS	4838005	4838089	.	+	0	name "scaffold_500841.1"; proteinId 905137; exonNumber 1
scaffold_5	Removed_in_V2	exon	4838181	4838275	.	+	.	name "scaffold_500841.1"; transcriptId 936650
scaffold_5	Removed_in_V2	CDS	4838181	4838275	.	+	1	name "scaffold_500841.1"; proteinId 905137; exonNumber 2
scaffold_5	Removed_in_V2	exon	4838396	4838490	.	+	.	name "scaffold_500841.1"; transcriptId 936650
scaffold_5	Removed_in_V2	CDS	4838396	4838490	.	+	0	name "scaffold_500841.1"; proteinId 905137; exonNumber 3
scaffold_5	Removed_in_V2	exon	4838580	4838747	.	+	.	name "scaffold_500841.1"; transcriptId 936650
scaffold_5	Removed_in_V2	CDS	4838580	4838727	.	+	2	name "scaffold_500841.1"; proteinId 905137; exonNumber 4
scaffold_5	Removed_in_V2	gene	5735879	5739365	.	+	.	name "Al_scaffold_0005_868"; transcriptId 896902
scaffold_5	Removed_in_V2	exon	5735879	5736089	.	+	.	name "Al_scaffold_0005_868"; transcriptId 896902
scaffold_5	Removed_in_V2	CDS	5735879	5736089	.	+	0	name "Al_scaffold_0005_868"; proteinId 865389; exonNumber 1
scaffold_5	Removed_in_V2	exon	5739337	5739365	.	+	.	name "Al_scaffold_0005_868"; transcriptId 896902
scaffold_5	Removed_in_V2	CDS	5739337	5739365	.	+	1	name "Al_scaffold_0005_868"; proteinId 865389; exonNumber 2
scaffold_5	Removed_in_V2	gene	5750862	5751291	.	-	.	name "scaffold_500948.1"; transcriptId 936757
scaffold_5	Removed_in_V2	exon	5750862	5751170	.	-	.	name "scaffold_500948.1"; transcriptId 936757
scaffold_5	Removed_in_V2	CDS	5750884	5751170	.	-	0	name "scaffold_500948.1"; proteinId 905244; exonNumber 2
scaffold_5	Removed_in_V2	exon	5751217	5751291	.	-	.	name "scaffold_500948.1"; transcriptId 936757
scaffold_5	Removed_in_V2	CDS	5751217	5751271	.	-	2	name "scaffold_500948.1"; proteinId 905244; exonNumber 1
scaffold_5	Removed_in_V2	gene	5759979	5760412	.	-	.	name "Al_scaffold_0005_870"; transcriptId 896904
scaffold_5	Removed_in_V2	exon	5759979	5760205	.	-	.	name "Al_scaffold_0005_870"; transcriptId 896904
scaffold_5	Removed_in_V2	CDS	5759979	5760205	.	-	0	name "Al_scaffold_0005_870"; proteinId 865391; exonNumber 2
scaffold_5	Removed_in_V2	exon	5760382	5760412	.	-	.	name "Al_scaffold_0005_870"; transcriptId 896904
scaffold_5	Removed_in_V2	CDS	5760382	5760412	.	-	2	name "Al_scaffold_0005_870"; proteinId 865391; exonNumber 1
scaffold_5	Removed_in_V2	gene	5821173	5821428	.	-	.	name "scaffold_500958.1"; transcriptId 936767
scaffold_5	Removed_in_V2	exon	5821173	5821428	.	-	.	name "scaffold_500958.1"; transcriptId 936767
scaffold_5	Removed_in_V2	CDS	5821193	5821408	.	-	0	name "scaffold_500958.1"; proteinId 905254; exonNumber 1
scaffold_5	Removed_in_V2	gene	5848705	5849367	.	-	.	name "Al_scaffold_0005_884"; transcriptId 896918
scaffold_5	Removed_in_V2	exon	5848705	5848847	.	-	.	name "Al_scaffold_0005_884"; transcriptId 896918
scaffold_5	Removed_in_V2	CDS	5848705	5848847	.	-	0	name "Al_scaffold_0005_884"; proteinId 865405; exonNumber 2
scaffold_5	Removed_in_V2	exon	5849340	5849367	.	-	.	name "Al_scaffold_0005_884"; transcriptId 896918
scaffold_5	Removed_in_V2	CDS	5849340	5849367	.	-	2	name "Al_scaffold_0005_884"; proteinId 865405; exonNumber 1
scaffold_5	Removed_in_V2	gene	5932481	5932774	.	+	.	name "scaffold_500968.1"; transcriptId 936777
scaffold_5	Removed_in_V2	exon	5932481	5932774	.	+	.	name "scaffold_500968.1"; transcriptId 936777
scaffold_5	Removed_in_V2	CDS	5932503	5932754	.	+	0	name "scaffold_500968.1"; proteinId 905264; exonNumber 1
scaffold_5	Removed_in_V2	gene	6051977	6052296	.	-	.	name "scaffold_500975.1"; transcriptId 936784
scaffold_5	Removed_in_V2	exon	6051977	6052296	.	-	.	name "scaffold_500975.1"; transcriptId 936784
scaffold_5	Removed_in_V2	CDS	6051998	6052276	.	-	0	name "scaffold_500975.1"; proteinId 905271; exonNumber 1
scaffold_5	Removed_in_V2	gene	6077069	6082310	.	-	.	name "Al_scaffold_0005_900"; transcriptId 896934
scaffold_5	Removed_in_V2	exon	6077069	6077280	.	-	.	name "Al_scaffold_0005_900"; transcriptId 896934
scaffold_5	Removed_in_V2	CDS	6077069	6077280	.	-	0	name "Al_scaffold_0005_900"; proteinId 865421; exonNumber 4
scaffold_5	Removed_in_V2	exon	6077864	6077962	.	-	.	name "Al_scaffold_0005_900"; transcriptId 896934
scaffold_5	Removed_in_V2	CDS	6077864	6077962	.	-	2	name "Al_scaffold_0005_900"; proteinId 865421; exonNumber 3
scaffold_5	Removed_in_V2	exon	6080337	6080435	.	-	.	name "Al_scaffold_0005_900"; transcriptId 896934
scaffold_5	Removed_in_V2	CDS	6080337	6080435	.	-	2	name "Al_scaffold_0005_900"; proteinId 865421; exonNumber 2
scaffold_5	Removed_in_V2	exon	6082037	6082310	.	-	.	name "Al_scaffold_0005_900"; transcriptId 896934
scaffold_5	Removed_in_V2	CDS	6082037	6082310	.	-	2	name "Al_scaffold_0005_900"; proteinId 865421; exonNumber 1
scaffold_5	Removed_in_V2	gene	6114308	6114805	.	-	.	name "Al_scaffold_0005_903"; transcriptId 896937
scaffold_5	Removed_in_V2	exon	6114308	6114465	.	-	.	name "Al_scaffold_0005_903"; transcriptId 896937
scaffold_5	Removed_in_V2	CDS	6114308	6114465	.	-	0	name "Al_scaffold_0005_903"; proteinId 865424; exonNumber 2
scaffold_5	Removed_in_V2	exon	6114556	6114805	.	-	.	name "Al_scaffold_0005_903"; transcriptId 896937
scaffold_5	Removed_in_V2	CDS	6114556	6114805	.	-	2	name "Al_scaffold_0005_903"; proteinId 865424; exonNumber 1
scaffold_5	Removed_in_V2	gene	6471170	6471529	.	-	.	name "scaffold_500989.1"; transcriptId 936798
scaffold_5	Removed_in_V2	exon	6471170	6471329	.	-	.	name "scaffold_500989.1"; transcriptId 936798
scaffold_5	Removed_in_V2	CDS	6471190	6471329	.	-	0	name "scaffold_500989.1"; proteinId 905285; exonNumber 2
scaffold_5	Removed_in_V2	exon	6471476	6471529	.	-	.	name "scaffold_500989.1"; transcriptId 936798
scaffold_5	Removed_in_V2	CDS	6471476	6471509	.	-	2	name "scaffold_500989.1"; proteinId 905285; exonNumber 1
scaffold_5	Removed_in_V2	gene	6500905	6501115	.	-	.	name "scaffold_500996.1"; transcriptId 936805
scaffold_5	Removed_in_V2	exon	6500905	6501115	.	-	.	name "scaffold_500996.1"; transcriptId 936805
scaffold_5	Removed_in_V2	CDS	6500925	6501095	.	-	0	name "scaffold_500996.1"; proteinId 905292; exonNumber 1
scaffold_5	Removed_in_V2	gene	6505823	6506730	.	+	.	name "Al_scaffold_0005_922"; transcriptId 896956
scaffold_5	Removed_in_V2	exon	6505823	6505967	.	+	.	name "Al_scaffold_0005_922"; transcriptId 896956
scaffold_5	Removed_in_V2	CDS	6505823	6505967	.	+	0	name "Al_scaffold_0005_922"; proteinId 865443; exonNumber 1
scaffold_5	Removed_in_V2	exon	6506198	6506343	.	+	.	name "Al_scaffold_0005_922"; transcriptId 896956
scaffold_5	Removed_in_V2	CDS	6506198	6506343	.	+	1	name "Al_scaffold_0005_922"; proteinId 865443; exonNumber 2
scaffold_5	Removed_in_V2	exon	6506710	6506730	.	+	.	name "Al_scaffold_0005_922"; transcriptId 896956
scaffold_5	Removed_in_V2	CDS	6506710	6506730	.	+	0	name "Al_scaffold_0005_922"; proteinId 865443; exonNumber 3
scaffold_5	Removed_in_V2	gene	6912371	6913289	.	+	.	name "Al_scaffold_0005_955"; transcriptId 896989
scaffold_5	Removed_in_V2	exon	6912371	6912397	.	+	.	name "Al_scaffold_0005_955"; transcriptId 896989
scaffold_5	Removed_in_V2	CDS	6912371	6912397	.	+	0	name "Al_scaffold_0005_955"; proteinId 865476; exonNumber 1
scaffold_5	Removed_in_V2	exon	6912834	6912914	.	+	.	name "Al_scaffold_0005_955"; transcriptId 896989
scaffold_5	Removed_in_V2	CDS	6912834	6912914	.	+	0	name "Al_scaffold_0005_955"; proteinId 865476; exonNumber 2
scaffold_5	Removed_in_V2	exon	6912958	6913017	.	+	.	name "Al_scaffold_0005_955"; transcriptId 896989
scaffold_5	Removed_in_V2	CDS	6912958	6913017	.	+	0	name "Al_scaffold_0005_955"; proteinId 865476; exonNumber 3
scaffold_5	Removed_in_V2	exon	6913149	6913289	.	+	.	name "Al_scaffold_0005_955"; transcriptId 896989
scaffold_5	Removed_in_V2	CDS	6913149	6913289	.	+	0	name "Al_scaffold_0005_955"; proteinId 865476; exonNumber 4
scaffold_5	Removed_in_V2	gene	7080931	7081172	.	-	.	name "scaffold_501046.1"; transcriptId 936855
scaffold_5	Removed_in_V2	exon	7080931	7081172	.	-	.	name "scaffold_501046.1"; transcriptId 936855
scaffold_5	Removed_in_V2	CDS	7080951	7081148	.	-	0	name "scaffold_501046.1"; proteinId 905342; exonNumber 1
scaffold_5	Removed_in_V2	gene	9274985	9275235	.	+	.	name "scaffold_501053.1"; transcriptId 936862
scaffold_5	Removed_in_V2	exon	9274985	9275235	.	+	.	name "scaffold_501053.1"; transcriptId 936862
scaffold_5	Removed_in_V2	CDS	9275012	9275215	.	+	0	name "scaffold_501053.1"; proteinId 905349; exonNumber 1
scaffold_5	Removed_in_V2	gene	9452602	9452873	.	+	.	name "scaffold_501072.1"; transcriptId 936881
scaffold_5	Removed_in_V2	exon	9452602	9452873	.	+	.	name "scaffold_501072.1"; transcriptId 936881
scaffold_5	Removed_in_V2	CDS	9452622	9452852	.	+	0	name "scaffold_501072.1"; proteinId 905368; exonNumber 1
scaffold_5	Removed_in_V2	gene	9504445	9505940	.	-	.	name "Al_scaffold_0005_1003"; transcriptId 897037
scaffold_5	Removed_in_V2	exon	9504445	9504528	.	-	.	name "Al_scaffold_0005_1003"; transcriptId 897037
scaffold_5	Removed_in_V2	CDS	9504445	9504528	.	-	0	name "Al_scaffold_0005_1003"; proteinId 865524; exonNumber 4
scaffold_5	Removed_in_V2	exon	9504783	9504888	.	-	.	name "Al_scaffold_0005_1003"; transcriptId 897037
scaffold_5	Removed_in_V2	CDS	9504783	9504888	.	-	0	name "Al_scaffold_0005_1003"; proteinId 865524; exonNumber 3
scaffold_5	Removed_in_V2	exon	9504971	9505008	.	-	.	name "Al_scaffold_0005_1003"; transcriptId 897037
scaffold_5	Removed_in_V2	CDS	9504971	9505008	.	-	1	name "Al_scaffold_0005_1003"; proteinId 865524; exonNumber 2
scaffold_5	Removed_in_V2	exon	9505767	9505940	.	-	.	name "Al_scaffold_0005_1003"; transcriptId 897037
scaffold_5	Removed_in_V2	CDS	9505767	9505940	.	-	0	name "Al_scaffold_0005_1003"; proteinId 865524; exonNumber 1
scaffold_5	Removed_in_V2	gene	9597733	9597970	.	+	.	name "scaffold_501092.1"; transcriptId 936901
scaffold_5	Removed_in_V2	exon	9597733	9597970	.	+	.	name "scaffold_501092.1"; transcriptId 936901
scaffold_5	Removed_in_V2	CDS	9597753	9597950	.	+	0	name "scaffold_501092.1"; proteinId 905388; exonNumber 1
scaffold_5	Removed_in_V2	gene	9624835	9625120	.	-	.	name "scaffold_501096.1"; transcriptId 936905
scaffold_5	Removed_in_V2	exon	9624835	9625120	.	-	.	name "scaffold_501096.1"; transcriptId 936905
scaffold_5	Removed_in_V2	CDS	9624855	9625100	.	-	0	name "scaffold_501096.1"; proteinId 905392; exonNumber 1
scaffold_5	Removed_in_V2	gene	9938097	9938925	.	+	.	name "fgenesh1_pg.C_scaffold_5000823"; transcriptId 347431
scaffold_5	Removed_in_V2	exon	9938097	9938380	.	+	.	name "fgenesh1_pg.C_scaffold_5000823"; transcriptId 347431
scaffold_5	Removed_in_V2	CDS	9938097	9938380	.	+	0	name "fgenesh1_pg.C_scaffold_5000823"; proteinId 347431; exonNumber 1
scaffold_5	Removed_in_V2	exon	9938448	9938925	.	+	.	name "fgenesh1_pg.C_scaffold_5000823"; transcriptId 347431
scaffold_5	Removed_in_V2	CDS	9938448	9938925	.	+	2	name "fgenesh1_pg.C_scaffold_5000823"; proteinId 347431; exonNumber 2
scaffold_5	Removed_in_V2	gene	10005887	10006811	.	+	.	name "fgenesh1_pm.C_scaffold_5000621"; transcriptId 323077
scaffold_5	Removed_in_V2	exon	10005887	10006072	.	+	.	name "fgenesh1_pm.C_scaffold_5000621"; transcriptId 323077
scaffold_5	Removed_in_V2	CDS	10005887	10006072	.	+	0	name "fgenesh1_pm.C_scaffold_5000621"; proteinId 323077; exonNumber 1
scaffold_5	Removed_in_V2	exon	10006105	10006232	.	+	.	name "fgenesh1_pm.C_scaffold_5000621"; transcriptId 323077
scaffold_5	Removed_in_V2	CDS	10006105	10006232	.	+	0	name "fgenesh1_pm.C_scaffold_5000621"; proteinId 323077; exonNumber 2
scaffold_5	Removed_in_V2	exon	10006299	10006450	.	+	.	name "fgenesh1_pm.C_scaffold_5000621"; transcriptId 323077
scaffold_5	Removed_in_V2	CDS	10006299	10006450	.	+	2	name "fgenesh1_pm.C_scaffold_5000621"; proteinId 323077; exonNumber 3
scaffold_5	Removed_in_V2	exon	10006696	10006811	.	+	.	name "fgenesh1_pm.C_scaffold_5000621"; transcriptId 323077
scaffold_5	Removed_in_V2	CDS	10006696	10006811	.	+	1	name "fgenesh1_pm.C_scaffold_5000621"; proteinId 323077; exonNumber 4
scaffold_5	Removed_in_V2	gene	10116823	10117759	.	-	.	name "Al_scaffold_0005_1056"; transcriptId 897090
scaffold_5	Removed_in_V2	exon	10116823	10116983	.	-	.	name "Al_scaffold_0005_1056"; transcriptId 897090
scaffold_5	Removed_in_V2	CDS	10116823	10116983	.	-	0	name "Al_scaffold_0005_1056"; proteinId 865577; exonNumber 2
scaffold_5	Removed_in_V2	exon	10117735	10117759	.	-	.	name "Al_scaffold_0005_1056"; transcriptId 897090
scaffold_5	Removed_in_V2	CDS	10117735	10117759	.	-	2	name "Al_scaffold_0005_1056"; proteinId 865577; exonNumber 1
scaffold_5	Removed_in_V2	gene	10120838	10121848	.	-	.	name "Al_scaffold_0005_1057"; transcriptId 897091
scaffold_5	Removed_in_V2	exon	10120838	10120982	.	-	.	name "Al_scaffold_0005_1057"; transcriptId 897091
scaffold_5	Removed_in_V2	CDS	10120838	10120982	.	-	0	name "Al_scaffold_0005_1057"; proteinId 865578; exonNumber 3
scaffold_5	Removed_in_V2	exon	10121339	10121364	.	-	.	name "Al_scaffold_0005_1057"; transcriptId 897091
scaffold_5	Removed_in_V2	CDS	10121339	10121364	.	-	1	name "Al_scaffold_0005_1057"; proteinId 865578; exonNumber 2
scaffold_5	Removed_in_V2	exon	10121705	10121848	.	-	.	name "Al_scaffold_0005_1057"; transcriptId 897091
scaffold_5	Removed_in_V2	CDS	10121705	10121848	.	-	0	name "Al_scaffold_0005_1057"; proteinId 865578; exonNumber 1
scaffold_5	Removed_in_V2	gene	10200497	10201026	.	+	.	name "fgenesh2_kg.5__792__AT2G07110.1"; transcriptId 484800
scaffold_5	Removed_in_V2	exon	10200497	10200716	.	+	.	name "fgenesh2_kg.5__792__AT2G07110.1"; transcriptId 484800
scaffold_5	Removed_in_V2	CDS	10200497	10200716	.	+	0	name "fgenesh2_kg.5__792__AT2G07110.1"; proteinId 484800; exonNumber 1
scaffold_5	Removed_in_V2	exon	10200780	10200880	.	+	.	name "fgenesh2_kg.5__792__AT2G07110.1"; transcriptId 484800
scaffold_5	Removed_in_V2	CDS	10200780	10200880	.	+	1	name "fgenesh2_kg.5__792__AT2G07110.1"; proteinId 484800; exonNumber 2
scaffold_5	Removed_in_V2	exon	10200964	10201026	.	+	.	name "fgenesh2_kg.5__792__AT2G07110.1"; transcriptId 484800
scaffold_5	Removed_in_V2	CDS	10200964	10201026	.	+	0	name "fgenesh2_kg.5__792__AT2G07110.1"; proteinId 484800; exonNumber 3
scaffold_5	Removed_in_V2	gene	10239329	10239717	.	-	.	name "scaffold_501141.1"; transcriptId 936950
scaffold_5	Removed_in_V2	exon	10239329	10239552	.	-	.	name "scaffold_501141.1"; transcriptId 936950
scaffold_5	Removed_in_V2	CDS	10239352	10239552	.	-	0	name "scaffold_501141.1"; proteinId 905437; exonNumber 2
scaffold_5	Removed_in_V2	exon	10239647	10239717	.	-	.	name "scaffold_501141.1"; transcriptId 936950
scaffold_5	Removed_in_V2	CDS	10239647	10239697	.	-	0	name "scaffold_501141.1"; proteinId 905437; exonNumber 1
scaffold_5	Removed_in_V2	gene	10291684	10292442	.	-	.	name "Al_scaffold_0005_1073"; transcriptId 897107
scaffold_5	Removed_in_V2	exon	10291684	10291840	.	-	.	name "Al_scaffold_0005_1073"; transcriptId 897107
scaffold_5	Removed_in_V2	CDS	10291684	10291840	.	-	0	name "Al_scaffold_0005_1073"; proteinId 865594; exonNumber 2
scaffold_5	Removed_in_V2	exon	10292195	10292442	.	-	.	name "Al_scaffold_0005_1073"; transcriptId 897107
scaffold_5	Removed_in_V2	CDS	10292195	10292442	.	-	1	name "Al_scaffold_0005_1073"; proteinId 865594; exonNumber 1
scaffold_5	Removed_in_V2	gene	10319078	10319287	.	-	.	name "Al_scaffold_0005_1080"; transcriptId 897114
scaffold_5	Removed_in_V2	exon	10319078	10319287	.	-	.	name "Al_scaffold_0005_1080"; transcriptId 897114
scaffold_5	Removed_in_V2	CDS	10319078	10319287	.	-	0	name "Al_scaffold_0005_1080"; proteinId 865601; exonNumber 1
scaffold_5	Removed_in_V2	gene	10344858	10345072	.	-	.	name "scaffold_501156.1"; transcriptId 936965
scaffold_5	Removed_in_V2	exon	10344858	10345072	.	-	.	name "scaffold_501156.1"; transcriptId 936965
scaffold_5	Removed_in_V2	CDS	10344878	10345051	.	-	0	name "scaffold_501156.1"; proteinId 905452; exonNumber 1
scaffold_5	Removed_in_V2	gene	10357855	10358274	.	-	.	name "Al_scaffold_0005_1084"; transcriptId 897118
scaffold_5	Removed_in_V2	exon	10357855	10358047	.	-	.	name "Al_scaffold_0005_1084"; transcriptId 897118
scaffold_5	Removed_in_V2	CDS	10357855	10358047	.	-	0	name "Al_scaffold_0005_1084"; proteinId 865605; exonNumber 2
scaffold_5	Removed_in_V2	exon	10358219	10358274	.	-	.	name "Al_scaffold_0005_1084"; transcriptId 897118
scaffold_5	Removed_in_V2	CDS	10358219	10358274	.	-	1	name "Al_scaffold_0005_1084"; proteinId 865605; exonNumber 1
scaffold_5	Removed_in_V2	gene	10358302	10358497	.	+	.	name "scaffold_501157.1"; transcriptId 936966
scaffold_5	Removed_in_V2	exon	10358302	10358497	.	+	.	name "scaffold_501157.1"; transcriptId 936966
scaffold_5	Removed_in_V2	CDS	10358322	10358477	.	+	0	name "scaffold_501157.1"; proteinId 905453; exonNumber 1
scaffold_5	Removed_in_V2	gene	10367931	10368165	.	-	.	name "scaffold_501158.1"; transcriptId 936967
scaffold_5	Removed_in_V2	exon	10367931	10368165	.	-	.	name "scaffold_501158.1"; transcriptId 936967
scaffold_5	Removed_in_V2	CDS	10367951	10368142	.	-	0	name "scaffold_501158.1"; proteinId 905454; exonNumber 1
scaffold_5	Removed_in_V2	gene	10487428	10487635	.	-	.	name "scaffold_501176.1"; transcriptId 936985
scaffold_5	Removed_in_V2	exon	10487428	10487635	.	-	.	name "scaffold_501176.1"; transcriptId 936985
scaffold_5	Removed_in_V2	CDS	10487450	10487614	.	-	0	name "scaffold_501176.1"; proteinId 905472; exonNumber 1
scaffold_5	Removed_in_V2	gene	10487638	10487959	.	-	.	name "scaffold_501177.1"; transcriptId 936986
scaffold_5	Removed_in_V2	exon	10487638	10487959	.	-	.	name "scaffold_501177.1"; transcriptId 936986
scaffold_5	Removed_in_V2	CDS	10487658	10487939	.	-	0	name "scaffold_501177.1"; proteinId 905473; exonNumber 1
scaffold_5	Removed_in_V2	gene	10629567	10629781	.	+	.	name "scaffold_501201.1"; transcriptId 937010
scaffold_5	Removed_in_V2	exon	10629567	10629781	.	+	.	name "scaffold_501201.1"; transcriptId 937010
scaffold_5	Removed_in_V2	CDS	10629588	10629758	.	+	0	name "scaffold_501201.1"; proteinId 905497; exonNumber 1
scaffold_5	Removed_in_V2	gene	10970934	10971309	.	-	.	name "scaffold_501257.1"; transcriptId 937066
scaffold_5	Removed_in_V2	exon	10970934	10971309	.	-	.	name "scaffold_501257.1"; transcriptId 937066
scaffold_5	Removed_in_V2	CDS	10970954	10971289	.	-	0	name "scaffold_501257.1"; proteinId 905553; exonNumber 1
scaffold_5	Removed_in_V2	gene	11052865	11053573	.	+	.	name "Al_scaffold_0005_1176"; transcriptId 897210
scaffold_5	Removed_in_V2	exon	11052865	11052944	.	+	.	name "Al_scaffold_0005_1176"; transcriptId 897210
scaffold_5	Removed_in_V2	CDS	11052865	11052944	.	+	0	name "Al_scaffold_0005_1176"; proteinId 865697; exonNumber 1
scaffold_5	Removed_in_V2	exon	11053026	11053107	.	+	.	name "Al_scaffold_0005_1176"; transcriptId 897210
scaffold_5	Removed_in_V2	CDS	11053026	11053107	.	+	2	name "Al_scaffold_0005_1176"; proteinId 865697; exonNumber 2
scaffold_5	Removed_in_V2	exon	11053228	11053308	.	+	.	name "Al_scaffold_0005_1176"; transcriptId 897210
scaffold_5	Removed_in_V2	CDS	11053228	11053308	.	+	0	name "Al_scaffold_0005_1176"; proteinId 865697; exonNumber 3
scaffold_5	Removed_in_V2	exon	11053343	11053573	.	+	.	name "Al_scaffold_0005_1176"; transcriptId 897210
scaffold_5	Removed_in_V2	CDS	11053343	11053573	.	+	0	name "Al_scaffold_0005_1176"; proteinId 865697; exonNumber 4
scaffold_5	Removed_in_V2	gene	11054197	11054784	.	+	.	name "Al_scaffold_0005_1177"; transcriptId 897211
scaffold_5	Removed_in_V2	exon	11054197	11054784	.	+	.	name "Al_scaffold_0005_1177"; transcriptId 897211
scaffold_5	Removed_in_V2	CDS	11054197	11054784	.	+	0	name "Al_scaffold_0005_1177"; proteinId 865698; exonNumber 1
scaffold_5	Removed_in_V2	gene	11068721	11072105	.	+	.	name "Al_scaffold_0005_1178"; transcriptId 897212
scaffold_5	Removed_in_V2	exon	11068721	11068736	.	+	.	name "Al_scaffold_0005_1178"; transcriptId 897212
scaffold_5	Removed_in_V2	CDS	11068721	11068736	.	+	0	name "Al_scaffold_0005_1178"; proteinId 865699; exonNumber 1
scaffold_5	Removed_in_V2	exon	11069195	11069270	.	+	.	name "Al_scaffold_0005_1178"; transcriptId 897212
scaffold_5	Removed_in_V2	CDS	11069195	11069270	.	+	1	name "Al_scaffold_0005_1178"; proteinId 865699; exonNumber 2
scaffold_5	Removed_in_V2	exon	11069555	11069687	.	+	.	name "Al_scaffold_0005_1178"; transcriptId 897212
scaffold_5	Removed_in_V2	CDS	11069555	11069687	.	+	2	name "Al_scaffold_0005_1178"; proteinId 865699; exonNumber 3
scaffold_5	Removed_in_V2	exon	11070103	11070264	.	+	.	name "Al_scaffold_0005_1178"; transcriptId 897212
scaffold_5	Removed_in_V2	CDS	11070103	11070264	.	+	0	name "Al_scaffold_0005_1178"; proteinId 865699; exonNumber 4
scaffold_5	Removed_in_V2	exon	11070546	11070626	.	+	.	name "Al_scaffold_0005_1178"; transcriptId 897212
scaffold_5	Removed_in_V2	CDS	11070546	11070626	.	+	0	name "Al_scaffold_0005_1178"; proteinId 865699; exonNumber 5
scaffold_5	Removed_in_V2	exon	11071599	11072105	.	+	.	name "Al_scaffold_0005_1178"; transcriptId 897212
scaffold_5	Removed_in_V2	CDS	11071599	11072105	.	+	0	name "Al_scaffold_0005_1178"; proteinId 865699; exonNumber 6
scaffold_5	Removed_in_V2	gene	11089816	11092137	.	-	.	name "Al_scaffold_0005_1181"; transcriptId 897215
scaffold_5	Removed_in_V2	exon	11089816	11089983	.	-	.	name "Al_scaffold_0005_1181"; transcriptId 897215
scaffold_5	Removed_in_V2	CDS	11089816	11089983	.	-	0	name "Al_scaffold_0005_1181"; proteinId 865702; exonNumber 6
scaffold_5	Removed_in_V2	exon	11090244	11090324	.	-	.	name "Al_scaffold_0005_1181"; transcriptId 897215
scaffold_5	Removed_in_V2	CDS	11090244	11090324	.	-	0	name "Al_scaffold_0005_1181"; proteinId 865702; exonNumber 5
scaffold_5	Removed_in_V2	exon	11090606	11090767	.	-	.	name "Al_scaffold_0005_1181"; transcriptId 897215
scaffold_5	Removed_in_V2	CDS	11090606	11090767	.	-	0	name "Al_scaffold_0005_1181"; proteinId 865702; exonNumber 4
scaffold_5	Removed_in_V2	exon	11091183	11091315	.	-	.	name "Al_scaffold_0005_1181"; transcriptId 897215
scaffold_5	Removed_in_V2	CDS	11091183	11091315	.	-	0	name "Al_scaffold_0005_1181"; proteinId 865702; exonNumber 3
scaffold_5	Removed_in_V2	exon	11091589	11091664	.	-	.	name "Al_scaffold_0005_1181"; transcriptId 897215
scaffold_5	Removed_in_V2	CDS	11091589	11091664	.	-	1	name "Al_scaffold_0005_1181"; proteinId 865702; exonNumber 2
scaffold_5	Removed_in_V2	exon	11092122	11092137	.	-	.	name "Al_scaffold_0005_1181"; transcriptId 897215
scaffold_5	Removed_in_V2	CDS	11092122	11092137	.	-	2	name "Al_scaffold_0005_1181"; proteinId 865702; exonNumber 1
scaffold_5	Removed_in_V2	gene	11192983	11193233	.	-	.	name "scaffold_501271.1"; transcriptId 937080
scaffold_5	Removed_in_V2	exon	11192983	11193233	.	-	.	name "scaffold_501271.1"; transcriptId 937080
scaffold_5	Removed_in_V2	CDS	11193004	11193213	.	-	0	name "scaffold_501271.1"; proteinId 905567; exonNumber 1
scaffold_5	Removed_in_V2	gene	11356795	11357099	.	-	.	name "scaffold_501292.1"; transcriptId 937101
scaffold_5	Removed_in_V2	exon	11356795	11357099	.	-	.	name "scaffold_501292.1"; transcriptId 937101
scaffold_5	Removed_in_V2	CDS	11356816	11357079	.	-	0	name "scaffold_501292.1"; proteinId 905588; exonNumber 1
scaffold_5	Removed_in_V2	gene	11394919	11395234	.	+	.	name "scaffold_501304.1"; transcriptId 937113
scaffold_5	Removed_in_V2	exon	11394919	11395234	.	+	.	name "scaffold_501304.1"; transcriptId 937113
scaffold_5	Removed_in_V2	CDS	11394939	11395214	.	+	0	name "scaffold_501304.1"; proteinId 905600; exonNumber 1
scaffold_5	Removed_in_V2	gene	11737968	11738255	.	+	.	name "Al_scaffold_0005_1263"; transcriptId 897297
scaffold_5	Removed_in_V2	exon	11737968	11738255	.	+	.	name "Al_scaffold_0005_1263"; transcriptId 897297
scaffold_5	Removed_in_V2	CDS	11737968	11738255	.	+	0	name "Al_scaffold_0005_1263"; proteinId 865784; exonNumber 1
scaffold_5	Removed_in_V2	gene	11981306	11981940	.	-	.	name "Al_scaffold_0005_1304"; transcriptId 897338
scaffold_5	Removed_in_V2	exon	11981306	11981456	.	-	.	name "Al_scaffold_0005_1304"; transcriptId 897338
scaffold_5	Removed_in_V2	CDS	11981306	11981456	.	-	0	name "Al_scaffold_0005_1304"; proteinId 865825; exonNumber 2
scaffold_5	Removed_in_V2	exon	11981555	11981940	.	-	.	name "Al_scaffold_0005_1304"; transcriptId 897338
scaffold_5	Removed_in_V2	CDS	11981555	11981940	.	-	1	name "Al_scaffold_0005_1304"; proteinId 865825; exonNumber 1
scaffold_5	Removed_in_V2	gene	12011068	12011607	.	+	.	name "scaffold_501411.1"; transcriptId 937220
scaffold_5	Removed_in_V2	exon	12011068	12011173	.	+	.	name "scaffold_501411.1"; transcriptId 937220
scaffold_5	Removed_in_V2	CDS	12011088	12011173	.	+	0	name "scaffold_501411.1"; proteinId 905707; exonNumber 1
scaffold_5	Removed_in_V2	exon	12011325	12011607	.	+	.	name "scaffold_501411.1"; transcriptId 937220
scaffold_5	Removed_in_V2	CDS	12011325	12011586	.	+	2	name "scaffold_501411.1"; proteinId 905707; exonNumber 2
scaffold_5	Removed_in_V2	gene	12154453	12154955	.	+	.	name "scaffold_501438.1"; transcriptId 937247
scaffold_5	Removed_in_V2	exon	12154453	12154567	.	+	.	name "scaffold_501438.1"; transcriptId 937247
scaffold_5	Removed_in_V2	CDS	12154474	12154567	.	+	0	name "scaffold_501438.1"; proteinId 905734; exonNumber 1
scaffold_5	Removed_in_V2	exon	12154630	12154955	.	+	.	name "scaffold_501438.1"; transcriptId 937247
scaffold_5	Removed_in_V2	CDS	12154630	12154931	.	+	1	name "scaffold_501438.1"; proteinId 905734; exonNumber 2
scaffold_5	Removed_in_V2	gene	12230542	12231024	.	+	.	name "fgenesh1_pg.C_scaffold_5001065"; transcriptId 347673
scaffold_5	Removed_in_V2	exon	12230542	12230736	.	+	.	name "fgenesh1_pg.C_scaffold_5001065"; transcriptId 347673
scaffold_5	Removed_in_V2	CDS	12230542	12230736	.	+	0	name "fgenesh1_pg.C_scaffold_5001065"; proteinId 347673; exonNumber 1
scaffold_5	Removed_in_V2	exon	12230791	12231024	.	+	.	name "fgenesh1_pg.C_scaffold_5001065"; transcriptId 347673
scaffold_5	Removed_in_V2	CDS	12230791	12231024	.	+	0	name "fgenesh1_pg.C_scaffold_5001065"; proteinId 347673; exonNumber 2
scaffold_5	Removed_in_V2	gene	12313904	12314219	.	+	.	name "scaffold_501476.1"; transcriptId 937285
scaffold_5	Removed_in_V2	exon	12313904	12314219	.	+	.	name "scaffold_501476.1"; transcriptId 937285
scaffold_5	Removed_in_V2	CDS	12313924	12314199	.	+	0	name "scaffold_501476.1"; proteinId 905772; exonNumber 1
scaffold_5	Removed_in_V2	gene	12399219	12400421	.	+	.	name "scaffold_501497.1"; transcriptId 937306
scaffold_5	Removed_in_V2	exon	12399219	12399335	.	+	.	name "scaffold_501497.1"; transcriptId 937306
scaffold_5	Removed_in_V2	CDS	12399239	12399335	.	+	0	name "scaffold_501497.1"; proteinId 905793; exonNumber 1
scaffold_5	Removed_in_V2	exon	12399780	12399851	.	+	.	name "scaffold_501497.1"; transcriptId 937306
scaffold_5	Removed_in_V2	CDS	12399780	12399851	.	+	1	name "scaffold_501497.1"; proteinId 905793; exonNumber 2
scaffold_5	Removed_in_V2	exon	12400291	12400421	.	+	.	name "scaffold_501497.1"; transcriptId 937306
scaffold_5	Removed_in_V2	CDS	12400291	12400400	.	+	1	name "scaffold_501497.1"; proteinId 905793; exonNumber 3
scaffold_5	Removed_in_V2	gene	12413729	12413977	.	+	.	name "Al_scaffold_0005_1393"; transcriptId 897427
scaffold_5	Removed_in_V2	exon	12413729	12413977	.	+	.	name "Al_scaffold_0005_1393"; transcriptId 897427
scaffold_5	Removed_in_V2	CDS	12413729	12413977	.	+	0	name "Al_scaffold_0005_1393"; proteinId 865914; exonNumber 1
scaffold_5	Removed_in_V2	gene	12423633	12424087	.	+	.	name "scaffold_501503.1"; transcriptId 937312
scaffold_5	Removed_in_V2	exon	12423633	12423717	.	+	.	name "scaffold_501503.1"; transcriptId 937312
scaffold_5	Removed_in_V2	CDS	12423653	12423717	.	+	0	name "scaffold_501503.1"; proteinId 905799; exonNumber 1
scaffold_5	Removed_in_V2	exon	12423802	12424087	.	+	.	name "scaffold_501503.1"; transcriptId 937312
scaffold_5	Removed_in_V2	CDS	12423802	12424066	.	+	2	name "scaffold_501503.1"; proteinId 905799; exonNumber 2
scaffold_5	Removed_in_V2	gene	12434384	12434574	.	-	.	name "scaffold_501504.1"; transcriptId 937313
scaffold_5	Removed_in_V2	exon	12434384	12434574	.	-	.	name "scaffold_501504.1"; transcriptId 937313
scaffold_5	Removed_in_V2	CDS	12434405	12434554	.	-	0	name "scaffold_501504.1"; proteinId 905800; exonNumber 1
scaffold_5	Removed_in_V2	gene	12437094	12437284	.	-	.	name "scaffold_501505.1"; transcriptId 937314
scaffold_5	Removed_in_V2	exon	12437094	12437284	.	-	.	name "scaffold_501505.1"; transcriptId 937314
scaffold_5	Removed_in_V2	CDS	12437115	12437264	.	-	0	name "scaffold_501505.1"; proteinId 905801; exonNumber 1
scaffold_5	Removed_in_V2	gene	12561660	12562084	.	-	.	name "scaffold_501528.1"; transcriptId 937337
scaffold_5	Removed_in_V2	exon	12561660	12561775	.	-	.	name "scaffold_501528.1"; transcriptId 937337
scaffold_5	Removed_in_V2	CDS	12561682	12561775	.	-	0	name "scaffold_501528.1"; proteinId 905824; exonNumber 2
scaffold_5	Removed_in_V2	exon	12561874	12562084	.	-	.	name "scaffold_501528.1"; transcriptId 937337
scaffold_5	Removed_in_V2	CDS	12561874	12562064	.	-	1	name "scaffold_501528.1"; proteinId 905824; exonNumber 1
scaffold_5	Removed_in_V2	gene	12648676	12649390	.	+	.	name "fgenesh1_pg.C_scaffold_5001126"; transcriptId 347734
scaffold_5	Removed_in_V2	exon	12648676	12648757	.	+	.	name "fgenesh1_pg.C_scaffold_5001126"; transcriptId 347734
scaffold_5	Removed_in_V2	CDS	12648676	12648757	.	+	0	name "fgenesh1_pg.C_scaffold_5001126"; proteinId 347734; exonNumber 1
scaffold_5	Removed_in_V2	exon	12648846	12648951	.	+	.	name "fgenesh1_pg.C_scaffold_5001126"; transcriptId 347734
scaffold_5	Removed_in_V2	CDS	12648846	12648951	.	+	1	name "fgenesh1_pg.C_scaffold_5001126"; proteinId 347734; exonNumber 2
scaffold_5	Removed_in_V2	exon	12649024	12649236	.	+	.	name "fgenesh1_pg.C_scaffold_5001126"; transcriptId 347734
scaffold_5	Removed_in_V2	CDS	12649024	12649236	.	+	2	name "fgenesh1_pg.C_scaffold_5001126"; proteinId 347734; exonNumber 3
scaffold_5	Removed_in_V2	exon	12649330	12649390	.	+	.	name "fgenesh1_pg.C_scaffold_5001126"; transcriptId 347734
scaffold_5	Removed_in_V2	CDS	12649330	12649390	.	+	2	name "fgenesh1_pg.C_scaffold_5001126"; proteinId 347734; exonNumber 4
scaffold_5	Removed_in_V2	gene	12693520	12693709	.	-	.	name "scaffold_501554.1"; transcriptId 937363
scaffold_5	Removed_in_V2	exon	12693520	12693709	.	-	.	name "scaffold_501554.1"; transcriptId 937363
scaffold_5	Removed_in_V2	CDS	12693540	12693689	.	-	0	name "scaffold_501554.1"; proteinId 905850; exonNumber 1
scaffold_5	Removed_in_V2	gene	12718347	12718653	.	-	.	name "scaffold_501561.1"; transcriptId 937370
scaffold_5	Removed_in_V2	exon	12718347	12718414	.	-	.	name "scaffold_501561.1"; transcriptId 937370
scaffold_5	Removed_in_V2	CDS	12718367	12718414	.	-	0	name "scaffold_501561.1"; proteinId 905857; exonNumber 2
scaffold_5	Removed_in_V2	exon	12718515	12718653	.	-	.	name "scaffold_501561.1"; transcriptId 937370
scaffold_5	Removed_in_V2	CDS	12718515	12718631	.	-	0	name "scaffold_501561.1"; proteinId 905857; exonNumber 1
scaffold_5	Removed_in_V2	gene	12842225	12842595	.	+	.	name "scaffold_501593.1"; transcriptId 937402
scaffold_5	Removed_in_V2	exon	12842225	12842595	.	+	.	name "scaffold_501593.1"; transcriptId 937402
scaffold_5	Removed_in_V2	CDS	12842249	12842575	.	+	0	name "scaffold_501593.1"; proteinId 905889; exonNumber 1
scaffold_5	Removed_in_V2	gene	12950034	12950288	.	-	.	name "Al_scaffold_0005_1500"; transcriptId 897534
scaffold_5	Removed_in_V2	exon	12950034	12950288	.	-	.	name "Al_scaffold_0005_1500"; transcriptId 897534
scaffold_5	Removed_in_V2	CDS	12950034	12950288	.	-	0	name "Al_scaffold_0005_1500"; proteinId 866021; exonNumber 1
scaffold_5	Removed_in_V2	gene	13086825	13087059	.	-	.	name "scaffold_501649.1"; transcriptId 937458
scaffold_5	Removed_in_V2	exon	13086825	13087059	.	-	.	name "scaffold_501649.1"; transcriptId 937458
scaffold_5	Removed_in_V2	CDS	13086845	13087039	.	-	0	name "scaffold_501649.1"; proteinId 905945; exonNumber 1
scaffold_5	Removed_in_V2	gene	13312990	13313255	.	+	.	name "scaffold_501695.1"; transcriptId 937504
scaffold_5	Removed_in_V2	exon	13312990	13313255	.	+	.	name "scaffold_501695.1"; transcriptId 937504
scaffold_5	Removed_in_V2	CDS	13313010	13313234	.	+	0	name "scaffold_501695.1"; proteinId 905991; exonNumber 1
scaffold_5	Removed_in_V2	gene	13581482	13581923	.	-	.	name "scaffold_501743.1"; transcriptId 937552
scaffold_5	Removed_in_V2	exon	13581482	13581627	.	-	.	name "scaffold_501743.1"; transcriptId 937552
scaffold_5	Removed_in_V2	CDS	13581503	13581627	.	-	0	name "scaffold_501743.1"; proteinId 906039; exonNumber 2
scaffold_5	Removed_in_V2	exon	13581802	13581923	.	-	.	name "scaffold_501743.1"; transcriptId 937552
scaffold_5	Removed_in_V2	CDS	13581802	13581901	.	-	2	name "scaffold_501743.1"; proteinId 906039; exonNumber 1
scaffold_5	Removed_in_V2	gene	13716759	13718518	.	+	.	name "Al_scaffold_0005_1635"; transcriptId 897669
scaffold_5	Removed_in_V2	exon	13716759	13716944	.	+	.	name "Al_scaffold_0005_1635"; transcriptId 897669
scaffold_5	Removed_in_V2	CDS	13716759	13716944	.	+	0	name "Al_scaffold_0005_1635"; proteinId 866156; exonNumber 1
scaffold_5	Removed_in_V2	exon	13717064	13717151	.	+	.	name "Al_scaffold_0005_1635"; transcriptId 897669
scaffold_5	Removed_in_V2	CDS	13717064	13717151	.	+	0	name "Al_scaffold_0005_1635"; proteinId 866156; exonNumber 2
scaffold_5	Removed_in_V2	exon	13718175	13718320	.	+	.	name "Al_scaffold_0005_1635"; transcriptId 897669
scaffold_5	Removed_in_V2	CDS	13718175	13718320	.	+	1	name "Al_scaffold_0005_1635"; proteinId 866156; exonNumber 3
scaffold_5	Removed_in_V2	exon	13718456	13718518	.	+	.	name "Al_scaffold_0005_1635"; transcriptId 897669
scaffold_5	Removed_in_V2	CDS	13718456	13718518	.	+	0	name "Al_scaffold_0005_1635"; proteinId 866156; exonNumber 4
scaffold_5	Removed_in_V2	gene	13833661	13834030	.	-	.	name "scaffold_501798.1"; transcriptId 937607
scaffold_5	Removed_in_V2	exon	13833661	13834030	.	-	.	name "scaffold_501798.1"; transcriptId 937607
scaffold_5	Removed_in_V2	CDS	13833681	13834007	.	-	0	name "scaffold_501798.1"; proteinId 906094; exonNumber 1
scaffold_5	Removed_in_V2	gene	14361409	14361638	.	-	.	name "scaffold_501901.1"; transcriptId 937710
scaffold_5	Removed_in_V2	exon	14361409	14361638	.	-	.	name "scaffold_501901.1"; transcriptId 937710
scaffold_5	Removed_in_V2	CDS	14361430	14361618	.	-	0	name "scaffold_501901.1"; proteinId 906197; exonNumber 1
scaffold_5	Removed_in_V2	gene	14558433	14559088	.	+	.	name "scaffold_501951.1"; transcriptId 937760
scaffold_5	Removed_in_V2	exon	14558433	14558674	.	+	.	name "scaffold_501951.1"; transcriptId 937760
scaffold_5	Removed_in_V2	CDS	14558456	14558674	.	+	0	name "scaffold_501951.1"; proteinId 906247; exonNumber 1
scaffold_5	Removed_in_V2	exon	14558760	14559088	.	+	.	name "scaffold_501951.1"; transcriptId 937760
scaffold_5	Removed_in_V2	CDS	14558760	14559068	.	+	0	name "scaffold_501951.1"; proteinId 906247; exonNumber 2
scaffold_5	Removed_in_V2	gene	14592261	14592905	.	+	.	name "scaffold_501961.1"; transcriptId 937770
scaffold_5	Removed_in_V2	exon	14592261	14592394	.	+	.	name "scaffold_501961.1"; transcriptId 937770
scaffold_5	Removed_in_V2	CDS	14592283	14592394	.	+	0	name "scaffold_501961.1"; proteinId 906257; exonNumber 1
scaffold_5	Removed_in_V2	exon	14592697	14592905	.	+	.	name "scaffold_501961.1"; transcriptId 937770
scaffold_5	Removed_in_V2	CDS	14592697	14592884	.	+	1	name "scaffold_501961.1"; proteinId 906257; exonNumber 2
scaffold_5	Removed_in_V2	gene	14767003	14767573	.	+	.	name "Al_scaffold_0005_1821"; transcriptId 897855
scaffold_5	Removed_in_V2	exon	14767003	14767013	.	+	.	name "Al_scaffold_0005_1821"; transcriptId 897855
scaffold_5	Removed_in_V2	CDS	14767003	14767013	.	+	0	name "Al_scaffold_0005_1821"; proteinId 866342; exonNumber 1
scaffold_5	Removed_in_V2	exon	14767354	14767573	.	+	.	name "Al_scaffold_0005_1821"; transcriptId 897855
scaffold_5	Removed_in_V2	CDS	14767354	14767573	.	+	2	name "Al_scaffold_0005_1821"; proteinId 866342; exonNumber 2
scaffold_5	Removed_in_V2	gene	14801024	14802558	.	-	.	name "Al_scaffold_0005_1829"; transcriptId 897863
scaffold_5	Removed_in_V2	exon	14801024	14801158	.	-	.	name "Al_scaffold_0005_1829"; transcriptId 897863
[truncated: 265,583 more chars]
