# Supplementary material for: Improving the Annotation of Arabidopsis lyrata Using RNA-Seq Data
Source: PLoS One. 2015 Sep 18;10(9):e0137391. doi: 10.1371/journal.pone.0137391 (PMC4575116; doi:10.1371/journal.pone.0137391)
Supplement: S4 Dataset — (XLSX) [file pone.0137391.s004.xlsx]

## Sheet: V1_V2_COMBINED_ID_MAPPING.txt
Version-2	Scaffold	Start	End	Version-1	Scaffold	Start	End	Merged	Split	Version-2 A.t. Ortholog	Version-1 A.t. Ortholog
AL1G10010	scaffold_1	1	2541	scaffold_100001.1	scaffold_1	47	2523	NO	NO		AT1G02205
AL1G10020	scaffold_1	3306	6161	fgenesh2_kg.1__2__AT1G02190.2	scaffold_1	3311	6198	NO	NO	AT1G02190	AT1G02190
AL1G10030	scaffold_1	7429	7630	scaffold_100003.1	scaffold_1	7429	7630	NO	NO
AL1G10040	scaffold_1	9476	10535	fgenesh2_kg.1__3__AT1G02180.1	scaffold_1	9512	10567	NO	NO	AT1G02180	AT1G02180
AL1G10050	scaffold_1	10548	11941	fgenesh2_kg.1__3__AT1G02180.1	scaffold_1	9512	10567	NO	NO	AT1G02170	AT1G02180
AL1G10050	scaffold_1	10548	11941	Al_scaffold_0001_4	scaffold_1	10652	11944	NO	NO	AT1G02170	AT1G02170
AL1G10060	scaffold_1	12235	13421	fgenesh2_kg.1__5__AT1G02160.2	scaffold_1	12552	13416	NO	NO	AT1G02160	AT1G02160
AL1G10070	scaffold_1	13494	15411	scaffold_100007.1	scaffold_1	13702	15386	NO	NO	AT1G02150	AT1G02150
AL1G10080	scaffold_1	15477	19491	scaffold_100008.1	scaffold_1	15665	19464	NO	NO	AT1G02145	AT1G02145
AL1G10090	scaffold_1	19626	20883	scaffold_100009.1	scaffold_1	19692	20609	NO	NO	AT1G02140	AT1G02140
AL1G10100	scaffold_1	29626	35112	fgenesh1_pm.C_scaffold_1000009	scaffold_1	29681	31614	merged	NO
AL1G10100	scaffold_1	29626	35112	scaffold_100013.1	scaffold_1	33055	34772	merged	NO		AT1G02130
AL1G10110	scaffold_1	35135	39641	fgenesh2_kg.1__12__AT1G02120.1	scaffold_1	35461	39593	NO	NO	AT1G02120	AT1G02120
AL1G10120	scaffold_1	39834	42611	fgenesh2_kg.1__13__AT1G02110.1	scaffold_1	39949	42531	NO	NO	AT1G02110	AT1G02110
AL1G10130	scaffold_1	42668	46181	scaffold_100016.1	scaffold_1	43130	46178	NO	NO	AT1G02100	AT1G02100
AL1G10140	scaffold_1	46346	48809	fgenesh2_kg.1__19__AT1G02090.1	scaffold_1	46396	48761	NO	NO	AT1G02090	AT1G02090
AL1G10150	scaffold_1	48875	49123	Al_scaffold_0001_16	scaffold_1	48875	49123	NO	NO
AL1G10160	scaffold_1	49457	51261	scaffold_100018.1	scaffold_1	49553	51020	NO	NO
AL1G10170	scaffold_1	51346	52761	fgenesh1_pm.C_scaffold_1000016	scaffold_1	51526	52636	NO	NO
AL1G10180	scaffold_1	55772	56491	fgenesh2_kg.1__20__AT1G02070.1	scaffold_1	55814	56468	NO	NO	AT1G02070	AT1G02070
AL1G10190	scaffold_1	57579	57871	scaffold_100022.1	scaffold_1	57579	57871	NO	NO	AT1G02074	AT1G02074
AL1G10200	scaffold_1	58726	72319	scaffold_100023.1	scaffold_1	58865	72177	NO	NO	AT1G02080	AT1G02080
AL1G10210	scaffold_1	72337	72641	Al_scaffold_0001_21	scaffold_1	72255	72617	NO	NO
AL1G10200	scaffold_1	58726	72319	Al_scaffold_0001_21	scaffold_1	72255	72617	NO	NO	AT1G02080
AL1G10220	scaffold_1	74656	76361	fgenesh2_kg.1__23__AT1G02065.1	scaffold_1	74785	76652	NO	NO	AT1G02065	AT1G02065
AL1G10230	scaffold_1	78196	80864	fgenesh1_pm.C_scaffold_1000020	scaffold_1	78367	80505	NO	NO	AT1G02060	AT1G02060
AL1G10240	scaffold_1	80916	82471	fgenesh2_kg.1__25__AT1G02050.1	scaffold_1	80941	82330	NO	NO	AT1G02050	AT1G02050
AL1G10250	scaffold_1	82536	83396	fgenesh1_pg.C_scaffold_1000018	scaffold_1	82573	83367	NO	NO	AT1G02040	AT1G02040
AL1G10260	scaffold_1	87116	90501	fgenesh1_pg.C_scaffold_1000020	scaffold_1	87206	90301	NO	NO	AT1G02020	AT1G02020
AL1G10270	scaffold_1	90935	92491	fgenesh2_kg.1__28__AT1G02010.1	scaffold_1	90714	113497	NO	NO		AT1G02010
AL1G10280	scaffold_1	92589	94361	fgenesh2_kg.1__28__AT1G02010.1	scaffold_1	90714	113497	NO	NO		AT1G02010
AL1G10290	scaffold_1	94516	97269	fgenesh2_kg.1__28__AT1G02010.1	scaffold_1	90714	113497	NO	NO		AT1G02010
AL1G10300	scaffold_1	97687	98141	fgenesh2_kg.1__28__AT1G02010.1	scaffold_1	90714	113497	NO	NO		AT1G02010
AL1G10310	scaffold_1	109270	113581	fgenesh2_kg.1__28__AT1G02010.1	scaffold_1	90714	113497	NO	NO	AT1G02010	AT1G02010
AL1G10320	scaffold_1	113721	115461	scaffold_100037.1	scaffold_1	113969	115315	NO	NO	AT1G02000	AT1G02000
AL1G10330	scaffold_1	117996	119002	fgenesh2_kg.1__29__AT1G01990.1	scaffold_1	118008	119066	NO	NO	AT1G01990	AT1G01990
AL1G10340	scaffold_1	122416	124359	fgenesh2_kg.1__30__AT1G01980.1	scaffold_1	122468	124310	NO	NO	AT1G01980	AT1G01980
AL1G10350	scaffold_1	124366	126291	fgenesh2_kg.1__31__AT1G01970.1	scaffold_1	124594	126229	NO	NO	AT1G01970	AT1G01970
AL1G10360	scaffold_1	127386	134702	fgenesh2_kg.1__32__AT1G01960.1	scaffold_1	127652	134697	NO	NO	AT1G01960	AT1G01960
AL1G10370	scaffold_1	134734	139961	fgenesh2_kg.1__33__AT1G01950.1	scaffold_1	134679	139817	NO	NO	AT1G01950	AT1G01950
AL1G10360	scaffold_1	127386	134702	fgenesh2_kg.1__33__AT1G01950.1	scaffold_1	134679	139817	NO	NO	AT1G01960	AT1G01950
AL1G10380	scaffold_1	140441	142251	fgenesh1_pg.C_scaffold_1000030	scaffold_1	140619	142191	NO	NO	AT1G01940	AT1G01940
AL1G10390	scaffold_1	142356	145600	fgenesh2_kg.1__35__AT1G01930.1	scaffold_1	142389	145631	NO	NO	AT1G01930	AT1G01930
AL1G10400	scaffold_1	145676	146186	scaffold_100045.1	scaffold_1	145719	146083	NO	NO
AL1G10410	scaffold_1	146301	149871	fgenesh2_kg.1__37__AT1G01920.2	scaffold_1	146361	149918	NO	NO	AT1G01920	AT1G01920
AL1G10420	scaffold_1	150136	152653	fgenesh2_kg.1__42__AT1G01910.4	scaffold_1	150165	152787	NO	NO	AT1G01910	AT1G01910
AL1G10430	scaffold_1	152674	155761	fgenesh2_kg.1__42__AT1G01910.4	scaffold_1	150165	152787	NO	NO	AT1G01900	AT1G01910
AL1G10430	scaffold_1	152674	155761	Al_scaffold_0001_39	scaffold_1	152834	155670	NO	NO	AT1G01900	AT1G01900
AL1G10450	scaffold_1	156856	159416	fgenesh1_pm.C_scaffold_1000036	scaffold_1	156948	159348	NO	NO	AT1G01880	AT1G01880
AL1G10470	scaffold_1	159566	161770	fgenesh2_kg.1__44__AT1G01860.1	scaffold_1	159615	161800	NO	NO	AT1G01860	AT1G01860
AL1G10480	scaffold_1	161786	162321	fgenesh2_kg.1__44__AT1G01860.1	scaffold_1	159615	161800	NO	NO	AT1G01840	AT1G01860
AL1G10480	scaffold_1	161786	162321	scaffold_100051.1	scaffold_1	161789	162258	NO	NO	AT1G01840	AT1G01840
AL1G10490	scaffold_1	164496	168223	fgenesh2_kg.1__46__AT1G01830.3	scaffold_1	164416	168249	NO	NO	AT1G01830	AT1G01830
AL1G10500	scaffold_1	168299	170401	scaffold_100053.1	scaffold_1	168435	168702	NO	NO
AL1G10510	scaffold_1	171386	173534	fgenesh2_kg.1__48__AT1G01820.1	scaffold_1	171411	173431	NO	NO	AT1G01820	AT1G01820
AL1G10520	scaffold_1	173565	174181	fgenesh2_kg.1__49__AT1G01810.1	scaffold_1	173573	174151	NO	NO	AT1G01810	AT1G01810
AL1G10540	scaffold_1	175556	177981	scaffold_100056.1	scaffold_1	175723	177344	NO	NO	AT1G01800	AT1G01800
AL1G10550	scaffold_1	178052	184811	fgenesh1_pm.C_scaffold_1000043	scaffold_1	178456	184533	NO	NO	AT1G01790	AT1G01790
AL1G10560	scaffold_1	185077	186631	scaffold_100058.1	scaffold_1	185231	186495	NO	NO	AT1G01780	AT1G01780
AL1G10560	scaffold_1	185077	186631	fgenesh2_kg.1__52__AT1G01770.1	scaffold_1	186514	191052	NO	NO	AT1G01780	AT1G01770
AL1G10570	scaffold_1	186685	191041	fgenesh2_kg.1__52__AT1G01770.1	scaffold_1	186514	191052	NO	NO	AT1G01770	AT1G01770
AL1G10580	scaffold_1	191166	193350	Al_scaffold_0001_50	scaffold_1	191251	193076	NO	NO	AT1G01760	AT1G01760
AL1G10590	scaffold_1	193371	194501	scaffold_100061.1	scaffold_1	193425	194152	NO	NO	AT1G01750	AT1G01750
AL1G10610	scaffold_1	197667	198991	fgenesh2_kg.1__55__AT1G01730.1	scaffold_1	197601	198678	NO	NO	AT1G01730	AT1G01730
AL1G10600	scaffold_1	195056	197660	fgenesh2_kg.1__55__AT1G01730.1	scaffold_1	197601	198678	NO	NO	AT1G01740	AT1G01730
AL1G10610	scaffold_1	197667	198991	fgenesh2_kg.1__56__AT1G01725.1	scaffold_1	198837	204518	NO	NO	AT1G01730	AT1G01725
AL1G10620	scaffold_1	199376	204484	fgenesh2_kg.1__56__AT1G01725.1	scaffold_1	198837	204518	NO	NO		AT1G01725
AL1G10630	scaffold_1	204501	206031	fgenesh2_kg.1__56__AT1G01725.1	scaffold_1	198837	204518	NO	NO	AT1G01720	AT1G01725
AL1G10630	scaffold_1	204501	206031	scaffold_100066.1	scaffold_1	204808	205917	NO	NO	AT1G01720	AT1G01720
AL1G10640	scaffold_1	206566	207911	fgenesh2_kg.1__58__AT1G01710.1	scaffold_1	206707	211900	NO	NO		AT1G01710
AL1G10650	scaffold_1	207967	212301	fgenesh2_kg.1__58__AT1G01710.1	scaffold_1	206707	211900	NO	NO	AT1G01710	AT1G01710
AL1G10660	scaffold_1	216564	216889	scaffold_100069.1	scaffold_1	216564	216889	NO	NO
AL1G10670	scaffold_1	220058	221841	Al_scaffold_0001_57	scaffold_1	220193	225616	NO	NO	AT1G01695	AT1G01690
AL1G10680	scaffold_1	222315	225811	Al_scaffold_0001_57	scaffold_1	220193	225616	NO	NO	AT1G01690	AT1G01690
AL1G10690	scaffold_1	226506	228864	Al_scaffold_0001_58	scaffold_1	226539	228679	NO	NO	AT1G01680	AT1G01680
AL1G10710	scaffold_1	232586	235510	fgenesh1_pg.C_scaffold_1000054	scaffold_1	229820	235338	NO	NO	AT1G01660	AT1G01660
AL1G10700	scaffold_1	229106	232502	fgenesh1_pg.C_scaffold_1000054	scaffold_1	229820	235338	NO	NO	AT1G01670	AT1G01660
AL1G10720	scaffold_1	236766	241740	fgenesh2_kg.1__64__AT1G01650.1	scaffold_1	236778	241721	NO	NO	AT1G01650	AT1G01650
AL1G10740	scaffold_1	242096	243520	scaffold_100076.1	scaffold_1	242562	243321	NO	NO	AT1G01640	AT1G01640
AL1G10750	scaffold_1	243545	245461	fgenesh2_kg.1__67__AT1G01630.1	scaffold_1	243695	245459	NO	NO	AT1G01630	AT1G01630
AL1G10760	scaffold_1	246976	248359	fgenesh2_kg.1__69__AT1G01620.1	scaffold_1	246920	248384	NO	NO	AT1G01620	AT1G01620
AL1G10770	scaffold_1	249736	252505	scaffold_100079.1	scaffold_1	249785	252308	NO	NO	AT1G01610	AT1G01610
AL1G10780	scaffold_1	252892	254851	scaffold_100080.1	scaffold_1	253000	254805	NO	NO	AT1G01600	AT1G01600
AL1G10800	scaffold_1	262133	265401	Al_scaffold_0001_67	scaffold_1	262221	265311	NO	NO	AT1G01590	AT1G01590
AL1G10810	scaffold_1	266658	270551	fgenesh2_kg.1__73__AT1G01580.1	scaffold_1	266834	270418	NO	NO	AT1G01580	AT1G01580
AL1G10820	scaffold_1	272408	273876	scaffold_100084.1	scaffold_1	272408	273876	NO	NO		AT4G00300
AL1G10830	scaffold_1	274075	276522	Al_scaffold_0001_70	scaffold_1	274075	276522	NO	NO	AT1G01570	AT1G01570
AL1G10840	scaffold_1	281714	283801	scaffold_100086.1	scaffold_1	281840	283744	NO	NO	AT1G01560	AT1G01560
AL1G10850	scaffold_1	284273	286501	fgenesh2_kg.1__78__AT1G01550.1	scaffold_1	284339	286433	NO	NO	AT1G01550	AT1G01550
AL1G10860	scaffold_1	287692	290801	fgenesh2_kg.1__79__AT1G01540.2	scaffold_1	287793	290675	NO	NO	AT1G01540	AT1G01540
AL1G10870	scaffold_1	292218	292761	fgenesh1_pg.C_scaffold_1000067	scaffold_1	292057	292705	NO	NO
AL1G10880	scaffold_1	294136	295401	Al_scaffold_0001_74	scaffold_1	294198	295303	NO	NO		AT1G01530
AL1G10890	scaffold_1	295598	297461	fgenesh1_pm.C_scaffold_1000066	scaffold_1	295990	304406	NO	NO	AT1G01520	AT1G01510
AL1G10900	scaffold_1	297729	300871	fgenesh1_pm.C_scaffold_1000066	scaffold_1	295990	304406	NO	NO	AT1G01510	AT1G01510
AL1G10910	scaffold_1	302632	304531	fgenesh1_pm.C_scaffold_1000066	scaffold_1	295990	304406	NO	NO	AT1G01500	AT1G01510
AL1G10920	scaffold_1	308626	311020	scaffold_100095.1	scaffold_1	308924	310761	NO	NO	AT1G01490	AT1G01490
AL1G10930	scaffold_1	313054	315561	scaffold_100096.1	scaffold_1	313347	315496	NO	NO	AT1G01480	AT1G01480
AL1G10940	scaffold_1	318316	320328	fgenesh1_pg.C_scaffold_1000073	scaffold_1	318441	319257	NO	NO		AT1G01470
AL1G10950	scaffold_1	321847	323861	Al_scaffold_0001_82	scaffold_1	321884	322760	NO	NO
AL1G10960	scaffold_1	324197	326781	fgenesh1_pm.C_scaffold_1000070	scaffold_1	324353	326366	NO	NO	AT1G01460	AT1G01460
AL1G10970	scaffold_1	328181	328380	scaffold_100100.1	scaffold_1	328181	328380	NO	NO
AL1G10980	scaffold_1	330136	331599	Al_scaffold_0001_84	scaffold_1	330470	334264	NO	NO	AT1G01453	AT1G01450
AL1G10990	scaffold_1	331926	334295	Al_scaffold_0001_84	scaffold_1	330470	334264	NO	NO	AT1G01450	AT1G01450
AL1G11000	scaffold_1	334369	337041	fgenesh1_pg.C_scaffold_1000078	scaffold_1	335605	336924	NO	NO
AL1G11010	scaffold_1	338856	342005	scaffold_100104.1	scaffold_1	339353	341720	NO	NO	AT1G01440	AT1G01440
AL1G11020	scaffold_1	343266	345155	fgenesh2_kg.1__91__AT1G01430.1	scaffold_1	343263	345197	NO	NO	AT1G01430	AT1G01430
AL1G11030	scaffold_1	354470	355914	fgenesh2_kg.1__92__AT1G01420.1	scaffold_1	354524	356040	NO	NO		AT1G01420
AL1G11040	scaffold_1	356157	357715	fgenesh2_kg.1__93__AT1G01410.1	scaffold_1	356318	357400	NO	NO	AT1G01410	AT1G01410
AL1G11050	scaffold_1	358580	360583	fgenesh1_pg.C_scaffold_1000083	scaffold_1	359044	360465	NO	NO	AT1G01400	AT1G01400
AL1G11060	scaffold_1	362850	364615	fgenesh2_kg.1__94__AT1G01390.1	scaffold_1	362930	364545	NO	NO	AT1G01390	AT1G01390
AL1G11070	scaffold_1	364870	365645	Al_scaffold_0001_92	scaffold_1	365041	365523	NO	NO	AT1G01380	AT1G01380
AL1G11080	scaffold_1	367345	371175	Al_scaffold_0001_93	scaffold_1	367696	369417	merged	NO
AL1G11080	scaffold_1	367345	371175	Al_scaffold_0001_94	scaffold_1	370308	371114	merged	NO		AT1G01360
AL1G11090	scaffold_1	373478	374615	scaffold_100113.1	scaffold_1	373723	374582	NO	NO	AT1G01355	AT1G01355
AL1G11100	scaffold_1	374775	376745	scaffold_100114.1	scaffold_1	374911	376187	NO	NO	AT1G01350	AT1G01350
AL1G11110	scaffold_1	377030	380594	fgenesh2_kg.1__95__AT1G01340.1	scaffold_1	377570	380538	NO	NO	AT1G01340	AT1G01340
AL1G11120	scaffold_1	380980	384510	scaffold_100116.1	scaffold_1	383180	383629	NO	NO
AL1G11130	scaffold_1	388870	398424	fgenesh2_kg.1__96__AT1G01320.1	scaffold_1	389375	398395	NO	NO	AT1G01320	AT1G01320
AL1G11140	scaffold_1	398428	399335	fgenesh2_kg.1__97__AT1G01310.1	scaffold_1	398516	399359	NO	NO	AT1G01310	AT1G01310
AL1G11150	scaffold_1	399566	400105	fgenesh2_kg.1__98__AT1G01305.1	scaffold_1	399645	400107	NO	NO	AT1G01305	AT1G01305
AL1G11160	scaffold_1	400674	402415	fgenesh2_kg.1__99__AT1G01300.1	scaffold_1	400727	402402	NO	NO	AT1G01300	AT1G01300
AL1G11170	scaffold_1	403308	405315	fgenesh1_pm.C_scaffold_1000085	scaffold_1	404199	405288	NO	NO	AT1G01290	AT1G01290
AL1G11180	scaffold_1	405422	407135	fgenesh2_kg.1__100__AT1G01280.1	scaffold_1	405437	407120	NO	NO	AT1G01280	AT1G01280
AL1G11200	scaffold_1	411857	415035	fgenesh2_kg.1__101__AT1G01260.1	scaffold_1	412556	415094	NO	NO	AT1G01260	AT1G01260
AL1G11210	scaffold_1	419000	419735	fgenesh2_kg.1__103__AT1G01250.1	scaffold_1	419014	419827	NO	NO	AT1G01250	AT1G01250
AL1G11220	scaffold_1	422251	424145	fgenesh2_kg.1__106__AT1G01240.3	scaffold_1	422231	424117	NO	NO	AT1G01240	AT1G01240
AL1G11230	scaffold_1	425662	427465	fgenesh2_kg.1__107__AT1G01230.1	scaffold_1	425719	427483	NO	NO	AT1G01230	AT1G01230
AL1G11240	scaffold_1	428118	429825	fgenesh1_pm.C_scaffold_1000090	scaffold_1	428322	429820	NO	NO		AT1G19060
AL1G11250	scaffold_1	430172	431595	fgenesh2_kg.1__108__AT1G01225.1	scaffold_1	430280	431563	NO	NO	AT1G01225	AT1G01225
AL1G11260	scaffold_1	431963	435935	fgenesh2_kg.1__109__AT1G01220.1	scaffold_1	431965	435824	NO	NO	AT1G01220	AT1G01220
AL1G11270	scaffold_1	435989	436985	fgenesh1_pm.C_scaffold_1000093	scaffold_1	436171	436800	NO	NO	AT1G01210	AT1G01210
AL1G11280	scaffold_1	438110	439938	fgenesh2_kg.1__110__AT1G01200.1	scaffold_1	438129	439861	NO	NO	AT1G01200	AT1G01200
AL1G11290	scaffold_1	441870	443910	fgenesh1_pm.C_scaffold_1000095	scaffold_1	441904	443720	NO	NO	AT1G01190	AT1G01190
AL1G11310	scaffold_1	452377	453314	Al_scaffold_0001_113	scaffold_1	452377	453314	NO	NO
AL1G11320	scaffold_1	454231	455675	Al_scaffold_0001_114	scaffold_1	454219	455331	NO	NO	AT1G01180	AT1G01180
AL1G11330	scaffold_1	456770	457616	fgenesh1_pm.C_scaffold_1000097	scaffold_1	457115	457459	NO	NO	AT1G01170	AT1G01170
AL1G11330	scaffold_1	456770	457616	scaffold_100135.1	scaffold_1	457529	459100	NO	NO	AT1G01170	AT1G01160
AL1G11340	scaffold_1	457621	459255	scaffold_100135.1	scaffold_1	457529	459100	NO	NO	AT1G01160	AT1G01160
AL1G11350	scaffold_1	459480	460999	scaffold_100136.1	scaffold_1	459556	460824	NO	NO	AT1G01150	AT1G01150
AL1G11370	scaffold_1	464270	467792	fgenesh2_kg.1__115__AT1G01140.3	scaffold_1	464358	467635	NO	NO	AT1G01140	AT1G01140
AL1G11380	scaffold_1	468909	469542	Al_scaffold_0001_119	scaffold_1	468909	469542	NO	NO
AL1G11390	scaffold_1	470140	470945	fgenesh1_pm.C_scaffold_1000101	scaffold_1	470268	474739	NO	NO
AL1G11400	scaffold_1	475440	477284	scaffold_100139.1	scaffold_1	475576	477203	NO	NO	AT1G01120	AT1G01120
AL1G11410	scaffold_1	479026	481435	fgenesh1_pg.C_scaffold_1000109	scaffold_1	479138	481385	NO	NO	AT1G01110	AT1G01110
AL1G11420	scaffold_1	483190	484365	fgenesh1_pm.C_scaffold_1000104	scaffold_1	483425	484126	NO	NO	AT5G47700	AT5G47700
AL1G11430	scaffold_1	485270	487209	fgenesh2_kg.1__125__AT1G01090.1	scaffold_1	485273	487146	NO	NO	AT1G01090	AT1G01090
AL1G11440	scaffold_1	494560	496247	Al_scaffold_0001_125	scaffold_1	494740	496028	NO	NO	AT1G01080	AT1G01080
AL1G11450	scaffold_1	501270	503644	scaffold_100145.1	scaffold_1	501318	503489	NO	NO	AT1G01070	AT1G01070
AL1G11460	scaffold_1	504430	508748	fgenesh2_kg.1__131__AT1G01060.3	scaffold_1	504510	508725	NO	NO	AT1G01060	AT1G01060
AL1G11470	scaffold_1	509070	511007	Al_scaffold_0001_128	scaffold_1	509479	510755	NO	NO	AT1G01050	AT1G01050
AL1G11480	scaffold_1	511167	519245	fgenesh1_pg.C_scaffold_1000116	scaffold_1	511272	518844	NO	NO	AT1G01040	AT1G01040
AL1G11500	scaffold_1	527997	529922	fgenesh2_kg.1__134__AT1G01030.1	scaffold_1	527878	530499	NO	NO	AT1G01030	AT1G01030
AL1G11510	scaffold_1	533487	535377	fgenesh2_kg.1__135__AT1G01020.1	scaffold_1	533525	535284	NO	NO	AT1G01020	AT1G01020
AL1G11520	scaffold_1	535477	536087	Al_scaffold_0001_132	scaffold_1	535629	535835	NO	NO
AL1G11530	scaffold_1	536111	538652	fgenesh1_pg.C_scaffold_1000119	scaffold_1	536480	538514	NO	NO	AT1G01010	AT1G01010
AL1G11540	scaffold_1	546617	548110	Al_scaffold_0001_135	scaffold_1	546617	548110	NO	NO	AT3G04430	AT3G04430
AL1G11550	scaffold_1	548554	550012	scaffold_100153.1	scaffold_1	548765	550572	NO	NO	AT1G02210
AL1G11560	scaffold_1	551785	553592	fgenesh1_pm.C_scaffold_1000114	scaffold_1	551918	553479	NO	NO	AT1G02220	AT1G02220
AL1G11570	scaffold_1	555080	556952	Al_scaffold_0001_137	scaffold_1	555254	556901	NO	NO	AT1G02230	AT1G02230
AL1G11580	scaffold_1	557863	559062	fgenesh1_pg.C_scaffold_1000123	scaffold_1	558177	558994	NO	NO
AL1G11590	scaffold_1	560338	562642	fgenesh2_kg.1__141__AT1G02260.1	scaffold_1	560362	562206	NO	NO	AT1G02260	AT1G02260
AL1G11600	scaffold_1	562917	566002	fgenesh2_kg.1__142__AT1G02270.1	scaffold_1	562997	566008	NO	NO	AT1G02270	AT1G02270
AL1G11610	scaffold_1	571087	573092	fgenesh1_pm.C_scaffold_1000118	scaffold_1	571279	572890	NO	NO	AT1G02280	AT1G02280
AL1G11620	scaffold_1	573151	575342	scaffold_100160.1	scaffold_1	573275	574678	NO	NO	AT1G02290	AT1G02290
AL1G11630	scaffold_1	575737	578009	scaffold_100161.1	scaffold_1	575814	577930	NO	NO	AT1G02300	AT1G02300
AL1G11640	scaffold_1	578277	580612	scaffold_100162.1	scaffold_1	578374	580449	NO	NO	AT1G02305	AT1G02305
AL1G11640	scaffold_1	578277	580612	fgenesh2_kg.1__146__AT1G02310.1	scaffold_1	580593	583503	NO	NO	AT1G02305	AT1G02310
AL1G11650	scaffold_1	580637	583512	fgenesh2_kg.1__146__AT1G02310.1	scaffold_1	580593	583503	NO	NO	AT1G02310	AT1G02310
AL1G11660	scaffold_1	584809	586312	scaffold_100164.1	scaffold_1	584904	586271	NO	NO	AT1G02330	AT1G02330
AL1G11670	scaffold_1	586860	588032	fgenesh2_kg.1__148__AT1G02335.1	scaffold_1	586907	588010	NO	NO	AT1G02335	AT1G02335
AL1G11680	scaffold_1	588915	590912	fgenesh1_pg.C_scaffold_1000130	scaffold_1	589088	590693	NO	NO	AT1G02340	AT1G02340
AL1G11690	scaffold_1	593877	595523	fgenesh1_pg.C_scaffold_1000131	scaffold_1	594032	595496	NO	NO
AL1G11700	scaffold_1	595528	596042	scaffold_100168.1	scaffold_1	595629	595881	NO	NO
AL1G11710	scaffold_1	596585	598002	scaffold_100169.1	scaffold_1	596769	597999	NO	NO		AT1G02360
AL1G11720	scaffold_1	599207	601184	fgenesh2_kg.1__150__AT1G02370.1	scaffold_1	599259	601154	NO	NO	AT1G02370	AT1G02370
AL1G11730	scaffold_1	601697	603850	scaffold_100171.1	scaffold_1	601736	602094	merged	NO	AT1G02380
AL1G11730	scaffold_1	601697	603850	scaffold_100172.1	scaffold_1	602514	603658	merged	NO	AT1G02380	AT1G02380
AL1G11740	scaffold_1	605537	607848	fgenesh2_kg.1__152__AT1G02390.1	scaffold_1	605536	607891	NO	NO	AT1G02390	AT1G02390
AL1G11750	scaffold_1	612767	615378	Al_scaffold_0001_155	scaffold_1	612831	615239	NO	NO	AT1G02400	AT1G02400
AL1G11760	scaffold_1	615851	616342	fgenesh2_kg.1__154__AT1G02405.1	scaffold_1	615826	616316	NO	NO	AT1G02405	AT1G02405
AL1G11770	scaffold_1	616687	618841	scaffold_100176.1	scaffold_1	617112	618613	NO	NO	AT1G02410	AT1G02410
AL1G11780	scaffold_1	619947	622521	fgenesh2_kg.1__156__AT1G02420.1	scaffold_1	620062	621534	merged	NO	AT1G02420	AT1G02420
AL1G11780	scaffold_1	619947	622521	Al_scaffold_0001_159	scaffold_1	621551	622441	merged	NO	AT1G02420	AT1G02430
AL1G11790	scaffold_1	622812	623302	fgenesh2_kg.1__159__AT1G02450.1	scaffold_1	622888	623335	NO	NO	AT1G02450	AT1G02450
AL1G11800	scaffold_1	628244	630982	scaffold_100180.1	scaffold_1	628623	630888	NO	NO	AT1G02460	AT1G02460
AL1G11810	scaffold_1	635417	636862	fgenesh2_kg.1__161__AT1G02470.2	scaffold_1	635225	636856	NO	NO	AT1G02470	AT1G02470
AL1G11820	scaffold_1	636937	641562	fgenesh1_pm.C_scaffold_1000137	scaffold_1	637376	638578	NO	NO	AT1G02475	AT1G02475
AL1G11840	scaffold_1	650407	652260	fgenesh2_kg.1__164__AT1G02500.1	scaffold_1	650407	652252	NO	NO
AL1G11850	scaffold_1	652363	653552	fgenesh2_kg.1__166__AT1G02510.1	scaffold_1	652374	653539	NO	NO	AT1G02510	AT1G02510
AL1G11860	scaffold_1	655447	660895	fgenesh2_kg.1__167__AT1G02530.1	scaffold_1	655997	667583	NO	NO	AT1G02520	AT1G02530
AL1G11870	scaffold_1	662757	667600	fgenesh2_kg.1__167__AT1G02530.1	scaffold_1	655997	667583	NO	NO		AT1G02530
AL1G11880	scaffold_1	668447	669250	scaffold_100187.1	scaffold_1	668474	669242	NO	NO	AT1G02550	AT1G02550
AL1G11890	scaffold_1	670607	672771	scaffold_100188.1	scaffold_1	670715	672588	NO	NO	AT1G02560	AT1G02560
AL1G11900	scaffold_1	673467	674453	fgenesh1_pm.C_scaffold_1000142	scaffold_1	673517	676258	NO	NO	AT1G02570	AT1G02575
AL1G11910	scaffold_1	675377	682125	fgenesh1_pm.C_scaffold_1000142	scaffold_1	673517	676258	NO	NO	AT1G02580	AT1G02575
AL1G11910	scaffold_1	675377	682125	fgenesh2_kg.1__172__AT1G02580.1	scaffold_1	677676	682114	NO	NO	AT1G02580	AT1G02580
AL1G11930	scaffold_1	683846	686792	Al_scaffold_0001_173	scaffold_1	684011	686672	NO	NO	AT1G02610	AT1G02610
AL1G11940	scaffold_1	689127	690548	scaffold_100193.1	scaffold_1	689175	690417	NO	NO
AL1G11950	scaffold_1	690702	692082	scaffold_100194.1	scaffold_1	691077	693903	NO	NO
AL1G11960	scaffold_1	691077	693903	scaffold_100194.1	scaffold_1	691077	693903	NO	NO
AL1G11970	scaffold_1	695602	697254	fgenesh2_kg.1__175__AT1G02630.1	scaffold_1	695602	697254	NO	NO	AT1G02630	AT1G02630
AL1G11980	scaffold_1	698897	702552	fgenesh2_kg.1__176__AT1G02640.1	scaffold_1	698975	702489	NO	NO	AT1G02640	AT1G02640
AL1G11990	scaffold_1	703437	705334	fgenesh2_kg.1__177__AT1G02650.1	scaffold_1	703482	705257	NO	NO	AT1G02650	AT1G02650
AL1G12000	scaffold_1	706675	709682	scaffold_100199.1	scaffold_1	706878	709509	NO	NO	AT1G02660	AT1G02660
AL1G12010	scaffold_1	711707	713762	scaffold_100200.1	scaffold_1	712841	713720	NO	NO	AT1G02680	AT1G02680
AL1G12020	scaffold_1	713805	714582	scaffold_100201.1	scaffold_1	713924	714511	NO	NO	AT5G38700	AT5G38700
AL1G12030	scaffold_1	717526	718284	fgenesh2_kg.1__181__AT5G61710.1	scaffold_1	717526	718284	NO	NO	AT5G61710	AT5G61710
AL1G12040	scaffold_1	718719	719385	Al_scaffold_0001_183	scaffold_1	718741	719617	NO	NO
AL1G12050	scaffold_1	719413	719784	Al_scaffold_0001_183	scaffold_1	718741	719617	NO	NO
AL1G12060	scaffold_1	720709	723674	scaffold_100205.1	scaffold_1	720824	722852	NO	NO	AT1G02690
AL1G12070	scaffold_1	724769	726062	fgenesh2_kg.1__182__AT1G02700.1	scaffold_1	724801	726076	NO	NO	AT1G02700	AT1G02700
AL1G12080	scaffold_1	726119	726849	fgenesh2_kg.1__183__AT1G02710.1	scaffold_1	726305	726601	NO	NO		AT1G02710
AL1G12090	scaffold_1	728249	730673	fgenesh2_kg.1__185__AT1G02720.1	scaffold_1	728324	730532	NO	NO	AT1G02720	AT1G02720
AL1G12100	scaffold_1	730684	731854	scaffold_100208.1	scaffold_1	730979	731207	merged	NO
AL1G12100	scaffold_1	730684	731854	scaffold_100209.1	scaffold_1	731564	731809	merged	NO
AL1G12110	scaffold_1	733316	737394	scaffold_100210.1	scaffold_1	733323	737232	NO	NO	AT1G02730	AT1G02730
AL1G12120	scaffold_1	737997	740614	fgenesh2_kg.1__187__AT1G02740.1	scaffold_1	738034	740477	NO	NO	AT1G02740	AT1G02740
AL1G12130	scaffold_1	740909	742729	fgenesh2_kg.1__188__AT1G02750.1	scaffold_1	740944	742742	NO	NO	AT1G02750	AT1G02750
AL1G12150	scaffold_1	744383	745964	fgenesh2_kg.1__189__AT1G02780.1	scaffold_1	744394	745999	NO	NO		AT1G02780
AL1G12160	scaffold_1	746870	748724	scaffold_100214.1	scaffold_1	747054	748712	NO	NO	AT1G02790	AT1G02790
AL1G12170	scaffold_1	750029	752944	scaffold_100215.1	scaffold_1	750076	752884	NO	NO	AT1G02800	AT1G02800
AL1G12180	scaffold_1	756459	758758	fgenesh1_pg.C_scaffold_1000172	scaffold_1	756485	758576	NO	NO	AT1G02810	AT1G02810
AL1G12190	scaffold_1	758899	759560	fgenesh2_kg.1__193__AT1G02813.1	scaffold_1	759019	759536	NO	NO	AT1G02813	AT1G02813
AL1G12200	scaffold_1	759729	760604	fgenesh2_kg.1__194__AT1G02816.1	scaffold_1	759661	760663	NO	NO	AT1G02816	AT1G02816
AL1G12210	scaffold_1	762268	762944	scaffold_100219.1	scaffold_1	762378	762803	NO	NO	AT1G02820	AT1G02820
AL1G12220	scaffold_1	763443	764104	fgenesh2_kg.1__195__AT1G02830.1	scaffold_1	763612	764069	NO	NO		AT1G02830
AL1G12230	scaffold_1	765068	767884	scaffold_100221.1	scaffold_1	765430	766468	NO	NO
AL1G12230	scaffold_1	765068	767884	scaffold_100222.1	scaffold_1	766738	768326	NO	NO
AL1G12240	scaffold_1	767979	771343	scaffold_100222.1	scaffold_1	766738	768326	NO	NO	AT1G02840
AL1G12240	scaffold_1	767979	771343	fgenesh1_pm.C_scaffold_1000165	scaffold_1	768374	770507	NO	NO	AT1G02840	AT1G02840
AL1G12260	scaffold_1	771769	774972	Al_scaffold_0001_200	scaffold_1	771817	774951	NO	NO	AT1G02850	AT1G02850
AL1G12270	scaffold_1	777219	779320	fgenesh2_kg.1__205__AT1G02860.1	scaffold_1	777262	779272	NO	NO	AT1G02860	AT1G02860
AL1G12270	scaffold_1	777219	779320	fgenesh2_kg.1__206__AT1G02870.1	scaffold_1	779234	780531	NO	NO	AT1G02860	AT1G02870
AL1G12280	scaffold_1	779324	780634	fgenesh2_kg.1__206__AT1G02870.1	scaffold_1	779234	780531	NO	NO	AT1G02870	AT1G02870
AL1G12290	scaffold_1	780830	782754	Al_scaffold_0001_203	scaffold_1	781148	782414	NO	NO
AL1G12300	scaffold_1	784310	786084	fgenesh2_kg.1__210__AT1G02880.2	scaffold_1	784225	786151	NO	NO	AT1G02880	AT1G02880
AL1G12310	scaffold_1	786367	786721	scaffold_100229.1	scaffold_1	786367	786721	NO	NO
AL1G12320	scaffold_1	786959	789431	scaffold_100230.1	scaffold_1	787193	787397	NO	NO
AL1G12330	scaffold_1	789510	796434	fgenesh2_kg.1__213__AT1G02890.1	scaffold_1	789508	796443	NO	NO	AT1G02890	AT1G02890
AL1G12340	scaffold_1	798556	799184	fgenesh2_kg.1__215__AT1G02900.1	scaffold_1	798586	799140	NO	NO	AT1G02900	AT1G02900
AL1G12350	scaffold_1	800414	803124	scaffold_100233.1	scaffold_1	800563	803042	NO	NO	AT1G02910	AT1G02910
AL1G12360	scaffold_1	803543	804684	fgenesh2_kg.1__217__AT1G02920.1	scaffold_1	803529	804614	NO	NO	AT1G02920	AT1G02920
AL1G12370	scaffold_1	806192	807344	fgenesh2_kg.1__218__AT1G02930.1	scaffold_1	806284	807466	NO	NO	AT1G02930	AT1G02930
AL1G12380	scaffold_1	808154	809434	fgenesh1_pg.C_scaffold_1000186	scaffold_1	808213	809208	NO	NO	AT1G02940	AT1G02940
AL1G12390	scaffold_1	810324	811634	fgenesh2_kg.1__222__AT1G02950.2	scaffold_1	810333	811616	NO	NO	AT1G02950	AT1G02950
AL1G12400	scaffold_1	812107	815194	fgenesh2_kg.1__225__AT1G02960.2	scaffold_1	812207	815218	NO	NO	AT1G02960	AT1G02960
AL1G12410	scaffold_1	817129	820253	scaffold_100240.1	scaffold_1	817056	820017	NO	NO	AT1G02970	AT1G02970
AL1G12420	scaffold_1	820979	822654	scaffold_100241.1	scaffold_1	822113	822439	NO	NO
AL1G12430	scaffold_1	824539	828963	fgenesh1_pm.C_scaffold_1000178	scaffold_1	825038	828780	NO	NO	AT1G02980	AT1G02980
AL1G12440	scaffold_1	828970	834864	Al_scaffold_0001_215	scaffold_1	829172	834582	NO	NO	AT1G02990	AT1G02990
AL1G12450	scaffold_1	835618	840374	fgenesh2_kg.1__231__AT1G03000.1	scaffold_1	835648	840282	NO	NO	AT1G03000	AT1G03000
AL1G12460	scaffold_1	841019	844200	fgenesh1_pm.C_scaffold_1000181	scaffold_1	841280	844038	NO	NO	AT1G03010	AT1G03010
AL1G12470	scaffold_1	844939	845534	scaffold_100246.1	scaffold_1	845110	845459	NO	NO	AT1G03020	AT1G03020
AL1G12480	scaffold_1	849029	851553	fgenesh2_kg.1__234__AT1G03030.1	scaffold_1	849099	851591	NO	NO	AT1G03030	AT1G03030
AL1G12490	scaffold_1	851658	854434	fgenesh2_kg.1__235__AT1G03040.1	scaffold_1	851718	854466	NO	NO	AT1G03040	AT1G03040
AL1G12500	scaffold_1	855299	857889	fgenesh2_kg.1__236__AT1G03050.1	scaffold_1	855547	857859	NO	NO	AT1G03050	AT1G03050
AL1G12500	scaffold_1	855299	857889	fgenesh2_kg.1__237__AT1G03055.1	scaffold_1	857844	859616	NO	NO	AT1G03050	AT1G03055
AL1G12510	scaffold_1	857900	859644	fgenesh2_kg.1__237__AT1G03055.1	scaffold_1	857844	859616	NO	NO	AT1G03055	AT1G03055
AL1G12520	scaffold_1	860470	875444	fgenesh1_pm.C_scaffold_1000187	scaffold_1	860953	874764	NO	NO	AT1G03060	AT1G03060
AL1G12530	scaffold_1	878799	880316	fgenesh2_kg.1__240__AT1G03070.1	scaffold_1	878780	880389	NO	NO	AT1G03070	AT1G03070
AL1G12540	scaffold_1	880341	886874	fgenesh2_kg.1__240__AT1G03070.1	scaffold_1	878780	880389	NO	NO	AT1G03080	AT1G03070
AL1G12540	scaffold_1	880341	886874	fgenesh2_kg.1__241__AT1G03080.1	scaffold_1	880540	886200	NO	NO	AT1G03080	AT1G03080
AL1G12550	scaffold_1	889944	894591	fgenesh2_kg.1__243__AT1G03090.2	scaffold_1	890089	894796	NO	NO	AT1G03090	AT1G03090
AL1G12560	scaffold_1	894604	897159	fgenesh2_kg.1__243__AT1G03090.2	scaffold_1	890089	894796	NO	NO	AT1G03100	AT1G03090
AL1G12570	scaffold_1	897794	898692	fgenesh1_pm.C_scaffold_1000192	scaffold_1	897857	898568	NO	NO	AT1G03103	AT1G03103
AL1G12580	scaffold_1	898874	901617	scaffold_100257.1	scaffold_1	899012	901473	NO	NO	AT1G03110	AT1G03110
AL1G12590	scaffold_1	902924	904039	Al_scaffold_0001_230	scaffold_1	903002	903965	NO	NO	AT1G03120	AT1G03120
AL1G12600	scaffold_1	904073	905029	scaffold_100259.1	scaffold_1	904253	904913	NO	NO	AT1G03130	AT1G03130
AL1G12610	scaffold_1	905084	906999	scaffold_100260.1	scaffold_1	905189	906974	NO	NO	AT1G03140	AT1G03140
AL1G12620	scaffold_1	907114	909467	scaffold_100261.1	scaffold_1	907163	909323	NO	NO	AT1G03150	AT1G03150
AL1G12640	scaffold_1	912815	913709	fgenesh1_pg.C_scaffold_1000207	scaffold_1	912940	913637	NO	NO
AL1G12650	scaffold_1	915214	922061	fgenesh2_kg.1__249__AT1G03160.1	scaffold_1	915290	920350	NO	NO	AT1G03160	AT1G03160
AL1G12660	scaffold_1	923644	924655	scaffold_100263.1	scaffold_1	923754	924537	NO	NO	AT1G03170	AT1G03170
AL1G12670	scaffold_1	928574	930392	fgenesh2_kg.1__251__AT1G03180.1	scaffold_1	928527	930332	NO	NO	AT1G03180	AT1G03180
AL1G12680	scaffold_1	930694	936279	scaffold_100265.1	scaffold_1	930603	930956	NO	NO	AT1G03190
AL1G12680	scaffold_1	930694	936279	fgenesh2_kg.1__253__AT1G03190.1	scaffold_1	930976	935010	NO	NO	AT1G03190	AT1G03190
AL1G12690	scaffold_1	935514	939755	fgenesh1_pm.C_scaffold_1000202	scaffold_1	938460	939704	NO	NO		AT1G03210
AL1G12700	scaffold_1	939844	940749	scaffold_100268.1	scaffold_1	940106	941321	NO	NO
AL1G12710	scaffold_1	941282	942819	scaffold_100268.1	scaffold_1	940106	941321	NO	NO	AT4G02840
AL1G12710	scaffold_1	941282	942819	Al_scaffold_0001_239	scaffold_1	941477	942761	NO	NO	AT4G02840
AL1G12730	scaffold_1	947324	948810	fgenesh2_kg.1__256__AT1G03230.1	scaffold_1	947348	948799	NO	NO	AT1G03220	AT1G03220
AL1G12740	scaffold_1	949705	951659	fgenesh2_kg.1__257__AT1G03250.1	scaffold_1	949709	951670	NO	NO	AT1G03250	AT1G03250
AL1G12750	scaffold_1	951708	954499	scaffold_100272.1	scaffold_1	951936	954255	NO	NO	AT1G03260	AT1G03260
AL1G12760	scaffold_1	955574	959025	fgenesh1_pm.C_scaffold_1000207	scaffold_1	955621	958878	NO	NO	AT1G03270	AT1G03270
AL1G12770	scaffold_1	959514	962950	scaffold_100274.1	scaffold_1	960480	962774	NO	NO
AL1G12780	scaffold_1	963394	967742	scaffold_100275.1	scaffold_1	963983	967477	NO	NO	AT1G03280	AT1G03280
AL1G12790	scaffold_1	967794	969291	scaffold_100276.1	scaffold_1	967897	969237	NO	NO
AL1G12800	scaffold_1	970214	973838	fgenesh2_kg.1__261__AT1G03290.1	scaffold_1	970279	973622	NO	NO	AT1G03290	AT1G03290
AL1G12810	scaffold_1	973896	976219	fgenesh1_pm.C_scaffold_1000211	scaffold_1	974105	976111	NO	NO	AT1G03300	AT1G03300
AL1G12820	scaffold_1	976534	979622	fgenesh2_kg.1__262__AT1G03310.2	scaffold_1	976879	979676	NO	NO	AT1G03310	AT1G03310
AL1G12830	scaffold_1	979814	980922	fgenesh2_kg.1__264__AT1G03320.1	scaffold_1	979972	980689	NO	NO	AT1G03320	AT1G03320
AL1G12840	scaffold_1	980925	982329	fgenesh2_kg.1__265__AT1G03330.1	scaffold_1	980962	982500	NO	NO	AT1G03330	AT1G03330
AL1G12850	scaffold_1	982584	984328	scaffold_100282.1	scaffold_1	982624	984244	NO	NO	AT1G03340	AT1G03340
AL1G12860	scaffold_1	984395	987009	Al_scaffold_0001_253	scaffold_1	984534	986948	NO	NO
AL1G12870	scaffold_1	987273	989009	fgenesh2_kg.1__267__AT1G03350.1	scaffold_1	987314	988809	NO	NO	AT1G03350	AT1G03350
AL1G12880	scaffold_1	989144	990913	fgenesh2_kg.1__268__AT1G03360.1	scaffold_1	989104	990861	NO	NO	AT1G03360	AT1G03360
AL1G12890	scaffold_1	991114	994661	scaffold_100286.1	scaffold_1	991644	999478	NO	NO	AT1G03365	AT1G03370
AL1G12900	scaffold_1	995064	999831	scaffold_100286.1	scaffold_1	991644	999478	NO	NO	AT1G03370	AT1G03370
AL1G12910	scaffold_1	1000244	1005488	fgenesh1_pg.C_scaffold_1000229	scaffold_1	1000541	1004955	NO	NO	AT1G03380	AT1G03380
AL1G12920	scaffold_1	1005625	1007139	scaffold_100288.1	scaffold_1	1005642	1007070	NO	NO	AT1G03390	AT1G03390
AL1G12930	scaffold_1	1007394	1009011	scaffold_100289.1	scaffold_1	1007685	1008842	NO	NO	AT1G03430	AT1G03430
AL1G12940	scaffold_1	1011964	1013688	fgenesh2_kg.1__272__AT1G03440.1	scaffold_1	1012017	1013648	NO	NO	AT1G03440	AT1G03440
AL1G12950	scaffold_1	1014925	1020309	fgenesh2_kg.1__273__AT1G03445.1	scaffold_1	1015118	1020354	NO	NO	AT1G03445	AT1G03445
AL1G12960	scaffold_1	1021984	1025539	fgenesh2_kg.1__275__AT1G03457.2	scaffold_1	1021964	1025404	NO	NO	AT1G03457	AT1G03457
AL1G12970	scaffold_1	1027065	1028829	fgenesh2_kg.1__277__AT1G03470.1	scaffold_1	1027125	1028690	NO	NO	AT1G03470	AT1G03470
AL1G12980	scaffold_1	1029946	1032169	scaffold_100294.1	scaffold_1	1030216	1032110	NO	NO	AT1G03475	AT1G03475
AL1G12990	scaffold_1	1033594	1034938	fgenesh1_pm.C_scaffold_1000227	scaffold_1	1033694	1034821	NO	NO	AT1G03490	AT1G03490
AL1G13000	scaffold_1	1035004	1036725	scaffold_100297.1	scaffold_1	1035263	1036672	NO	NO
AL1G13010	scaffold_1	1038031	1039369	scaffold_100298.1	scaffold_1	1038080	1039409	NO	NO	AT1G03510	AT1G03510
AL1G13030	scaffold_1	1039755	1042079	scaffold_100299.1	scaffold_1	1039806	1041520	NO	NO	AT1G03520	AT1G03520
AL1G13040	scaffold_1	1042447	1045379	fgenesh1_pm.C_scaffold_1000230	scaffold_1	1042580	1045294	NO	NO	AT1G03530	AT1G03530
AL1G13050	scaffold_1	1045694	1047712	scaffold_100301.1	scaffold_1	1045792	1047663	NO	NO	AT1G03540	AT1G03540
AL1G13060	scaffold_1	1047715	1050089	fgenesh2_kg.1__284__AT1G03550.1	scaffold_1	1047875	1050007	NO	NO	AT1G03550	AT1G03550
AL1G13070	scaffold_1	1050463	1055359	fgenesh1_pm.C_scaffold_1000233	scaffold_1	1053312	1055300	NO	NO	AT1G03560	AT1G03560
AL1G13090	scaffold_1	1055502	1058919	Al_scaffold_0001_275	scaffold_1	1055704	1057458	NO	NO	AT1G03590	AT1G03590
AL1G13100	scaffold_1	1060294	1061149	fgenesh2_kg.1__286__AT1G03600.1	scaffold_1	1060336	1061103	NO	NO	AT1G03600	AT1G03600
AL1G13110	scaffold_1	1063179	1065495	fgenesh2_kg.1__287__AT1G03610.1	scaffold_1	1063374	1065475	NO	NO	AT1G03610	AT1G03610
AL1G13120	scaffold_1	1066679	1069144	Al_scaffold_0001_278	scaffold_1	1066754	1068528	NO	NO	AT1G03620	AT1G03620
AL1G13130	scaffold_1	1070269	1072027	fgenesh2_kg.1__289__AT1G03630.1	scaffold_1	1070288	1071985	NO	NO	AT1G03630	AT1G03630
AL1G13150	scaffold_1	1072679	1073934	fgenesh1_pm.C_scaffold_1000239	scaffold_1	1072779	1073847	NO	NO	AT1G03650	AT1G03650
AL1G13160	scaffold_1	1078579	1079994	scaffold_100309.1	scaffold_1	1078704	1078920	NO	NO
AL1G13170	scaffold_1	1080420	1081604	fgenesh2_kg.1__292__AT1G03680.1	scaffold_1	1080415	1081593	NO	NO	AT1G03680	AT1G03680
AL1G13180	scaffold_1	1082049	1084522	Al_scaffold_0001_283	scaffold_1	1082169	1084227	NO	NO	AT1G03687	AT1G03687
AL1G13190	scaffold_1	1084899	1086115	fgenesh2_kg.1__295__AT1G03700.1	scaffold_1	1084863	1085992	NO	NO	AT1G03700	AT1G03700
AL1G13200	scaffold_1	1086519	1087582	Al_scaffold_0001_285	scaffold_1	1086577	1087371	NO	NO
AL1G13210	scaffold_1	1088631	1089794	scaffold_100315.1	scaffold_1	1088811	1089012	NO	NO
AL1G13220	scaffold_1	1090679	1091917	fgenesh1_pg.C_scaffold_1000254	scaffold_1	1090733	1091529	NO	NO
AL1G13230	scaffold_1	1092609	1093662	Al_scaffold_0001_288	scaffold_1	1092664	1093509	NO	NO
AL1G13240	scaffold_1	1103259	1104650	fgenesh2_kg.1__297__AT1G03710.1	scaffold_1	1103367	1118360	NO	NO	AT1G03710	AT1G03710
AL1G13250	scaffold_1	1117169	1118413	fgenesh2_kg.1__297__AT1G03710.1	scaffold_1	1103367	1118360	NO	NO		AT1G03710
AL1G13260	scaffold_1	1118593	1121704	fgenesh1_pm.C_scaffold_1000244	scaffold_1	1118778	1120260	NO	NO	AT1G03720	AT1G03720
AL1G13270	scaffold_1	1125540	1126404	fgenesh2_kg.1__299__AT1G03730.1	scaffold_1	1125542	1126551	NO	NO	AT1G03730	AT1G03730
AL1G13290	scaffold_1	1132635	1132911	scaffold_100324.1	scaffold_1	1132635	1132911	NO	NO
AL1G13300	scaffold_1	1133259	1136529	Al_scaffold_0001_294	scaffold_1	1133298	1136501	NO	NO	AT1G03750	AT1G03750
AL1G13300	scaffold_1	1133259	1136529	fgenesh2_kg.1__303__AT1G03760.1	scaffold_1	1136472	1138871	NO	NO	AT1G03750	AT1G03760
AL1G13310	scaffold_1	1136540	1138874	fgenesh2_kg.1__303__AT1G03760.1	scaffold_1	1136472	1138871	NO	NO	AT1G03760	AT1G03760
AL1G13320	scaffold_1	1140149	1143293	fgenesh2_kg.1__304__AT1G03770.1	scaffold_1	1140111	1143105	NO	NO	AT1G03770	AT1G03770
AL1G13320	scaffold_1	1140149	1143293	fgenesh2_kg.1__305__AT1G03780.2	scaffold_1	1143287	1147654	NO	NO	AT1G03770	AT1G03780
AL1G13330	scaffold_1	1143301	1147634	fgenesh2_kg.1__305__AT1G03780.2	scaffold_1	1143287	1147654	NO	NO	AT1G03780	AT1G03780
AL1G13340	scaffold_1	1150109	1151023	fgenesh1_pg.C_scaffold_1000266	scaffold_1	1150184	1150856	NO	NO
AL1G13350	scaffold_1	1157229	1158822	fgenesh2_kg.1__307__AT1G03790.1	scaffold_1	1157234	1158821	NO	NO	AT1G03790	AT1G03790
AL1G13360	scaffold_1	1159911	1160724	scaffold_100331.1	scaffold_1	1160048	1160733	NO	NO	AT1G03800	AT1G03800
AL1G13370	scaffold_1	1160919	1162019	fgenesh1_pm.C_scaffold_1000251	scaffold_1	1161105	1161766	NO	NO	AT1G03810	AT1G03810
AL1G13380	scaffold_1	1162035	1162884	scaffold_100333.1	scaffold_1	1162144	1162849	NO	NO	AT1G03820	AT1G03820
AL1G13400	scaffold_1	1170647	1173194	fgenesh2_kg.1__311__AT1G03840.2	scaffold_1	1170678	1173073	NO	NO	AT1G03840	AT1G03840
AL1G13410	scaffold_1	1176729	1180053	scaffold_100336.1	scaffold_1	1179694	1179961	NO	NO		AT1G03670
AL1G13430	scaffold_1	1189773	1190464	fgenesh2_kg.1__312__AT1G03850.2	scaffold_1	1189850	1190459	NO	NO	AT1G03850	AT1G03850
AL1G13440	scaffold_1	1192053	1194354	fgenesh2_kg.1__315__AT1G03860.1	scaffold_1	1191997	1194377	NO	NO	AT1G03860	AT1G03860
AL1G13450	scaffold_1	1195901	1196794	fgenesh2_kg.1__316__AT1G03870.1	scaffold_1	1195904	1196913	NO	NO	AT1G03870	AT1G03870
AL1G13460	scaffold_1	1206239	1208698	fgenesh2_kg.1__317__AT1G03880.1	scaffold_1	1206244	1208685	NO	NO	AT1G03880	AT1G03880
AL1G13470	scaffold_1	1209879	1211884	fgenesh2_kg.1__318__AT1G03890.1	scaffold_1	1209910	1211913	NO	NO	AT1G03890	AT1G03890
AL1G13490	scaffold_1	1214589	1218237	fgenesh1_pm.C_scaffold_1000259	scaffold_1	1212125	1217903	NO	NO	AT1G03905	AT1G03905
AL1G13480	scaffold_1	1212069	1214075	fgenesh1_pm.C_scaffold_1000259	scaffold_1	1212125	1217903	NO	NO	AT1G03900	AT1G03905
AL1G13500	scaffold_1	1221301	1222340	Al_scaffold_0001_312	scaffold_1	1221150	1222233	NO	NO
AL1G13510	scaffold_1	1222725	1226968	fgenesh1_pg.C_scaffold_1000279	scaffold_1	1222990	1226762	NO	NO	AT1G03910	AT1G03910
AL1G13520	scaffold_1	1228094	1230881	fgenesh1_pm.C_scaffold_1000262	scaffold_1	1228094	1230881	NO	NO	AT1G03920	AT1G03920
AL1G13530	scaffold_1	1231312	1232984	Al_scaffold_0001_315	scaffold_1	1231312	1232984	NO	NO
AL1G13540	scaffold_1	1234510	1236170	fgenesh2_kg.1__323__AT1G03495.1	scaffold_1	1234505	1236139	NO	NO	AT1G03940	AT1G03940
AL1G13550	scaffold_1	1236854	1238130	scaffold_100350.1	scaffold_1	1236935	1238054	NO	NO
AL1G13560	scaffold_1	1238728	1241100	scaffold_100351.1	scaffold_1	1239006	1240991	NO	NO	AT1G03950	AT1G03950
AL1G13570	scaffold_1	1242185	1246442	fgenesh2_kg.1__326__AT1G03960.1	scaffold_1	1242178	1246070	NO	NO	AT1G03960	AT1G03960
AL1G13580	scaffold_1	1248375	1249529	fgenesh2_kg.1__328__AT1G03970.1	scaffold_1	1248384	1249466	NO	NO	AT1G03970	AT1G03970
AL1G13590	scaffold_1	1249542	1253780	fgenesh1_pg.C_scaffold_1000285	scaffold_1	1249602	1252288	merged	NO		AT1G03980
AL1G13590	scaffold_1	1249542	1253780	Al_scaffold_0001_321	scaffold_1	1252949	1253746	merged	NO		AT1G03982
AL1G13600	scaffold_1	1255035	1258387	fgenesh2_kg.1__330__AT1G03990.1	scaffold_1	1255279	1258138	NO	NO	AT1G03990	AT1G03990
AL1G13610	scaffold_1	1258486	1259710	fgenesh2_kg.1__331__AT1G04000.1	scaffold_1	1258667	1259587	NO	NO	AT1G04000	AT1G04000
AL1G13620	scaffold_1	1261385	1266450	fgenesh2_kg.1__332__AT1G04010.1	scaffold_1	1261398	1266477	NO	NO	AT1G04010	AT1G04010
AL1G13630	scaffold_1	1266765	1270418	fgenesh2_kg.1__333__AT1G04020.1	scaffold_1	1266782	1270463	NO	NO	AT1G04020	AT1G04020
AL1G13640	scaffold_1	1270655	1272539	fgenesh1_pg.C_scaffold_1000291	scaffold_1	1270789	1272486	NO	NO	AT1G04030	AT1G04030
AL1G13640	scaffold_1	1270655	1272539	fgenesh2_kg.1__336__AT1G04040.1	scaffold_1	1272516	1274002	NO	NO	AT1G04030	AT1G04040
AL1G13650	scaffold_1	1272552	1274010	fgenesh2_kg.1__336__AT1G04040.1	scaffold_1	1272516	1274002	NO	NO	AT1G04040	AT1G04040
AL1G13660	scaffold_1	1275803	1279760	fgenesh2_kg.1__337__AT1G04050.1	scaffold_1	1275695	1279338	NO	NO	AT1G04050	AT1G04050
AL1G13670	scaffold_1	1281081	1281660	scaffold_100363.1	scaffold_1	1281276	1281608	NO	NO	AT1G04070	AT1G04070
AL1G13680	scaffold_1	1281805	1287289	fgenesh1_pg.C_scaffold_1000294	scaffold_1	1282305	1289844	NO	NO	AT1G04080	AT1G04080
AL1G13690	scaffold_1	1287615	1290035	fgenesh1_pg.C_scaffold_1000294	scaffold_1	1282305	1289844	NO	NO	AT1G04090	AT1G04080
AL1G13700	scaffold_1	1290085	1291692	fgenesh2_kg.1__340__AT1G04100.1	scaffold_1	1290107	1291713	NO	NO	AT1G04100	AT1G04100
AL1G13710	scaffold_1	1291823	1294870	fgenesh2_kg.1__341__AT1G04110.1	scaffold_1	1291993	1294329	NO	NO	AT1G04110	AT1G04110
AL1G13720	scaffold_1	1295056	1301410	scaffold_100368.1	scaffold_1	1295330	1300922	NO	NO	AT1G04120	AT1G04120
AL1G13730	scaffold_1	1304205	1306329	fgenesh2_kg.1__343__AT1G04130.1	scaffold_1	1304241	1307039	NO	NO	AT1G04130	AT1G04130
AL1G13740	scaffold_1	1307016	1312020	fgenesh2_kg.1__343__AT1G04130.1	scaffold_1	1304241	1307039	NO	NO	AT1G04140	AT1G04130
AL1G13740	scaffold_1	1307016	1312020	fgenesh2_kg.1__345__AT1G04140.2	scaffold_1	1307022	1312102	NO	NO	AT1G04140	AT1G04140
AL1G13750	scaffold_1	1313296	1315940	scaffold_100371.1	scaffold_1	1313475	1313742	merged	NO	AT1G04150	AT1G04190
AL1G13750	scaffold_1	1313296	1315940	Al_scaffold_0001_337	scaffold_1	1313873	1315823	merged	NO	AT1G04150	AT1G04150
AL1G13760	scaffold_1	1317615	1328151	scaffold_100373.1	scaffold_1	1317950	1327866	NO	NO	AT1G04160	AT1G04160
AL1G13770	scaffold_1	1328205	1331262	scaffold_100374.1	scaffold_1	1328760	1331080	NO	NO	AT1G04170	AT1G04170
AL1G13780	scaffold_1	1337705	1339269	fgenesh1_pm.C_scaffold_1000285	scaffold_1	1337832	1339214	NO	NO	AT1G04180	AT1G04180
AL1G13800	scaffold_1	1343575	1348250	fgenesh2_kg.1__350__AT1G04200.1	scaffold_1	1343629	1348279	NO	NO	AT1G04200	AT1G04200
AL1G13810	scaffold_1	1348655	1354058	scaffold_100378.1	scaffold_1	1348917	1353771	NO	NO	AT1G04210	AT1G04210
AL1G13820	scaffold_1	1354182	1357250	fgenesh2_kg.1__352__AT1G04220.1	scaffold_1	1354455	1357181	NO	NO	AT1G04220	AT1G04220
AL1G13830	scaffold_1	1360765	1363413	fgenesh2_kg.1__353__AT1G04230.1	scaffold_1	1360860	1363452	NO	NO	AT1G04230	AT1G04230
AL1G13840	scaffold_1	1363436	1364700	fgenesh2_kg.1__353__AT1G04230.1	scaffold_1	1360860	1363452	NO	NO	AT1G04240	AT1G04230
AL1G13840	scaffold_1	1363436	1364700	scaffold_100381.1	scaffold_1	1363817	1364612	NO	NO	AT1G04240	AT1G04240
AL1G13850	scaffold_1	1372235	1374565	fgenesh2_kg.1__355__AT1G04250.1	scaffold_1	1372253	1374564	NO	NO	AT1G04250	AT1G04250
AL1G13860	scaffold_1	1377056	1378050	fgenesh2_kg.1__356__AT1G04260.1	scaffold_1	1377319	1378024	NO	NO	AT1G04260	AT1G04260
AL1G13870	scaffold_1	1378353	1379740	fgenesh2_kg.1__358__AT1G04270.1	scaffold_1	1378392	1379738	NO	NO	AT1G04270	AT1G04270
AL1G13880	scaffold_1	1380224	1383500	Al_scaffold_0001_350	scaffold_1	1380345	1383103	NO	NO	AT1G04280	AT1G04280
AL1G13890	scaffold_1	1392060	1392877	scaffold_100386.1	scaffold_1	1392215	1392876	NO	NO	AT1G04290	AT1G04290
AL1G13900	scaffold_1	1393154	1399267	fgenesh2_kg.1__363__AT1G04300.3	scaffold_1	1393153	1399267	NO	NO	AT1G04300	AT1G04300
AL1G13910	scaffold_1	1399547	1402327	Al_scaffold_0001_353	scaffold_1	1399763	1401787	NO	NO	AT1G04310	AT1G04310
AL1G13930	scaffold_1	1404736	1406227	scaffold_100389.1	scaffold_1	1405856	1406200	NO	NO	AT1G04330	AT1G04330
AL1G13940	scaffold_1	1407645	1409577	scaffold_100390.1	scaffold_1	1407953	1409503	NO	NO	AT1G04340	AT1G04340
AL1G13950	scaffold_1	1409912	1411562	fgenesh2_kg.1__366__AT1G04350.1	scaffold_1	1409985	1411566	NO	NO	AT1G04350	AT1G04350
AL1G13960	scaffold_1	1411744	1413197	scaffold_100392.1	scaffold_1	1411904	1413092	NO	NO	AT1G04360	AT1G04360
AL1G13970	scaffold_1	1420082	1420721	scaffold_100393.1	scaffold_1	1420214	1420658	NO	NO	AT1G04370	AT1G04370
AL1G13980	scaffold_1	1423269	1424977	fgenesh2_kg.1__368__AT1G04380.1	scaffold_1	1423384	1424883	NO	NO	AT1G04380	AT1G04380
AL1G13990	scaffold_1	1425217	1425597	fgenesh1_pm.C_scaffold_1000304	scaffold_1	1425217	1425597	NO	NO
AL1G14000	scaffold_1	1425752	1429997	fgenesh1_pm.C_scaffold_1000305	scaffold_1	1426101	1429961	NO	NO	AT1G04390	AT1G04390
AL1G14010	scaffold_1	1432851	1435817	fgenesh2_kg.1__371__AT1G04400.1	scaffold_1	1432857	1435833	NO	NO	AT1G04400	AT1G04400
AL1G14020	scaffold_1	1436469	1439047	fgenesh2_kg.1__372__AT1G04410.1	scaffold_1	1436493	1439101	NO	NO	AT1G04410	AT1G04410
AL1G14030	scaffold_1	1439312	1441869	scaffold_100399.1	scaffold_1	1439295	1441701	NO	NO	AT1G04420	AT1G04420
AL1G14050	scaffold_1	1443119	1444797	scaffold_100400.1	scaffold_1	1443450	1444051	NO	NO
AL1G14060	scaffold_1	1445002	1445919	scaffold_100401.1	scaffold_1	1445026	1445665	NO	NO
AL1G14070	scaffold_1	1447232	1450534	fgenesh2_kg.1__374__AT1G04430.1	scaffold_1	1447256	1450400	NO	NO	AT1G04430	AT1G04430
AL1G14080	scaffold_1	1451322	1455024	scaffold_100403.1	scaffold_1	1451889	1454829	NO	NO	AT1G04440	AT1G04440
AL1G14090	scaffold_1	1456432	1457223	fgenesh2_kg.1__377__AT1G04445.1	scaffold_1	1456421	1456908	NO	NO	AT1G04445	AT1G04445
AL1G14100	scaffold_1	1457832	1458910	fgenesh2_kg.1__378__AT1G04450.1	scaffold_1	1457742	1458790	NO	NO	AT1G04450	AT1G04450
AL1G14110	scaffold_1	1459027	1463027	scaffold_100406.1	scaffold_1	1459244	1460067	merged	NO
AL1G14110	scaffold_1	1459027	1463027	Al_scaffold_0001_370	scaffold_1	1462024	1463001	merged	NO
AL1G14120	scaffold_1	1463608	1467357	fgenesh2_kg.1__379__AT1G04470.1	scaffold_1	1463666	1467329	NO	NO	AT1G04470	AT1G04470
AL1G14130	scaffold_1	1468702	1470266	fgenesh2_kg.1__380__AT1G04480.1	scaffold_1	1468715	1470260	NO	NO	AT1G04480	AT3G04400
AL1G14130	scaffold_1	1468702	1470266	fgenesh2_kg.1__381__AT1G04490.2	scaffold_1	1470231	1474862	NO	NO	AT1G04480	AT1G04490
AL1G14140	scaffold_1	1472424	1474717	fgenesh2_kg.1__381__AT1G04490.2	scaffold_1	1470231	1474862	NO	NO	AT1G04490	AT1G04490
AL1G14150	scaffold_1	1476172	1479077	scaffold_100410.1	scaffold_1	1476347	1478852	NO	NO	AT1G04500	AT1G04500
AL1G14160	scaffold_1	1481062	1485665	scaffold_100412.1	scaffold_1	1481198	1485445	NO	NO	AT1G04510	AT1G04510
AL1G14170	scaffold_1	1486422	1488859	fgenesh2_kg.1__386__AT1G04520.1	scaffold_1	1486416	1488890	NO	NO	AT1G04520	AT1G04520
AL1G14180	scaffold_1	1489137	1490897	fgenesh2_kg.1__387__AT1G04530.1	scaffold_1	1489081	1490889	NO	NO	AT1G04530	AT1G04530
AL1G14190	scaffold_1	1492302	1494216	fgenesh2_kg.1__388__AT1G04540.1	scaffold_1	1492398	1494131	NO	NO	AT1G04540	AT1G04540
AL1G14200	scaffold_1	1494671	1498497	scaffold_100416.1	scaffold_1	1494879	1497777	merged	NO
AL1G14200	scaffold_1	1494671	1498497	scaffold_100417.1	scaffold_1	1497780	1498072	merged	NO
AL1G14210	scaffold_1	1499410	1501107	scaffold_100418.1	scaffold_1	1499368	1500624	NO	NO
AL1G14220	scaffold_1	1503442	1505172	fgenesh2_kg.1__390__AT1G04550.2	scaffold_1	1503424	1505121	NO	NO	AT1G04550	AT1G04550
AL1G14230	scaffold_1	1505572	1506933	fgenesh2_kg.1__391__AT1G04555.1	scaffold_1	1505517	1507133	NO	NO	AT1G04555	AT1G04555
AL1G14240	scaffold_1	1508642	1509695	fgenesh2_kg.1__392__AT1G04560.1	scaffold_1	1508731	1509719	NO	NO	AT1G04560	AT1G04560
AL1G14250	scaffold_1	1510244	1512497	scaffold_100422.1	scaffold_1	1510633	1512437	NO	NO	AT1G04570	AT1G04570
AL1G14260	scaffold_1	1517524	1524677	fgenesh2_kg.1__394__AT1G04580.1	scaffold_1	1518694	1524012	NO	NO	AT1G04580	AT1G04580
AL1G14270	scaffold_1	1525001	1527947	scaffold_100424.1	scaffold_1	1525144	1527758	NO	NO	AT1G04590	AT1G04590
AL1G14280	scaffold_1	1528112	1538850	scaffold_100425.1	scaffold_1	1528254	1538355	NO	NO	AT1G04600	AT1G04600
AL1G14290	scaffold_1	1546998	1549118	fgenesh2_kg.1__398__AT1G04610.1	scaffold_1	1547081	1549262	NO	NO	AT1G04610	AT1G04610
AL1G14300	scaffold_1	1549871	1554283	fgenesh2_kg.1__399__AT1G04620.1	scaffold_1	1550351	1554234	NO	NO	AT1G04620	AT1G04620
AL1G14310	scaffold_1	1554364	1555923	fgenesh2_kg.1__400__AT1G04630.1	scaffold_1	1554512	1555942	NO	NO
AL1G14330	scaffold_1	1556878	1558308	fgenesh1_pm.C_scaffold_1000331	scaffold_1	1556156	1558052	NO	NO	AT1G04640	AT1G04640
AL1G14320	scaffold_1	1556098	1556811	fgenesh1_pm.C_scaffold_1000331	scaffold_1	1556156	1558052	NO	NO	AT1G04635	AT1G04640
AL1G14330	scaffold_1	1556878	1558308	scaffold_100431.1	scaffold_1	1558163	1558610	NO	NO	AT1G04640
AL1G14340	scaffold_1	1559639	1560423	fgenesh1_pg.C_scaffold_1000350	scaffold_1	1559372	1560351	NO	NO
AL1G14350	scaffold_1	1560854	1561260	fgenesh2_kg.1__404__AT1G04645.1	scaffold_1	1560854	1561260	NO	NO	AT1G04645	AT1G04645
AL1G14360	scaffold_1	1561893	1566203	Al_scaffold_0001_394	scaffold_1	1562090	1566178	NO	NO	AT1G04650	AT1G04650
AL1G14370	scaffold_1	1573729	1574693	fgenesh2_kg.1__406__AT1G04660.1	scaffold_1	1573812	1575075	NO	NO	AT1G04660	AT1G04660
AL1G14380	scaffold_1	1575168	1575917	fgenesh2_kg.1__407__AT1G04670.1	scaffold_1	1575254	1576059	NO	NO	AT1G04670	AT1G04670
AL1G14390	scaffold_1	1577834	1582343	scaffold_100437.1	scaffold_1	1578342	1582181	NO	NO	AT1G04680	AT1G04680
AL1G14400	scaffold_1	1589188	1591392	fgenesh2_kg.1__409__AT1G04690.1	scaffold_1	1589146	1591403	NO	NO	AT1G04690	AT1G04690
AL1G14410	scaffold_1	1591988	1596575	fgenesh2_kg.1__410__AT1G04700.1	scaffold_1	1591931	1596506	NO	NO	AT1G04700	AT1G04700
AL1G14420	scaffold_1	1597277	1600103	fgenesh2_kg.1__411__AT1G50920.1	scaffold_1	1597315	1599669	NO	NO	AT1G50920	AT1G50920
AL1G14430	scaffold_1	1600258	1603175	fgenesh2_kg.1__412__AT1G04710.1	scaffold_1	1600651	1603123	NO	NO	AT1G04710	AT1G04710
AL1G14450	scaffold_1	1603498	1609713	scaffold_100442.1	scaffold_1	1603686	1609656	NO	NO	AT1G04730	AT1G04730
AL1G14460	scaffold_1	1610212	1612113	scaffold_100443.1	scaffold_1	1610390	1612031	NO	NO	AT1G04750	AT1G04750
AL1G14470	scaffold_1	1613058	1614792	scaffold_100444.1	scaffold_1	1613257	1614545	NO	NO	AT1G04760	AT1G04760
AL1G14480	scaffold_1	1614813	1616283	scaffold_100445.1	scaffold_1	1614983	1616245	NO	NO	AT1G04770	AT1G04770
AL1G14490	scaffold_1	1618698	1619435	Al_scaffold_0001_406	scaffold_1	1618856	1619321	NO	NO
AL1G14500	scaffold_1	1619544	1622523	fgenesh2_kg.1__417__AT1G04780.1	scaffold_1	1619649	1622071	NO	NO	AT1G04780	AT1G04780
AL1G14510	scaffold_1	1630818	1634258	fgenesh2_kg.1__418__AT1G04790.1	scaffold_1	1630831	1634022	NO	NO	AT1G04790	AT1G04790
AL1G14520	scaffold_1	1634269	1635133	fgenesh2_kg.1__419__AT1G04800.1	scaffold_1	1634276	1635113	NO	NO
AL1G14530	scaffold_1	1637068	1642559	fgenesh2_kg.1__420__AT1G04810.1	scaffold_1	1637140	1642552	NO	NO	AT1G04810	AT1G04810
AL1G14540	scaffold_1	1642576	1642919	scaffold_100451.1	scaffold_1	1642576	1642919	NO	NO
AL1G14550	scaffold_1	1644583	1647653	fgenesh2_kg.1__421__AT1G04830.1	scaffold_1	1644685	1647657	NO	NO	AT1G04830	AT1G04830
AL1G14560	scaffold_1	1648190	1650673	fgenesh1_pm.C_scaffold_1000349	scaffold_1	1648555	1650640	NO	NO	AT1G04840	AT1G04840
AL1G14570	scaffold_1	1650802	1654443	fgenesh2_kg.1__423__AT1G04850.1	scaffold_1	1650784	1654502	NO	NO	AT1G04850	AT1G04850
AL1G14580	scaffold_1	1654648	1658443	fgenesh2_kg.1__424__AT1G04860.1	scaffold_1	1654647	1658487	NO	NO	AT1G04860	AT1G04860
AL1G14590	scaffold_1	1658699	1661233	scaffold_100456.1	scaffold_1	1658891	1661134	NO	NO	AT1G04870	AT1G04870
AL1G14600	scaffold_1	1661459	1664883	fgenesh2_kg.1__427__AT1G04880.1	scaffold_1	1661568	1664743	NO	NO	AT1G04880	AT1G04880
AL1G14610	scaffold_1	1667336	1669483	fgenesh2_kg.1__428__AT1G04890.1	scaffold_1	1666525	1669097	NO	NO	AT1G04890	AT1G04890
AL1G14620	scaffold_1	1670128	1674303	fgenesh2_kg.1__429__AT1G04900.1	scaffold_1	1670187	1674308	NO	NO	AT1G04900	AT1G04900
AL1G14630	scaffold_1	1674317	1677613	fgenesh2_kg.1__430__AT1G04910.1	scaffold_1	1674291	1677627	NO	NO	AT1G04910	AT1G04910
AL1G14620	scaffold_1	1670128	1674303	fgenesh2_kg.1__430__AT1G04910.1	scaffold_1	1674291	1677627	NO	NO	AT1G04900	AT1G04910
AL1G14640	scaffold_1	1678201	1682893	fgenesh2_kg.1__431__AT1G04920.1	scaffold_1	1678193	1682519	NO	NO	AT1G04920	AT1G04920
AL1G14650	scaffold_1	1683133	1685693	scaffold_100462.1	scaffold_1	1683565	1685691	NO	NO	AT1G04930	AT1G04930
AL1G14660	scaffold_1	1685888	1687515	scaffold_100463.1	scaffold_1	1686280	1687340	NO	NO	AT1G04940	AT1G04940
AL1G14670	scaffold_1	1687678	1689852	fgenesh2_kg.1__434__AT1G04945.2	scaffold_1	1687707	1689901	NO	NO	AT1G04945	AT1G04945
AL1G14680	scaffold_1	1690029	1694383	fgenesh1_pg.C_scaffold_1000377	scaffold_1	1690461	1694050	NO	NO	AT1G04950	AT1G04950
AL1G14690	scaffold_1	1695397	1698293	fgenesh2_kg.1__438__AT1G04960.1	scaffold_1	1695453	1698349	NO	NO	AT1G04960	AT1G04960
AL1G14700	scaffold_1	1702288	1704925	scaffold_100467.1	scaffold_1	1702395	1704802	NO	NO	AT1G04970	AT1G04970
AL1G14710	scaffold_1	1704949	1707463	fgenesh2_kg.1__442__AT1G04980.1	scaffold_1	1705023	1707393	NO	NO	AT1G04980	AT1G04980
AL1G14720	scaffold_1	1709442	1711593	Al_scaffold_0001_428	scaffold_1	1709685	1711406	NO	NO	AT1G04985	AT1G04985
AL1G14730	scaffold_1	1711816	1714423	Al_scaffold_0001_429	scaffold_1	1712005	1714138	NO	NO	AT1G04990	AT1G04990
AL1G14740	scaffold_1	1718581	1723156	fgenesh2_kg.1__445__AT1G05000.1	scaffold_1	1719899	1723157	NO	NO	AT1G05000	AT1G05000
AL1G14750	scaffold_1	1723431	1724784	fgenesh1_pm.C_scaffold_1000367	scaffold_1	1723733	1724749	NO	NO
AL1G14760	scaffold_1	1725189	1726766	scaffold_100473.1	scaffold_1	1725333	1726714	NO	NO	AT1G05010	AT1G05010
AL1G14770	scaffold_1	1729419	1731566	scaffold_100474.1	scaffold_1	1729529	1731502	NO	NO	AT1G05020	AT1G05020
AL1G14780	scaffold_1	1732363	1735726	fgenesh2_kg.1__448__AT1G05030.1	scaffold_1	1732444	1735699	NO	NO	AT1G05030	AT1G05030
AL1G14790	scaffold_1	1739379	1740426	fgenesh1_pg.C_scaffold_1000388	scaffold_1	1739600	1740293	NO	NO	AT1G05040	AT1G05040
AL1G14800	scaffold_1	1740477	1742736	fgenesh2_kg.1__449__AT1G05055.1	scaffold_1	1740579	1742686	NO	NO	AT1G05055	AT1G05055
AL1G14810	scaffold_1	1742889	1744696	fgenesh2_kg.1__450__AT1G05060.1	scaffold_1	1742865	1744690	NO	NO	AT1G05060	AT1G05060
AL1G14820	scaffold_1	1744859	1747236	scaffold_100480.1	scaffold_1	1746883	1747153	NO	NO		AT1G05065
AL1G14830	scaffold_1	1748906	1750586	fgenesh2_kg.1__452__AT1G05070.1	scaffold_1	1748902	1750570	NO	NO	AT1G05070	AT1G05070
AL1G14840	scaffold_1	1751331	1754322	fgenesh2_kg.1__453__AT1G05080.1	scaffold_1	1751401	1752865	NO	NO	AT1G05080	AT1G05080
AL1G14850	scaffold_1	1754630	1757166	scaffold_100483.1	scaffold_1	1754939	1756711	NO	NO
AL1G14860	scaffold_1	1757441	1761198	scaffold_100484.1	scaffold_1	1757511	1757800	merged	NO	AT4G20720	AT4G23330
AL1G14860	scaffold_1	1757441	1761198	fgenesh2_kg.1__454__AT4G20720.1	scaffold_1	1758466	1761123	merged	NO	AT4G20720	AT4G20720
AL1G14870	scaffold_1	1766691	1767966	fgenesh2_kg.1__456__AT1G05100.1	scaffold_1	1766691	1767966	NO	NO	AT1G05100	AT1G05100
AL1G14880	scaffold_1	1768488	1773226	fgenesh2_kg.1__457__AT1G05120.1	scaffold_1	1768573	1773207	NO	NO	AT1G05120	AT1G05120
AL1G14900	scaffold_1	1778711	1780212	fgenesh2_kg.1__458__AT1G05140.1	scaffold_1	1778673	1780098	NO	NO	AT1G05140	AT1G05140
AL1G14900	scaffold_1	1778711	1780212	fgenesh2_kg.1__459__AT1G05150.1	scaffold_1	1780198	1783024	NO	NO	AT1G05140	AT1G05150
AL1G14910	scaffold_1	1780232	1782996	fgenesh2_kg.1__459__AT1G05150.1	scaffold_1	1780198	1783024	NO	NO	AT1G05150	AT1G05150
AL1G14920	scaffold_1	1783438	1786896	fgenesh2_kg.1__460__AT1G05160.1	scaffold_1	1783291	1786818	NO	NO	AT1G05160	AT1G05160
AL1G14930	scaffold_1	1786946	1790246	fgenesh1_pm.C_scaffold_1000383	scaffold_1	1787362	1789986	NO	NO	AT1G05170	AT1G05170
AL1G14940	scaffold_1	1795063	1798766	fgenesh2_kg.1__465__AT1G05180.1	scaffold_1	1794501	1798730	NO	NO	AT1G05180	AT1G05180
AL1G14950	scaffold_1	1798991	1801116	fgenesh2_kg.1__466__AT1G05190.1	scaffold_1	1799011	1800431	NO	NO	AT1G05190	AT1G05190
AL1G14960	scaffold_1	1802861	1806706	fgenesh2_kg.1__467__AT1G05200.2	scaffold_1	1802086	1806631	NO	NO	AT1G05200	AT1G05200
AL1G14960	scaffold_1	1802861	1806706	fgenesh2_kg.1__469__AT1G05205.1	scaffold_1	1806587	1807735	NO	NO	AT1G05200	AT1G05205
AL1G14970	scaffold_1	1806710	1807736	fgenesh2_kg.1__469__AT1G05205.1	scaffold_1	1806587	1807735	NO	NO	AT1G05205	AT1G05205
AL1G14980	scaffold_1	1807881	1809099	fgenesh2_kg.1__470__AT1G05210.1	scaffold_1	1807857	1808902	NO	NO	AT1G05210	AT1G05210
AL1G14990	scaffold_1	1809281	1810531	fgenesh2_kg.1__472__AT1G05220.2	scaffold_1	1809404	1811227	NO	NO	AT1G05220	AT1G05220
AL1G15000	scaffold_1	1810576	1816466	fgenesh2_kg.1__472__AT1G05220.2	scaffold_1	1809404	1811227	NO	NO	AT1G05230	AT1G05220
AL1G15010	scaffold_1	1821101	1822544	Al_scaffold_0001_457	scaffold_1	1821175	1822376	NO	NO	AT1G05240	AT1G05250
AL1G15020	scaffold_1	1827182	1828626	fgenesh2_kg.1__476__AT1G05240.1	scaffold_1	1825677	1828452	NO	NO	AT1G05240
AL1G15030	scaffold_1	1832362	1833976	scaffold_100501.1	scaffold_1	1832605	1833885	NO	NO
AL1G15040	scaffold_1	1836651	1838265	fgenesh2_kg.1__477__AT1G05260.1	scaffold_1	1836652	1838258	NO	NO	AT1G05260	AT1G05260
AL1G15050	scaffold_1	1838485	1841196	scaffold_100503.1	scaffold_1	1838611	1841133	NO	NO	AT1G05270	AT1G05270
AL1G15060	scaffold_1	1841905	1845136	scaffold_100504.1	scaffold_1	1843048	1845079	NO	NO	AT1G05280	AT1G05280
AL1G15070	scaffold_1	1846731	1848144	fgenesh1_pm.C_scaffold_1000396	scaffold_1	1846731	1848144	NO	NO	AT1G05290	AT1G05290
AL1G15080	scaffold_1	1848866	1849820	fgenesh1_pm.C_scaffold_1000397	scaffold_1	1848866	1849820	NO	NO	AT1G05291	AT1G05291
AL1G15090	scaffold_1	1850902	1851876	scaffold_100507.1	scaffold_1	1851623	1851839	NO	NO
AL1G15100	scaffold_1	1852608	1856226	fgenesh2_kg.1__481__AT1G05300.1	scaffold_1	1852695	1856237	NO	NO	AT1G05300	AT1G05300
AL1G15110	scaffold_1	1859408	1861366	Al_scaffold_0001_466	scaffold_1	1859456	1861426	NO	NO	AT1G05310	AT1G05310
AL1G15130	scaffold_1	1868041	1868695	scaffold_100511.1	scaffold_1	1868054	1868498	NO	NO	AT1G05330	AT1G05330
AL1G15140	scaffold_1	1868717	1869446	fgenesh2_kg.1__488__AT1G05340.1	scaffold_1	1868734	1869592	NO	NO	AT1G05340	AT1G05340
AL1G15150	scaffold_1	1870242	1873456	fgenesh2_kg.1__489__AT1G05350.1	scaffold_1	1870222	1873491	NO	NO	AT1G05350	AT1G05350
AL1G15160	scaffold_1	1873801	1875761	fgenesh1_pm.C_scaffold_1000404	scaffold_1	1873860	1875534	NO	NO	AT3G03360	AT3G03360
AL1G15170	scaffold_1	1875966	1878646	scaffold_100515.1	scaffold_1	1878466	1880897	NO	NO		AT1G05360
AL1G15180	scaffold_1	1878261	1880991	scaffold_100515.1	scaffold_1	1878466	1880897	NO	NO	AT1G05360	AT1G05360
AL1G15190	scaffold_1	1883266	1886416	scaffold_100516.1	scaffold_1	1883370	1886267	NO	NO	AT1G05370	AT1G05370
AL1G15200	scaffold_1	1892498	1898304	fgenesh2_kg.1__493__AT1G05380.2	scaffold_1	1892505	1898317	NO	NO		AT1G05380
AL1G15210	scaffold_1	1892505	1898317	fgenesh2_kg.1__493__AT1G05380.2	scaffold_1	1892505	1898317	NO	NO	AT1G05380	AT1G05380
AL1G15220	scaffold_1	1898421	1899348	fgenesh2_kg.1__494__AT1G05385.1	scaffold_1	1898421	1899348	NO	NO	AT1G05385	AT1G05385
AL1G15240	scaffold_1	1899785	1901224	scaffold_100519.1	scaffold_1	1899785	1901224	NO	NO
AL1G15250	scaffold_1	1903097	1904123	scaffold_100520.1	scaffold_1	1903339	1904072	NO	NO	AT1G05420	AT1G05420
AL1G15260	scaffold_1	1906648	1909159	fgenesh2_kg.1__497__AT1G05410.1	scaffold_1	1906640	1909128	NO	NO	AT1G05410	AT1G05410
AL1G15270	scaffold_1	1911496	1913383	fgenesh2_kg.1__498__AT1G05430.1	scaffold_1	1911538	1913307	NO	NO	AT1G05430	AT1G05430
AL1G15280	scaffold_1	1913593	1915243	scaffold_100523.1	scaffold_1	1913756	1915230	NO	NO	AT1G05440	AT1G05440
AL1G15290	scaffold_1	1922098	1923387	fgenesh2_kg.1__500__AT1G05450.2	scaffold_1	1922176	1923449	NO	NO	AT1G05450	AT1G05450
AL1G15300	scaffold_1	1923390	1927283	fgenesh2_kg.1__500__AT1G05450.2	scaffold_1	1922176	1923449	NO	NO	AT1G05460	AT1G05450
AL1G15310	scaffold_1	1930498	1932078	Al_scaffold_0001_482	scaffold_1	1930838	1931802	NO	NO
AL1G15320	scaffold_1	1935601	1939933	fgenesh1_pg.C_scaffold_1000431	scaffold_1	1936916	1939486	NO	NO	AT1G05470	AT1G05470
AL1G15330	scaffold_1	1946279	1951083	fgenesh2_kg.1__503__AT1G05490.1	scaffold_1	1946258	1951125	NO	NO	AT1G05490	AT1G05490
AL1G15340	scaffold_1	1952778	1956929	fgenesh2_kg.1__504__AT1G05500.1	scaffold_1	1952720	1956837	NO	NO	AT1G05500	AT1G05500
AL1G15350	scaffold_1	1957158	1958443	fgenesh2_kg.1__505__AT1G05510.1	scaffold_1	1957145	1958440	NO	NO	AT1G05510	AT1G05510
AL1G15360	scaffold_1	1958609	1963543	fgenesh2_kg.1__506__AT1G05520.1	scaffold_1	1958635	1963458	NO	NO	AT1G05520	AT1G05520
AL1G15370	scaffold_1	1964001	1964563	scaffold_100532.1	scaffold_1	1964008	1964523	NO	NO
AL1G15380	scaffold_1	1965291	1966843	scaffold_100533.1	scaffold_1	1965385	1966805	NO	NO	AT1G05530	AT1G05530
AL1G15390	scaffold_1	1967628	1969192	fgenesh2_kg.1__508__AT1G05540.1	scaffold_1	1967626	1969118	NO	NO	AT1G05540	AT1G05540
AL1G15400	scaffold_1	1969216	1970983	fgenesh2_kg.1__509__AT1G05550.1	scaffold_1	1969457	1971981	NO	NO	AT1G05550	AT1G05550
AL1G15410	scaffold_1	1972200	1973013	scaffold_100536.1	scaffold_1	1972467	1972953	NO	NO
AL1G15420	scaffold_1	1973878	1975373	Al_scaffold_0001_490	scaffold_1	1973289	1974312	NO	NO
AL1G15430	scaffold_1	1976009	1977683	scaffold_100538.1	scaffold_1	1976187	1977656	NO	NO	AT1G05560	AT1G05560
AL1G15440	scaffold_1	1978172	1989523	Al_scaffold_0001_492	scaffold_1	1978340	1989609	NO	NO	AT1G05570	AT1G05570
AL1G15450	scaffold_1	1991822	1992323	scaffold_100540.1	scaffold_1	1991950	1992272	NO	NO		AT1G05575
AL1G15460	scaffold_1	1992623	1995243	fgenesh2_kg.1__512__AT1G05577.1	scaffold_1	1992582	1994659	NO	NO	AT1G05577	AT1G05577
AL1G15470	scaffold_1	1995619	1998913	scaffold_100542.1	scaffold_1	1995729	1998870	NO	NO	AT1G05580	AT1G05580
AL1G15490	scaffold_1	2000568	2003101	fgenesh2_kg.1__515__AT1G05590.1	scaffold_1	2000583	2002994	NO	NO	AT1G05590	AT1G05590
AL1G15500	scaffold_1	2003148	2005130	fgenesh2_kg.1__516__AT1G05600.1	scaffold_1	2003303	2004854	NO	NO	AT1G05600	AT1G05600
AL1G15510	scaffold_1	2005146	2007263	fgenesh2_kg.1__517__AT1G05610.1	scaffold_1	2005146	2007223	NO	NO	AT1G05610	AT1G05610
AL1G15520	scaffold_1	2008886	2010313	Al_scaffold_0001_499	scaffold_1	2009210	2009981	NO	NO		AT1G05615
AL1G15530	scaffold_1	2011018	2013558	fgenesh2_kg.1__518__AT1G05620.1	scaffold_1	2011149	2013447	NO	NO	AT1G05620	AT1G05620
AL1G15540	scaffold_1	2013918	2019172	fgenesh2_kg.1__520__AT1G05630.1	scaffold_1	2014052	2019143	NO	NO	AT1G05630	AT1G05630
AL1G15550	scaffold_1	2019194	2023563	scaffold_100550.1	scaffold_1	2021713	2023541	NO	NO		AT1G05650
AL1G15560	scaffold_1	2026479	2028563	scaffold_100551.1	scaffold_1	2026732	2028486	NO	NO	AT1G05660	AT1G05660
AL1G15580	scaffold_1	2036407	2038153	fgenesh2_kg.1__525__AT1G05670.1	scaffold_1	2030807	2038123	NO	NO	AT1G05675	AT1G05670
AL1G15570	scaffold_1	2029564	2033313	fgenesh2_kg.1__525__AT1G05670.1	scaffold_1	2030807	2038123	NO	NO	AT1G05670	AT1G05670
AL1G15590	scaffold_1	2038682	2040363	fgenesh2_kg.1__526__AT1G05680.1	scaffold_1	2038732	2040356	NO	NO	AT1G05680	AT1G05680
AL1G15600	scaffold_1	2041978	2044555	scaffold_100554.1	scaffold_1	2042829	2044321	NO	NO	AT1G05690	AT1G05690
AL1G15620	scaffold_1	2050658	2053524	scaffold_100556.1	scaffold_1	2051907	2052819	NO	NO	AT1G05710	AT1G05710
AL1G15630	scaffold_1	2053149	2054723	fgenesh2_kg.1__534__AT1G05730.1	scaffold_1	2054328	2056016	NO	NO	AT1G05720	AT1G05730
AL1G15640	scaffold_1	2054868	2056153	fgenesh2_kg.1__534__AT1G05730.1	scaffold_1	2054328	2056016	NO	NO	AT1G05730	AT1G05730
AL1G15650	scaffold_1	2056468	2057313	Al_scaffold_0001_512	scaffold_1	2056506	2057177	NO	NO		AT1G05740
AL1G15660	scaffold_1	2057738	2060060	fgenesh2_kg.1__536__AT1G05750.1	scaffold_1	2057827	2061057	NO	NO	AT1G05750	AT1G05750
AL1G15670	scaffold_1	2060073	2060843	fgenesh2_kg.1__536__AT1G05750.1	scaffold_1	2057827	2061057	NO	NO	AT1G05760	AT1G05750
AL1G15680	scaffold_1	2061638	2065922	fgenesh2_kg.1__538__AT1G05780.1	scaffold_1	2061725	2063217	NO	NO	AT1G05780	AT1G05780
AL1G15700	scaffold_1	2066278	2070790	fgenesh1_pm.C_scaffold_1000440	scaffold_1	2064132	2072984	NO	split	AT1G05790	AT1G05790
AL1G15710	scaffold_1	2070955	2072363	fgenesh1_pm.C_scaffold_1000440	scaffold_1	2064132	2072984	NO	split		AT1G05790
AL1G15680	scaffold_1	2061638	2065922	fgenesh1_pm.C_scaffold_1000440	scaffold_1	2064132	2072984	NO	split	AT1G05780	AT1G05790
AL1G15720	scaffold_1	2077940	2079652	fgenesh2_kg.1__541__AT1G05800.1	scaffold_1	2078001	2079437	NO	NO	AT1G05800	AT1G05800
AL1G15730	scaffold_1	2085240	2088268	fgenesh2_kg.1__542__AT1G05805.1	scaffold_1	2085326	2088362	NO	NO	AT1G05805	AT1G05805
AL1G15740	scaffold_1	2088920	2090230	scaffold_100568.1	scaffold_1	2089002	2090032	NO	NO	AT1G05810	AT1G05810
AL1G15750	scaffold_1	2090420	2094768	scaffold_100569.1	scaffold_1	2090434	2094558	NO	NO	AT1G05820	AT1G05820
AL1G15770	scaffold_1	2103140	2103659	fgenesh1_pm.C_scaffold_1000445	scaffold_1	2095258	2103619	NO	NO	AT1G05835	AT1G05830
AL1G15760	scaffold_1	2095030	2102708	fgenesh1_pm.C_scaffold_1000445	scaffold_1	2095258	2103619	NO	NO	AT1G05830	AT1G05830
AL1G15770	scaffold_1	2103140	2103659	fgenesh2_kg.1__549__AT1G05840.1	scaffold_1	2103651	2107286	NO	NO	AT1G05835	AT1G05840
AL1G15780	scaffold_1	2103661	2107255	fgenesh2_kg.1__549__AT1G05840.1	scaffold_1	2103651	2107286	NO	NO	AT1G05840	AT1G05840
AL1G15790	scaffold_1	2107639	2109895	fgenesh2_kg.1__550__AT1G05850.1	scaffold_1	2107636	2109819	NO	NO	AT1G05850	AT1G05850
AL1G15800	scaffold_1	2110120	2112474	fgenesh2_kg.1__551__AT1G05860.1	scaffold_1	2110143	2112118	NO	NO	AT1G05860	AT1G05860
AL1G15810	scaffold_1	2112478	2114195	fgenesh2_kg.1__552__AT1G05870.2	scaffold_1	2112503	2114159	NO	NO	AT1G05870	AT1G05870
AL1G15820	scaffold_1	2116660	2119579	fgenesh2_kg.1__554__AT1G05880.1	scaffold_1	2116675	2119489	NO	NO	AT1G05880	AT1G05880
AL1G15830	scaffold_1	2120460	2125284	fgenesh2_kg.1__555__AT1G05890.1	scaffold_1	2120424	2125210	NO	NO	AT1G05890	AT1G05890
AL1G15840	scaffold_1	2125350	2126943	fgenesh2_kg.1__557__AT1G05894.1	scaffold_1	2125512	2126926	NO	NO	AT1G05894	AT1G05894
AL1G15850	scaffold_1	2127045	2130415	Al_scaffold_0001_529	scaffold_1	2127137	2127764	NO	NO
AL1G15860	scaffold_1	2130780	2133781	fgenesh2_kg.1__558__AT1G05900.2	scaffold_1	2130929	2133710	NO	NO	AT1G05900	AT1G05900
AL1G15870	scaffold_1	2134250	2141091	fgenesh2_kg.1__560__AT1G05910.1	scaffold_1	2134256	2140940	NO	NO	AT1G05910	AT1G05910
AL1G15880	scaffold_1	2141500	2142489	fgenesh1_pm.C_scaffold_1000455	scaffold_1	2141527	2142369	NO	NO	AT1G05920	AT1G05920
AL1G15890	scaffold_1	2143600	2144884	fgenesh1_pm.C_scaffold_1000456	scaffold_1	2143666	2145385	NO	NO	AT1G05930	AT1G05930
AL1G15910	scaffold_1	2150211	2158025	Al_scaffold_0001_534	scaffold_1	2145905	2157643	NO	NO	AT1G05960	AT1G05960
AL1G15900	scaffold_1	2145787	2149365	Al_scaffold_0001_534	scaffold_1	2145905	2157643	NO	NO	AT1G05950	AT1G05960
AL1G15920	scaffold_1	2160193	2161585	fgenesh2_kg.1__564__AT1G05970.2	scaffold_1	2160263	2161200	NO	NO	AT1G05970	AT1G05970
AL1G15940	scaffold_1	2162550	2163383	scaffold_100586.1	scaffold_1	2162732	2163225	NO	NO	AT1G05990	AT1G05990
AL1G15950	scaffold_1	2164210	2165785	scaffold_100587.1	scaffold_1	2164390	2165735	NO	NO	AT1G06000	AT1G06000
AL1G15960	scaffold_1	2166380	2167860	Al_scaffold_0001_538	scaffold_1	2167163	2167549	NO	NO	AT1G06010	AT1G06010
AL1G15970	scaffold_1	2168550	2170353	fgenesh1_pm.C_scaffold_1000461	scaffold_1	2168593	2170137	NO	NO	AT1G06020	AT1G06020
AL1G15980	scaffold_1	2170890	2172373	fgenesh2_kg.1__569__AT1G06030.1	scaffold_1	2170952	2172201	NO	NO	AT1G06030	AT1G06030
AL1G15990	scaffold_1	2172481	2173965	fgenesh2_kg.1__570__AT1G06040.1	scaffold_1	2172559	2173982	NO	NO	AT1G06040	AT1G06040
AL1G16000	scaffold_1	2174472	2176405	scaffold_100592.1	scaffold_1	2174747	2175729	NO	NO	AT1G06050	AT1G06050
AL1G16010	scaffold_1	2176800	2178724	fgenesh2_kg.1__572__AT1G06060.1	scaffold_1	2176790	2178729	NO	NO	AT1G06060	AT1G06060
AL1G16020	scaffold_1	2178731	2181495	scaffold_100594.1	scaffold_1	2179053	2181058	NO	NO	AT1G06070	AT1G06070
AL1G16030	scaffold_1	2187390	2189791	scaffold_100596.1	scaffold_1	2187359	2189650	NO	NO	AT1G06080	AT1G06080
AL1G16040	scaffold_1	2190560	2192838	fgenesh2_kg.1__575__AT1G06090.1	scaffold_1	2191039	2192656	NO	NO	AT1G06090	AT1G06090
AL1G16050	scaffold_1	2197160	2198696	Al_scaffold_0001_547	scaffold_1	2197220	2198608	NO	NO	AT1G06100	AT1G06100
AL1G16050	scaffold_1	2197160	2198696	fgenesh2_kg.1__578__AT1G06110.1	scaffold_1	2198674	2200660	NO	NO	AT1G06100	AT1G06110
AL1G16060	scaffold_1	2198722	2200765	fgenesh2_kg.1__578__AT1G06110.1	scaffold_1	2198674	2200660	NO	NO	AT1G06110	AT1G06110
AL1G16070	scaffold_1	2201141	2204275	fgenesh1_pm.C_scaffold_1000471	scaffold_1	2201488	2207560	NO	NO	AT1G06130	AT1G06130
AL1G16080	scaffold_1	2208500	2210754	fgenesh2_kg.1__583__AT1G06140.1	scaffold_1	2208539	2210215	NO	NO	AT1G06140	AT1G06140
AL1G16090	scaffold_1	2210766	2212685	fgenesh1_pm.C_scaffold_1000474	scaffold_1	2210904	2217006	NO	NO		AT1G06150
AL1G16100	scaffold_1	2210904	2217006	fgenesh1_pm.C_scaffold_1000474	scaffold_1	2210904	2217006	NO	NO	AT1G06150	AT1G06150
AL1G16110	scaffold_1	2217178	2218392	scaffold_100606.1	scaffold_1	2217178	2218392	NO	NO	AT1G06149	AT1G06149
AL1G16120	scaffold_1	2225270	2226144	fgenesh2_kg.1__587__AT1G06160.1	scaffold_1	2225280	2226130	NO	NO	AT1G06160	AT1G06160
AL1G16130	scaffold_1	2231071	2233055	fgenesh1_pg.C_scaffold_1000487	scaffold_1	2231244	2232673	NO	NO	AT1G06170	AT1G06170
AL1G16140	scaffold_1	2235460	2237247	fgenesh2_kg.1__590__AT1G06180.1	scaffold_1	2235481	2237250	NO	NO	AT1G06180	AT1G06180
AL1G16150	scaffold_1	2237920	2241024	scaffold_100611.1	scaffold_1	2239667	2240891	NO	NO
AL1G16160	scaffold_1	2241037	2241965	scaffold_100612.1	scaffold_1	2241256	2241819	NO	NO
AL1G16170	scaffold_1	2243875	2245845	scaffold_100613.1	scaffold_1	2244125	2245775	NO	NO	AT1G06190	AT1G06190
AL1G16180	scaffold_1	2245997	2248135	scaffold_100614.1	scaffold_1	2246233	2248081	NO	NO	AT1G06200	AT1G06200
AL1G16190	scaffold_1	2248410	2250475	fgenesh1_pm.C_scaffold_1000479	scaffold_1	2248768	2250182	NO	NO	AT1G06210	AT1G06210
AL1G16200	scaffold_1	2251250	2256178	fgenesh2_kg.1__596__AT5G25230.1	scaffold_1	2251833	2255907	NO	NO	AT1G06220	AT1G06220
AL1G16210	scaffold_1	2261071	2261362	scaffold_100617.1	scaffold_1	2261071	2261362	NO	NO	AT1G06225	AT1G06225
AL1G16220	scaffold_1	2262594	2266421	fgenesh1_pg.C_scaffold_1000493	scaffold_1	2263100	2265674	NO	NO	AT1G06230	AT1G06230
AL1G16230	scaffold_1	2266724	2268728	fgenesh2_kg.1__598__AT1G06240.1	scaffold_1	2266875	2268780	NO	NO	AT1G06240	AT1G06240
AL1G16240	scaffold_1	2268735	2270589	fgenesh2_kg.1__598__AT1G06240.1	scaffold_1	2266875	2268780	NO	NO	AT1G06250	AT1G06240
AL1G16240	scaffold_1	2268735	2270589	Al_scaffold_0001_565	scaffold_1	2268739	2270412	NO	NO	AT1G06250	AT1G06250
AL1G16250	scaffold_1	2270607	2271822	fgenesh2_kg.1__600__AT1G06265.2	scaffold_1	2270607	2271822	NO	NO
AL1G16260	scaffold_1	2271974	2273437	scaffold_100621.1	scaffold_1	2271974	2273124	NO	NO	AT1G06260	AT1G06260
AL1G16270	scaffold_1	2273445	2275389	fgenesh1_pg.C_scaffold_1000497	scaffold_1	2274118	2275174	NO	NO
AL1G16280	scaffold_1	2275575	2277309	scaffold_100623.1	scaffold_1	2275786	2276858	NO	NO	AT1G06270	AT1G06270
AL1G16290	scaffold_1	2277732	2278549	scaffold_100624.1	scaffold_1	2277832	2278491	NO	NO	AT1G06280	AT1G06280
AL1G16300	scaffold_1	2280070	2282879	Al_scaffold_0001_569	scaffold_1	2282130	2282849	NO	NO
AL1G16310	scaffold_1	2283794	2287704	fgenesh2_kg.1__603__AT1G06290.1	scaffold_1	2283798	2287776	NO	NO	AT1G06290	AT1G06290
AL1G16320	scaffold_1	2290354	2294000	scaffold_100627.1	scaffold_1	2290550	2293916	NO	NO	AT1G06310	AT1G06310
AL1G16330	scaffold_1	2294144	2295190	Al_scaffold_0001_572	scaffold_1	2294219	2295040	NO	NO	AT1G06320	AT1G06320
AL1G16340	scaffold_1	2295231	2296109	fgenesh1_pm.C_scaffold_1000491	scaffold_1	2295322	2295900	NO	NO	AT1G06330	AT1G06330
AL1G16350	scaffold_1	2298574	2299199	scaffold_100630.1	scaffold_1	2298706	2299172	NO	NO	AT1G06340	AT1G06340
AL1G16360	scaffold_1	2301150	2302639	fgenesh2_kg.1__607__AT1G06350.1	scaffold_1	2301288	2302632	NO	NO	AT1G06350	AT1G06350
AL1G16370	scaffold_1	2304371	2305889	fgenesh2_kg.1__608__AT1G06360.1	scaffold_1	2304507	2305881	NO	NO	AT1G06360	AT1G06360
AL1G16380	scaffold_1	2308347	2310329	scaffold_100633.1	scaffold_1	2308651	2309011	NO	NO
AL1G16390	scaffold_1	2310534	2311466	scaffold_100634.1	scaffold_1	2310554	2311337	NO	NO	AT1G06380	AT1G06380
AL1G16400	scaffold_1	2312364	2316328	fgenesh2_kg.1__610__AT1G06390.1	scaffold_1	2312369	2316292	NO	NO	AT1G06390	AT1G06390
AL1G16410	scaffold_1	2316424	2318469	scaffold_100636.1	scaffold_1	2316622	2318287	NO	NO	AT1G06400	AT1G06400
AL1G16420	scaffold_1	2320534	2324368	fgenesh2_kg.1__614__AT1G06410.1	scaffold_1	2321113	2324444	NO	NO	AT1G06410	AT1G06410
AL1G16430	scaffold_1	2324604	2325531	fgenesh2_kg.1__615__AT1G06420.1	scaffold_1	2324679	2325304	NO	NO	AT1G06420	AT1G06420
AL1G16440	scaffold_1	2325599	2328599	Al_scaffold_0001_584	scaffold_1	2325826	2328138	NO	NO	AT1G06430	AT1G06430
AL1G16450	scaffold_1	2328886	2330749	scaffold_100641.1	scaffold_1	2329390	2330606	NO	NO	AT1G06440	AT1G06440
AL1G16460	scaffold_1	2331754	2332969	scaffold_100642.1	scaffold_1	2331778	2332886	NO	NO	AT1G06450	AT1G06450
AL1G16470	scaffold_1	2332975	2335189	Al_scaffold_0001_587	scaffold_1	2333130	2335114	NO	NO	AT1G06460	AT1G06460
AL1G16480	scaffold_1	2335454	2339760	scaffold_100644.1	scaffold_1	2336389	2339527	NO	NO	AT1G06470	AT1G06470
AL1G16490	scaffold_1	2339785	2340279	fgenesh2_kg.1__622__AT1G06475.1	scaffold_1	2339889	2340321	NO	NO	AT1G06475	AT1G06475
AL1G16510	scaffold_1	2347174	2358023	fgenesh2_kg.1__623__AT1G06490.1	scaffold_1	2347291	2357835	NO	NO	AT1G06490	AT1G06490
AL1G16520	scaffold_1	2358604	2359719	scaffold_100647.1	scaffold_1	2359143	2359602	NO	NO	AT1G06500	AT1G06500
AL1G16530	scaffold_1	2359725	2361209	Al_scaffold_0001_592	scaffold_1	2360044	2361049	NO	NO	AT1G06515	AT1G06515
AL1G16540	scaffold_1	2361374	2362946	scaffold_100649.1	scaffold_1	2361378	2362684	NO	NO	AT1G06510	AT1G06510
AL1G16550	scaffold_1	2362978	2365299	scaffold_100650.1	scaffold_1	2363049	2365276	NO	NO	AT1G06520	AT1G06520
AL1G16570	scaffold_1	2373839	2374529	Al_scaffold_0001_596	scaffold_1	2373981	2374479	NO	NO	AT1G06540	AT1G06540
AL1G16580	scaffold_1	2374710	2378279	Al_scaffold_0001_597	scaffold_1	2374908	2377712	NO	NO	AT1G06550	AT1G06550
AL1G16590	scaffold_1	2378394	2382604	Al_scaffold_0001_598	scaffold_1	2378450	2382545	NO	NO	AT1G06560	AT1G06560
AL1G16600	scaffold_1	2382612	2384249	scaffold_100655.1	scaffold_1	2382668	2384199	NO	NO	AT1G06570	AT1G06570
AL1G16610	scaffold_1	2384970	2386589	fgenesh2_kg.1__633__AT1G06580.1	scaffold_1	2384666	2386605	NO	NO	AT1G06580	AT1G06580
AL1G16620	scaffold_1	2386795	2395479	scaffold_100656.1	scaffold_1	2387002	2395251	NO	NO	AT1G06590	AT1G06590
AL1G16630	scaffold_1	2397624	2400383	Al_scaffold_0001_601	scaffold_1	2397662	2400348	NO	NO	AT1G06620	AT1G06620
AL1G16640	scaffold_1	2400974	2402915	Al_scaffold_0001_602	scaffold_1	2401115	2402497	NO	NO	AT1G06640	AT1G06640
AL1G16650	scaffold_1	2403344	2405160	fgenesh2_kg.1__638__AT1G06650.2	scaffold_1	2403370	2406714	NO	NO	AT1G06645	AT1G06650
AL1G16660	scaffold_1	2405214	2406730	fgenesh2_kg.1__638__AT1G06650.2	scaffold_1	2403370	2406714	NO	NO	AT1G06650	AT1G06650
AL1G16670	scaffold_1	2406746	2409499	scaffold_100662.1	scaffold_1	2406805	2409439	NO	NO	AT1G06660	AT1G06660
AL1G16680	scaffold_1	2409794	2416856	fgenesh1_pm.C_scaffold_1000518	scaffold_1	2409840	2416611	NO	NO	AT1G06670	AT1G06670
AL1G16690	scaffold_1	2417104	2418605	fgenesh2_kg.1__643__AT1G06680.1	scaffold_1	2417062	2418597	NO	NO	AT1G06680	AT1G06680
AL1G16700	scaffold_1	2418615	2421319	fgenesh2_kg.1__645__AT1G06690.1	scaffold_1	2418781	2421359	NO	NO	AT1G06690	AT1G06690
AL1G16710	scaffold_1	2422965	2425719	scaffold_100666.1	scaffold_1	2423202	2425146	NO	NO	AT1G06700	AT1G06700
AL1G16720	scaffold_1	2426361	2430869	fgenesh1_pm.C_scaffold_1000521	scaffold_1	2427851	2430817	NO	NO	AT1G06710	AT1G06710
AL1G16730	scaffold_1	2431006	2437689	fgenesh2_kg.1__649__AT1G06720.1	scaffold_1	2431238	2437655	NO	NO	AT1G06720	AT1G06720
AL1G16740	scaffold_1	2437824	2440718	scaffold_100669.1	scaffold_1	2437947	2440415	NO	NO	AT1G06730	AT1G06730
AL1G16760	scaffold_1	2444154	2446856	fgenesh2_kg.1__651__AT1G06750.1	scaffold_1	2444506	2446736	NO	NO	AT1G06750	AT1G06750
AL1G16770	scaffold_1	2446924	2448109	fgenesh2_kg.1__652__AT1G06760.1	scaffold_1	2446914	2448112	NO	NO	AT1G06760	AT1G06760
AL1G16780	scaffold_1	2449325	2452429	scaffold_100673.1	scaffold_1	2449562	2452283	NO	NO	AT1G06770	AT1G06770
AL1G16790	scaffold_1	2454161	2457832	fgenesh2_kg.1__655__AT1G06780.1	scaffold_1	2454159	2457733	NO	NO	AT1G06780	AT1G06780
AL1G16800	scaffold_1	2458001	2460204	Al_scaffold_0001_618	scaffold_1	2458482	2460111	NO	NO	AT1G06790	AT1G06790
AL1G16810	scaffold_1	2460207	2462396	fgenesh2_kg.1__656__AT1G06800.1	scaffold_1	2460316	2462438	NO	NO	AT1G06800	AT1G06800
AL1G16820	scaffold_1	2462540	2466346	fgenesh2_kg.1__658__AT1G06820.1	scaffold_1	2463220	2466223	NO	NO	AT1G06820	AT1G06820
AL1G16830	scaffold_1	2466551	2467030	fgenesh1_pg.C_scaffold_1000545	scaffold_1	2466563	2466871	NO	NO
AL1G16840	scaffold_1	2470671	2471195	fgenesh2_kg.1__659__AT1G06830.1	scaffold_1	2470683	2471180	NO	NO	AT1G06830	AT1G06830
AL1G16850	scaffold_1	2471198	2476896	Al_scaffold_0001_622	scaffold_1	2471421	2476984	NO	NO	AT1G06840	AT1G06840
AL1G16860	scaffold_1	2479081	2480745	Al_scaffold_0001_623	scaffold_1	2479287	2480524	NO	NO	AT1G06850	AT1G06850
AL1G16870	scaffold_1	2480755	2481386	scaffold_100682.1	scaffold_1	2481102	2481327	NO	NO
AL1G16890	scaffold_1	2482601	2485224	fgenesh2_kg.1__663__AT1G06870.1	scaffold_1	2482556	2485008	NO	NO	AT1G06870	AT1G06870
AL1G16910	scaffold_1	2485597	2488896	fgenesh2_kg.1__665__AT1G06890.1	scaffold_1	2485846	2488962	NO	NO	AT1G06890	AT1G06890
AL1G16920	scaffold_1	2489300	2495166	scaffold_100685.1	scaffold_1	2489509	2495007	NO	NO	AT1G06900	AT1G06900
AL1G16930	scaffold_1	2495291	2498079	fgenesh1_pm.C_scaffold_1000536	scaffold_1	2495432	2497155	NO	NO	AT1G06910	AT1G06910
AL1G16940	scaffold_1	2498976	2500136	fgenesh2_kg.1__667__AT1G06920.1	scaffold_1	2499145	2500065	NO	NO	AT1G06920	AT1G06920
AL1G16950	scaffold_1	2501031	2501854	fgenesh1_pg.C_scaffold_1000553	scaffold_1	2501086	2501697	NO	NO	AT1G06923	AT1G06923
AL1G16960	scaffold_1	2503841	2504692	fgenesh2_kg.1__668__AT1G06930.1	scaffold_1	2503683	2504675	NO	NO	AT1G06930	AT1G06930
AL1G16970	scaffold_1	2505005	2506316	scaffold_100690.1	scaffold_1	2505054	2506206	NO	NO
AL1G16980	scaffold_1	2510190	2512106	scaffold_100691.1	scaffold_1	2510187	2510446	NO	NO
AL1G16980	scaffold_1	2510190	2512106	scaffold_100692.1	scaffold_1	2511528	2512016	NO	NO
AL1G16990	scaffold_1	2512410	2517746	fgenesh2_kg.1__669__AT1G06950.1	scaffold_1	2512441	2517744	NO	NO	AT1G06950	AT1G06950
AL1G17000	scaffold_1	2517971	2519803	scaffold_100694.1	scaffold_1	2517996	2519616	NO	NO		AT1G06960
AL1G17010	scaffold_1	2519931	2522935	fgenesh1_pm.C_scaffold_1000542	scaffold_1	2520146	2522884	NO	NO	AT1G06970	AT1G06970
AL1G17020	scaffold_1	2525639	2526476	fgenesh2_kg.1__674__AT1G06980.1	scaffold_1	2525810	2526475	NO	NO	AT1G06980	AT1G06980
AL1G17030	scaffold_1	2545021	2546896	fgenesh1_pm.C_scaffold_1000544	scaffold_1	2545023	2546698	NO	NO	AT1G06990	AT1G06990
AL1G17030	scaffold_1	2545021	2546896	fgenesh2_kg.1__676__AT1G07000.1	scaffold_1	2546845	2552929	NO	split	AT1G06990	AT1G07000
AL1G17040	scaffold_1	2546918	2548346	fgenesh2_kg.1__676__AT1G07000.1	scaffold_1	2546845	2552929	NO	split	AT1G07000	AT1G07000
AL1G17050	scaffold_1	2549211	2552078	fgenesh2_kg.1__676__AT1G07000.1	scaffold_1	2546845	2552929	NO	split		AT1G07000
AL1G17060	scaffold_1	2552376	2552996	fgenesh2_kg.1__676__AT1G07000.1	scaffold_1	2546845	2552929	NO	split		AT1G07000
AL1G17070	scaffold_1	2554081	2556605	fgenesh2_kg.1__678__AT1G07010.1	scaffold_1	2554129	2556623	NO	NO	AT1G07010	AT1G07010
AL1G17080	scaffold_1	2556681	2557346	Al_scaffold_0001_642	scaffold_1	2556701	2557271	NO	NO	AT1G07020	AT1G07020
AL1G17090	scaffold_1	2557561	2559201	scaffold_100703.1	scaffold_1	2557787	2564579	NO	NO	AT4G20480
AL1G17100	scaffold_1	2559491	2560717	scaffold_100703.1	scaffold_1	2557787	2564579	NO	NO
AL1G17110	scaffold_1	2560801	2564728	scaffold_100703.1	scaffold_1	2557787	2564579	NO	NO
AL1G17120	scaffold_1	2567399	2571246	Al_scaffold_0001_644	scaffold_1	2567827	2571767	NO	NO		AT1G07025
AL1G17140	scaffold_1	2571864	2574186	fgenesh2_kg.1__680__AT1G07030.1	scaffold_1	2571879	2574227	NO	NO	AT1G07030	AT1G07030
AL1G17150	scaffold_1	2574502	2576636	scaffold_100707.1	scaffold_1	2574665	2576529	NO	NO	AT1G07040	AT1G07040
AL1G17160	scaffold_1	2577587	2578606	Al_scaffold_0001_647	scaffold_1	2577726	2578546	NO	NO	AT1G07050	AT1G07050
AL1G17180	scaffold_1	2580832	2582906	fgenesh1_pg.C_scaffold_1000572	scaffold_1	2581049	2582830	NO	NO	AT1G07060	AT1G07060
AL1G17190	scaffold_1	2583081	2584329	fgenesh2_kg.1__683__AT1G07070.1	scaffold_1	2583071	2584240	NO	NO	AT1G07070	AT1G07070
AL1G17200	scaffold_1	2584401	2586694	fgenesh2_kg.1__684__AT1G07080.1	scaffold_1	2584458	2586882	NO	NO	AT1G07080	AT1G07080
AL1G17210	scaffold_1	2589233	2590016	scaffold_100712.1	scaffold_1	2589263	2589900	NO	NO	AT1G07090	AT1G07090
AL1G17230	scaffold_1	2593836	2599916	fgenesh2_kg.1__686__AT1G07110.1	scaffold_1	2594017	2599882	NO	NO	AT1G07110	AT1G07110
AL1G17240	scaffold_1	2600574	2602506	fgenesh2_kg.1__687__AT1G07120.1	scaffold_1	2600539	2602477	NO	NO	AT1G07120	AT1G07120
AL1G17250	scaffold_1	2602641	2604447	scaffold_100715.1	scaffold_1	2603901	2604417	NO	NO	AT1G07130	AT1G07130
AL1G17260	scaffold_1	2605667	2606356	fgenesh2_kg.1__688__AT1G07135.1	scaffold_1	2605742	2606345	NO	NO	AT1G07135	AT1G07135
AL1G17270	scaffold_1	2607480	2611146	fgenesh1_pg.C_scaffold_1000578	scaffold_1	2607981	2611125	NO	NO	AT1G07150	AT1G07150
AL1G17280	scaffold_1	2614732	2616496	fgenesh2_kg.1__690__AT1G07160.1	scaffold_1	2614752	2616437	NO	NO	AT1G07160	AT1G07160
AL1G17290	scaffold_1	2617441	2618559	fgenesh1_pg.C_scaffold_1000580	scaffold_1	2618017	2620047	NO	NO	AT1G07170
AL1G17300	scaffold_1	2619431	2620071	fgenesh1_pg.C_scaffold_1000580	scaffold_1	2618017	2620047	NO	NO	AT1G07175
AL1G17310	scaffold_1	2623809	2633900	Al_scaffold_0001_660	scaffold_1	2623605	2627157	NO	NO
AL1G17320	scaffold_1	2635044	2636910	fgenesh1_pg.C_scaffold_1000581	scaffold_1	2635234	2636842	NO	NO
AL1G17330	scaffold_1	2637505	2640263	scaffold_100724.1	scaffold_1	2637585	2640073	NO	NO	AT1G07180	AT1G07180
AL1G17340	scaffold_1	2640352	2644200	fgenesh1_pm.C_scaffold_1000563	scaffold_1	2640702	2643998	NO	NO	AT1G07200	AT1G07200
AL1G17350	scaffold_1	2647135	2648719	scaffold_100726.1	scaffold_1	2647197	2648497	NO	NO	AT1G07210	AT1G07210
AL1G17360	scaffold_1	2648723	2651150	scaffold_100727.1	scaffold_1	2648853	2651111	NO	NO	AT1G07220	AT1G07220
AL1G17370	scaffold_1	2651928	2653180	scaffold_100728.1	scaffold_1	2652142	2654421	NO	NO		AT1G07230
AL1G17380	scaffold_1	2653236	2654530	scaffold_100728.1	scaffold_1	2652142	2654421	NO	NO		AT1G07230
AL1G17390	scaffold_1	2655335	2656929	fgenesh2_kg.1__696__AT1G07240.1	scaffold_1	2655215	2656829	NO	NO	AT1G07240	AT1G07240
AL1G17400	scaffold_1	2657605	2659248	scaffold_100730.1	scaffold_1	2657647	2659129	NO	NO	AT1G07250	AT1G07250
AL1G17410	scaffold_1	2659280	2660860	fgenesh2_kg.1__697__AT1G07260.1	scaffold_1	2659274	2660901	NO	NO	AT1G07260	AT1G07260
AL1G17420	scaffold_1	2661323	2665180	fgenesh1_pm.C_scaffold_1000570	scaffold_1	2661830	2664999	NO	NO	AT1G07270	AT1G07270
AL1G17430	scaffold_1	2669745	2673269	fgenesh2_kg.1__699__AT1G07280.1	scaffold_1	2670242	2673098	NO	NO	AT1G07280	AT1G07280
AL1G17440	scaffold_1	2674864	2677420	fgenesh2_kg.1__700__AT1G07290.1	scaffold_1	2674997	2677134	NO	NO	AT1G07290	AT1G07290
AL1G17450	scaffold_1	2678539	2679380	scaffold_100735.1	scaffold_1	2678707	2679141	NO	NO	AT1G07300	AT1G07300
AL1G17460	scaffold_1	2679696	2681850	fgenesh2_kg.1__702__AT1G07310.1	scaffold_1	2680406	2681807	NO	NO	AT1G07310	AT1G07310
AL1G17470	scaffold_1	2681995	2683338	fgenesh2_kg.1__705__AT1G07320.2	scaffold_1	2682029	2683365	NO	NO	AT1G07320	AT1G07320
AL1G17480	scaffold_1	2683905	2686738	fgenesh2_kg.1__707__AT1G07330.1	scaffold_1	2684017	2686576	NO	NO	AT1G07330	AT1G07330
AL1G17490	scaffold_1	2687835	2689848	fgenesh1_pg.C_scaffold_1000595	scaffold_1	2687904	2689761	NO	NO	AT1G07340	AT1G07340
AL1G17500	scaffold_1	2690183	2691500	fgenesh2_kg.1__710__AT1G07350.1	scaffold_1	2690325	2692720	NO	NO		AT1G07350
AL1G17510	scaffold_1	2693046	2695480	fgenesh2_kg.1__711__AT1G07360.1	scaffold_1	2693158	2695480	NO	NO	AT1G07360	AT1G07360
AL1G17520	scaffold_1	2696235	2697679	scaffold_100742.1	scaffold_1	2696273	2697544	NO	NO	AT1G07370	AT1G07370
AL1G17530	scaffold_1	2697808	2702070	fgenesh1_pm.C_scaffold_1000580	scaffold_1	2697978	2701559	NO	NO	AT1G07380	AT1G07380
AL1G17540	scaffold_1	2703385	2707533	Al_scaffold_0001_682	scaffold_1	2703407	2704776	NO	NO
AL1G17550	scaffold_1	2708085	2713219	fgenesh2_kg.1__714__AT1G07390.1	scaffold_1	2708279	2713026	NO	NO	AT1G07390	AT1G07390
AL1G17560	scaffold_1	2713675	2716983	Al_scaffold_0001_685	scaffold_1	2715844	2716737	NO	NO	AT1G07410	AT1G07410
AL1G17570	scaffold_1	2717505	2720377	scaffold_100747.1	scaffold_1	2717592	2719876	NO	NO	AT1G07420	AT1G07420
AL1G17580	scaffold_1	2721578	2723350	fgenesh2_kg.1__718__AT1G07430.1	scaffold_1	2720824	2723345	NO	NO	AT1G07430	AT1G07430
AL1G17590	scaffold_1	2727889	2729580	fgenesh2_kg.1__720__AT1G07440.1	scaffold_1	2728031	2729441	NO	NO	AT1G07440	AT1G07440
AL1G17600	scaffold_1	2731031	2732600	fgenesh2_kg.1__721__AT1G07450.1	scaffold_1	2731010	2732328	NO	NO		AT1G07450
AL1G17610	scaffold_1	2732965	2734119	fgenesh2_kg.1__722__AT1G07460.1	scaffold_1	2733206	2733978	NO	NO	AT1G07460	AT1G07460
AL1G17630	scaffold_1	2737578	2738130	fgenesh2_kg.1__725__AT1G07480.2	scaffold_1	2734411	2737613	NO	NO	AT1G07473
AL1G17620	scaffold_1	2734425	2737549	fgenesh2_kg.1__725__AT1G07480.2	scaffold_1	2734411	2737613	NO	NO
AL1G17630	scaffold_1	2737578	2738130	fgenesh1_pm.C_scaffold_1000585	scaffold_1	2737693	2738070	NO	NO	AT1G07473	AT1G07473
AL1G17640	scaffold_1	2738875	2739439	scaffold_100754.1	scaffold_1	2738915	2739375	NO	NO	AT1G07476	AT1G07476
AL1G17650	scaffold_1	2739457	2742490	fgenesh2_kg.1__728__AT1G07470.1	scaffold_1	2739516	2742492	NO	NO	AT1G07480	AT1G07480
AL1G17660	scaffold_1	2745727	2746370	fgenesh2_kg.1__729__AT1G07485.1	scaffold_1	2745718	2746372	NO	NO	AT1G07490	AT1G07485
AL1G17670	scaffold_1	2745735	2746434	fgenesh2_kg.1__729__AT1G07485.1	scaffold_1	2745718	2746372	NO	NO	AT1G07485	AT1G07485
AL1G17680	scaffold_1	2749941	2750660	scaffold_100757.1	scaffold_1	2750246	2750539	NO	NO
AL1G17690	scaffold_1	2750875	2754976	scaffold_100758.1	scaffold_1	2751073	2754808	NO	NO	AT1G07510	AT1G07510
AL1G17700	scaffold_1	2755022	2757600	Al_scaffold_0001_697	scaffold_1	2755216	2762315	NO	NO	AT1G07520	AT1G07530
AL1G17710	scaffold_1	2759797	2762620	Al_scaffold_0001_697	scaffold_1	2755216	2762315	NO	NO	AT1G07530	AT1G07530
AL1G17720	scaffold_1	2765929	2769080	Al_scaffold_0001_698	scaffold_1	2766088	2768714	NO	NO	AT1G07540	AT1G07540
AL1G17730	scaffold_1	2770176	2773760	scaffold_100762.1	scaffold_1	2771939	2774279	NO	NO	AT1G07550
AL1G17750	scaffold_1	2778986	2781540	fgenesh2_kg.1__738__AT1G07570.2	scaffold_1	2779003	2781420	NO	NO	AT1G07570	AT1G07570
AL1G17780	scaffold_1	2785797	2786520	fgenesh2_kg.1__739__AT1G07590.1	scaffold_1	2783618	2786524	NO	NO		AT1G07590
AL1G17770	scaffold_1	2783598	2785530	fgenesh2_kg.1__739__AT1G07590.1	scaffold_1	2783618	2786524	NO	NO	AT1G07590	AT1G07590
AL1G17800	scaffold_1	2789350	2791410	fgenesh1_pm.C_scaffold_1000594	scaffold_1	2789435	2793569	NO	NO	AT1G07615	AT1G07615
AL1G17810	scaffold_1	2791607	2793960	fgenesh1_pm.C_scaffold_1000594	scaffold_1	2789435	2793569	NO	NO	AT1G07620	AT1G07615
AL1G17820	scaffold_1	2796415	2799055	fgenesh2_kg.1__741__AT1G07630.1	scaffold_1	2796462	2799061	NO	NO	AT1G07630	AT1G07630
AL1G17830	scaffold_1	2802478	2804530	Al_scaffold_0001_706	scaffold_1	2802787	2803894	NO	NO	AT1G07640	AT1G07640
AL1G17840	scaffold_1	2807879	2814747	fgenesh2_kg.1__745__AT1G07650.1	scaffold_1	2807883	2814696	NO	NO	AT1G07650	AT1G07650
AL1G17850	scaffold_1	2815222	2816047	fgenesh1_pg.C_scaffold_1000618	scaffold_1	2815357	2815972	NO	NO	AT1G07645	AT1G07645
AL1G17860	scaffold_1	2816432	2817203	fgenesh2_kg.1__747__AT1G07820.2	scaffold_1	2816665	2817146	NO	NO	AT1G07660
AL1G17870	scaffold_1	2817590	2822097	fgenesh2_kg.1__748__AT1G07810.1	scaffold_1	2817720	2821664	NO	NO	AT1G07670	AT1G07670
AL1G17880	scaffold_1	2835242	2836443	fgenesh2_kg.1__749__AT1G07680.1	scaffold_1	2835235	2836446	NO	NO	AT1G07680	AT1G07680
AL1G17890	scaffold_1	2837192	2838543	fgenesh1_pg.C_scaffold_1000622	scaffold_1	2837364	2838278	NO	NO	AT1G07690	AT1G07690
AL1G17900	scaffold_1	2839052	2840832	Al_scaffold_0001_713	scaffold_1	2839703	2840699	NO	NO	AT1G07700	AT1G07700
AL1G17910	scaffold_1	2843482	2848077	Al_scaffold_0001_714	scaffold_1	2843498	2843647	merged	NO	AT1G07705
AL1G17910	scaffold_1	2843482	2848077	scaffold_100779.1	scaffold_1	2844068	2847892	merged	NO	AT1G07705	AT1G07705
AL1G17930	scaffold_1	2852848	2854557	fgenesh2_kg.1__756__AT1G07720.1	scaffold_1	2852791	2854529	NO	NO	AT1G07720	AT1G07720
AL1G17940	scaffold_1	2860491	2862627	scaffold_100782.1	scaffold_1	2860532	2862414	NO	NO	AT1G07725	AT1G07725
AL1G17950	scaffold_1	2862833	2864117	fgenesh2_kg.1__758__AT1G07740.1	scaffold_1	2862898	2865895	NO	NO	AT1G07730	AT1G07740
AL1G17960	scaffold_1	2864408	2865937	fgenesh2_kg.1__758__AT1G07740.1	scaffold_1	2862898	2865895	NO	NO	AT1G07740	AT1G07740
AL1G17980	scaffold_1	2868928	2869264	scaffold_100786.1	scaffold_1	2868928	2869264	NO	NO	AT1G43667	AT1G43667
AL1G17990	scaffold_1	2871860	2872190	scaffold_100787.1	scaffold_1	2871860	2872190	NO	NO	AT1G43666	AT1G43666
AL1G18000	scaffold_1	2873142	2873572	scaffold_100788.1	scaffold_1	2873226	2873559	NO	NO	AT1G43665	AT1G43665
AL1G18010	scaffold_1	2875248	2875821	fgenesh1_pg.C_scaffold_1000630	scaffold_1	2875248	2875821	NO	NO
AL1G18020	scaffold_1	2876336	2876663	scaffold_100790.1	scaffold_1	2876336	2876663	NO	NO	AT1G07747	AT1G07747
AL1G18030	scaffold_1	2877014	2878887	fgenesh2_kg.1__762__AT1G07750.1	scaffold_1	2877030	2878855	NO	NO	AT1G07750	AT1G07750
AL1G18060	scaffold_1	2881483	2882817	fgenesh2_kg.1__764__AT1G07770.2	scaffold_1	2881528	2882851	NO	NO	AT1G07770	AT5G59850
AL1G18070	scaffold_1	2883092	2883886	fgenesh2_kg.1__765__AT1G07790.1	scaffold_1	2883096	2883775	NO	NO	AT1G07790	AT1G07790
AL1G18080	scaffold_1	2884402	2884997	fgenesh2_kg.1__766__AT1G07795.1	scaffold_1	2884360	2885025	NO	NO	AT1G07795	AT1G07795
AL1G18090	scaffold_1	2885402	2889901	fgenesh2_kg.1__767__AT1G07810.1	scaffold_1	2885391	2889825	NO	NO	AT1G07810	AT1G07810
AL1G18100	scaffold_1	2890291	2890987	fgenesh2_kg.1__768__AT1G07820.2	scaffold_1	2890297	2890822	NO	NO	AT1G07660
AL1G18110	scaffold_1	2891232	2892766	fgenesh2_kg.1__769__AT1G07830.1	scaffold_1	2891530	2892780	NO	NO	AT1G07830	AT1G07830
AL1G18120	scaffold_1	2893132	2895508	scaffold_100798.1	scaffold_1	2893489	2895340	NO	NO	AT1G07840	AT1G07840
AL1G18130	scaffold_1	2895592	2897686	Al_scaffold_0001_734	scaffold_1	2895653	2897404	NO	NO	AT1G07850	AT1G07850
AL1G18140	scaffold_1	2897701	2898467	fgenesh2_kg.1__774__AT1G07860.1	scaffold_1	2897873	2898430	NO	NO	AT1G07860	AT1G07860
AL1G18150	scaffold_1	2898683	2900987	fgenesh2_kg.1__775__AT1G07870.1	scaffold_1	2898682	2901044	NO	NO	AT1G07870	AT1G07870
AL1G18160	scaffold_1	2906094	2908067	Al_scaffold_0001_737	scaffold_1	2906241	2907824	NO	NO	AT1G07880	AT1G07880
AL1G18170	scaffold_1	2909372	2911634	fgenesh2_kg.1__778__AT1G07890.1	scaffold_1	2909271	2911642	NO	NO	AT1G07890	AT1G07890
AL1G18180	scaffold_1	2916102	2917272	fgenesh1_pm.C_scaffold_1000623	scaffold_1	2916188	2917172	NO	NO	AT1G07900	AT1G07900
AL1G18190	scaffold_1	2917542	2919373	fgenesh1_pm.C_scaffold_1000624	scaffold_1	2918049	2919198	NO	NO
AL1G18200	scaffold_1	2921432	2930086	fgenesh2_kg.1__786__AT1G07910.1	scaffold_1	2922041	2930145	NO	NO	AT1G07910	AT1G07910
AL1G18210	scaffold_1	2930542	2933046	fgenesh2_kg.1__791__AT1G07930.1	scaffold_1	2931229	2932842	NO	NO	AT1G07920	AT5G60390
AL1G18230	scaffold_1	2939543	2942137	fgenesh1_pm.C_scaffold_1000627	scaffold_1	2939887	2950154	NO	NO	AT1G07920	AT5G60390
AL1G18250	scaffold_1	2943132	2947659	fgenesh1_pm.C_scaffold_1000627	scaffold_1	2939887	2950154	NO	NO		AT5G60390
AL1G18260	scaffold_1	2948405	2950817	fgenesh1_pm.C_scaffold_1000627	scaffold_1	2939887	2950154	NO	NO		AT5G60390
AL1G18280	scaffold_1	2951063	2952337	fgenesh2_kg.1__799__AT1G07950.1	scaffold_1	2951159	2952306	NO	NO
AL1G18290	scaffold_1	2952468	2954337	fgenesh2_kg.1__802__AT1G07960.3	scaffold_1	2952468	2954337	NO	NO	AT1G07960	AT1G07960
AL1G18300	scaffold_1	2954509	2957917	fgenesh1_pg.C_scaffold_1000649	scaffold_1	2954771	2957722	NO	NO	AT1G07970	AT1G07970
AL1G18310	scaffold_1	2958123	2959847	fgenesh1_pg.C_scaffold_1000650	scaffold_1	2958333	2959806	NO	NO	AT1G07980	AT1G07980
AL1G18320	scaffold_1	2960342	2960989	fgenesh2_kg.1__804__AT1G07985.1	scaffold_1	2960274	2960887	NO	NO	AT1G07985	AT1G07985
AL1G18330	scaffold_1	2961982	2968351	scaffold_100816.1	scaffold_1	2962171	2968091	NO	NO	AT1G07990	AT1G07990
AL1G18340	scaffold_1	2968414	2970387	fgenesh2_kg.1__806__AT1G08010.1	scaffold_1	2968394	2973001	NO	NO		AT1G08010
AL1G18350	scaffold_1	2970984	2973047	fgenesh2_kg.1__806__AT1G08010.1	scaffold_1	2968394	2973001	NO	NO	AT1G08010	AT1G08010
AL1G18360	scaffold_1	2974434	2978507	fgenesh1_pg.C_scaffold_1000655	scaffold_1	2974605	2977950	NO	NO	AT1G08030	AT1G08030
AL1G18370	scaffold_1	2980039	2980965	scaffold_100820.1	scaffold_1	2980432	2980809	NO	NO	AT1G08035	AT1G08035
AL1G18380	scaffold_1	2980970	2984204	scaffold_100821.1	scaffold_1	2981119	2983606	NO	NO	AT1G08040	AT1G08040
AL1G18410	scaffold_1	2990559	3000094	fgenesh2_kg.1__815__AT1G08060.1	scaffold_1	2990555	3000102	NO	NO	AT1G08060	AT1G08060
AL1G18420	scaffold_1	3001013	3002784	fgenesh2_kg.1__816__AT1G08065.1	scaffold_1	3000977	3002784	NO	NO	AT1G08065	AT1G08065
AL1G18430	scaffold_1	3003234	3005694	fgenesh2_kg.1__817__AT1G08070.1	scaffold_1	3003233	3005639	NO	NO	AT1G08070	AT1G08070
AL1G18440	scaffold_1	3006038	3007514	fgenesh1_pg.C_scaffold_1000662	scaffold_1	3006069	3007489	NO	NO	AT1G08080	AT1G08080
AL1G18450	scaffold_1	3016409	3018402	fgenesh1_pg.C_scaffold_1000663	scaffold_1	3016475	3018254	NO	NO	AT1G08090	AT1G08090
AL1G18460	scaffold_1	3019832	3021834	fgenesh2_kg.1__820__AT1G08100.1	scaffold_1	3020009	3021820	NO	NO	AT1G08100	AT1G08100
AL1G18470	scaffold_1	3023459	3026812	fgenesh1_pg.C_scaffold_1000665	scaffold_1	3024380	3026615	NO	NO	AT1G08110	AT1G08110
AL1G18480	scaffold_1	3027649	3029713	Al_scaffold_0001_766	scaffold_1	3027103	3031355	NO	NO
AL1G18490	scaffold_1	3029750	3031594	Al_scaffold_0001_766	scaffold_1	3027103	3031355	NO	NO	AT2G06420
AL1G18500	scaffold_1	3031682	3034564	scaffold_100833.1	scaffold_1	3031822	3034476	NO	NO	AT1G08125	AT1G08125
AL1G18510	scaffold_1	3034721	3040454	scaffold_100834.1	scaffold_1	3035369	3040401	NO	NO	AT1G08130	AT1G08130
AL1G18520	scaffold_1	3041078	3043735	fgenesh2_kg.1__825__AT1G08135.1	scaffold_1	3041078	3043735	NO	NO	AT1G08135	AT1G08135
AL1G18530	scaffold_1	3044580	3047672	fgenesh2_kg.1__826__AT1G08140.1	scaffold_1	3044580	3047672	NO	NO	AT1G08140	AT1G08140
AL1G18540	scaffold_1	3049420	3052614	scaffold_100838.1	scaffold_1	3051131	3051970	NO	NO		AT1G37007
AL1G18550	scaffold_1	3059942	3062986	fgenesh2_kg.1__830__AT1G08150.1	scaffold_1	3059942	3062986	NO	NO	AT1G08150	AT1G08150
AL1G18560	scaffold_1	3063379	3064354	fgenesh2_kg.1__831__AT1G08160.1	scaffold_1	3063453	3064340	NO	NO	AT1G08160	AT1G08160
AL1G18580	scaffold_1	3067800	3068594	fgenesh2_kg.1__832__AT1G08170.1	scaffold_1	3067955	3068569	NO	NO	AT1G08170	AT1G08170
AL1G18590	scaffold_1	3069375	3070074	scaffold_100843.1	scaffold_1	3069481	3069984	NO	NO	AT1G08180	AT1G08180
AL1G18600	scaffold_1	3072849	3079144	scaffold_100844.1	scaffold_1	3072957	3078804	NO	NO	AT1G08190	AT1G08190
AL1G18610	scaffold_1	3079368	3082094	fgenesh2_kg.1__835__AT1G08200.1	scaffold_1	3079376	3082107	NO	NO	AT1G08200	AT1G08200
AL1G18620	scaffold_1	3082404	3085794	fgenesh2_kg.1__836__AT1G08210.1	scaffold_1	3082405	3085813	NO	NO	AT1G08210	AT1G08210
AL1G18630	scaffold_1	3086265	3088484	fgenesh2_kg.1__837__AT1G08220.1	scaffold_1	3086321	3088482	NO	NO	AT1G08220	AT1G08220
AL1G18640	scaffold_1	3088835	3093664	Al_scaffold_0001_781	scaffold_1	3088923	3092462	merged	NO	AT1G08230	AT1G08230
AL1G18640	scaffold_1	3088835	3093664	scaffold_100849.1	scaffold_1	3093145	3093619	merged	NO	AT1G08230
AL1G18660	scaffold_1	3093819	3110549	scaffold_100850.1	scaffold_1	3094002	3094293	merged	NO	AT1G08260
AL1G18660	scaffold_1	3093819	3110549	scaffold_100851.1	scaffold_1	3094500	3110377	merged	NO	AT1G08260	AT1G08260
AL1G18670	scaffold_1	3110684	3112894	fgenesh1_pm.C_scaffold_1000660	scaffold_1	3110765	3112769	NO	NO
AL1G18680	scaffold_1	3113449	3115180	fgenesh2_kg.1__843__AT1G08280.1	scaffold_1	3113743	3115176	NO	NO	AT1G08280	AT1G08280
AL1G18690	scaffold_1	3115427	3118864	fgenesh1_pg.C_scaffold_1000684	scaffold_1	3116111	3118824	NO	NO	AT1G08290	AT1G08290
AL1G18700	scaffold_1	3121989	3125138	fgenesh2_kg.1__845__AT1G08300.1	scaffold_1	3122033	3124257	NO	NO	AT1G08300	AT1G08300
AL1G18710	scaffold_1	3125209	3125857	Al_scaffold_0001_788	scaffold_1	3125267	3125773	NO	NO
AL1G18720	scaffold_1	3126189	3127705	Al_scaffold_0001_789	scaffold_1	3126441	3127644	NO	NO	AT1G08310	AT1G08310
AL1G18730	scaffold_1	3127711	3128934	fgenesh1_pm.C_scaffold_1000665	scaffold_1	3127827	3133374	NO	NO	AT1G08315	AT1G08315
AL1G18740	scaffold_1	3130177	3136244	fgenesh1_pm.C_scaffold_1000665	scaffold_1	3127827	3133374	NO	NO	AT1G08320	AT1G08315
AL1G18750	scaffold_1	3139626	3141440	fgenesh2_kg.1__849__AT1G08340.1	scaffold_1	3139674	3141445	NO	NO	AT1G08340	AT1G08340
AL1G18760	scaffold_1	3141444	3144751	fgenesh2_kg.1__849__AT1G08340.1	scaffold_1	3139674	3141445	NO	NO	AT1G08350	AT1G08340
AL1G18760	scaffold_1	3141444	3144751	scaffold_100860.1	scaffold_1	3141560	3144520	NO	NO	AT1G08350	AT1G08350
AL1G18770	scaffold_1	3144926	3146840	scaffold_100861.1	scaffold_1	3145093	3146636	NO	NO	AT1G08360	AT1G08360
AL1G18780	scaffold_1	3147196	3149685	fgenesh2_kg.1__852__AT1G08370.1	scaffold_1	3147187	3149632	NO	NO	AT1G08370	AT1G08370
AL1G18790	scaffold_1	3149865	3150821	fgenesh2_kg.1__853__AT1G08380.1	scaffold_1	3149864	3150833	NO	NO	AT1G08380	AT1G08380
AL1G18800	scaffold_1	3151126	3152264	fgenesh2_kg.1__854__AT1G08390.1	scaffold_1	3151215	3152322	NO	NO	AT1G08390	AT1G08390
AL1G18810	scaffold_1	3152290	3155091	fgenesh2_kg.1__854__AT1G08390.1	scaffold_1	3151215	3152322	NO	NO	AT1G08400	AT1G08390
AL1G18810	scaffold_1	3152290	3155091	fgenesh2_kg.1__855__AT1G08400.1	scaffold_1	3152370	3155067	NO	NO	AT1G08400	AT1G08400
AL1G18820	scaffold_1	3156116	3159266	scaffold_100866.1	scaffold_1	3156188	3159129	NO	NO	AT1G08410	AT1G08410
AL1G18830	scaffold_1	3159756	3167005	scaffold_100867.1	scaffold_1	3159914	3166472	NO	NO	AT1G08420	AT1G08420
AL1G18840	scaffold_1	3168246	3170793	scaffold_100868.1	scaffold_1	3168321	3170616	NO	NO	AT1G08430	AT1G08430
AL1G18850	scaffold_1	3172916	3175304	fgenesh1_pg.C_scaffold_1000697	scaffold_1	3172991	3175276	NO	NO	AT1G08440	AT1G08440
AL1G18860	scaffold_1	3181779	3188981	scaffold_100870.1	scaffold_1	3181932	3185880	NO	NO	AT1G08450	AT1G08450
AL1G18870	scaffold_1	3189269	3190341	Al_scaffold_0001_804	scaffold_1	3189331	3189926	NO	NO
AL1G18880	scaffold_1	3190616	3192790	fgenesh2_kg.1__860__AT1G08460.1	scaffold_1	3190640	3192773	NO	NO	AT1G08460	AT1G08460
AL1G18890	scaffold_1	3194136	3198200	fgenesh2_kg.1__861__AT1G08465.1	scaffold_1	3194121	3198060	NO	NO	AT1G08465	AT1G08465
AL1G18900	scaffold_1	3201095	3203111	fgenesh2_kg.1__862__AT1G08470.1	scaffold_1	3201097	3203108	NO	NO	AT1G08470	AT1G08470
AL1G18910	scaffold_1	3203246	3204591	scaffold_100875.1	scaffold_1	3203295	3204348	NO	NO	AT1G08480	AT1G08480
AL1G18920	scaffold_1	3204604	3207621	fgenesh2_kg.1__864__AT1G08490.1	scaffold_1	3204665	3207653	NO	NO	AT1G08490	AT1G08490
AL1G18930	scaffold_1	3208046	3209136	fgenesh2_kg.1__865__AT1G08500.1	scaffold_1	3208095	3209261	NO	NO	AT1G08500	AT1G08500
AL1G18940	scaffold_1	3210317	3213551	scaffold_100878.1	scaffold_1	3210675	3213333	NO	NO	AT1G08510	AT1G08510
AL1G18950	scaffold_1	3215826	3220635	fgenesh1_pm.C_scaffold_1000683	scaffold_1	3215962	3220356	NO	NO	AT1G08520	AT1G08520
AL1G18960	scaffold_1	3220736	3222558	fgenesh1_pm.C_scaffold_1000684	scaffold_1	3220788	3222368	NO	NO	AT1G08530	AT1G08530
AL1G18970	scaffold_1	3222836	3226064	fgenesh2_kg.1__869__AT1G08540.1	scaffold_1	3222805	3226110	NO	NO	AT1G08540	AT1G08540
AL1G18980	scaffold_1	3226296	3228899	fgenesh2_kg.1__870__AT1G08550.1	scaffold_1	3226203	3228843	NO	NO	AT1G08550	AT1G08550
AL1G18990	scaffold_1	3229006	3230231	fgenesh2_kg.1__872__AT1G08560.1	scaffold_1	3229102	3230077	NO	NO	AT1G08560	AT1G08560
AL1G19000	scaffold_1	3232186	3234111	fgenesh2_kg.1__874__AT1G08570.1	scaffold_1	3232153	3234024	NO	NO	AT1G08570	AT1G08570
AL1G19010	scaffold_1	3234339	3235731	scaffold_100886.1	scaffold_1	3234583	3235570	NO	NO	AT1G08580	AT1G08580
AL1G19020	scaffold_1	3238246	3241641	fgenesh2_kg.1__877__AT1G08590.1	scaffold_1	3238225	3241665	NO	NO	AT1G08590	AT1G08590
AL1G19030	scaffold_1	3245186	3254858	fgenesh2_kg.1__878__AT1G08600.1	scaffold_1	3245847	3254826	NO	NO	AT1G08600	AT1G08600
AL1G19040	scaffold_1	3254948	3256961	fgenesh2_kg.1__879__AT1G08610.1	scaffold_1	3255030	3256712	NO	NO	AT1G08610	AT1G08610
AL1G19050	scaffold_1	3258336	3265562	fgenesh1_pg.C_scaffold_1000714	scaffold_1	3259165	3265112	NO	NO	AT1G08620	AT1G08620
AL1G19060	scaffold_1	3265566	3269901	fgenesh2_kg.1__884__AT1G08630.2	scaffold_1	3265545	3269922	NO	NO	AT1G08630	AT1G08630
AL1G19050	scaffold_1	3258336	3265562	fgenesh2_kg.1__884__AT1G08630.2	scaffold_1	3265545	3269922	NO	NO	AT1G08620	AT1G08630
AL1G19070	scaffold_1	3270490	3273401	fgenesh2_kg.1__886__AT1G08640.1	scaffold_1	3270618	3273304	NO	NO	AT1G08640	AT1G08640
AL1G19090	scaffold_1	3274346	3275873	scaffold_100894.1	scaffold_1	3274381	3275449	NO	NO	AT1G08650	AT1G08650
AL1G19100	scaffold_1	3279077	3282181	fgenesh2_kg.1__888__AT1G08660.1	scaffold_1	3279123	3282189	NO	NO	AT1G08660	AT1G08660
AL1G19110	scaffold_1	3282776	3285441	scaffold_100896.1	scaffold_1	3284228	3285317	NO	NO	AT2G22340
AL1G19120	scaffold_1	3286651	3287831	fgenesh1_pg.C_scaffold_1000720	scaffold_1	3286748	3287798	NO	NO	AT1G08670	AT1G08670
AL1G19130	scaffold_1	3288736	3294958	fgenesh2_kg.1__891__AT1G08680.1	scaffold_1	3288725	3295143	NO	NO	AT1G08680	AT1G08680
AL1G19140	scaffold_1	3296583	3299111	fgenesh1_pm.C_scaffold_1000701	scaffold_1	3296632	3297050	NO	NO	AT1G08700	AT1G08695
AL1G19140	scaffold_1	3296583	3299111	fgenesh2_kg.1__895__AT1G08700.1	scaffold_1	3297546	3299166	NO	NO	AT1G08700	AT1G08700
AL1G19150	scaffold_1	3299416	3301305	fgenesh1_pm.C_scaffold_1000703	scaffold_1	3299488	3300769	NO	NO	AT1G08710	AT1G08710
AL1G19150	scaffold_1	3299416	3301305	Al_scaffold_0001_833	scaffold_1	3301299	3316056	NO	NO	AT1G08710	AT1G08730
AL1G19160	scaffold_1	3301516	3306947	Al_scaffold_0001_833	scaffold_1	3301299	3316056	NO	NO	AT1G08720	AT1G08730
AL1G19170	scaffold_1	3307246	3316246	Al_scaffold_0001_833	scaffold_1	3301299	3316056	NO	NO	AT1G08730	AT1G08730
AL1G19180	scaffold_1	3316516	3320206	scaffold_100904.1	scaffold_1	3316706	3320123	NO	NO	AT1G08750	AT1G08750
AL1G19190	scaffold_1	3321366	3324730	fgenesh2_kg.1__903__AT1G08760.1	scaffold_1	3321454	3324751	NO	NO	AT1G08760	AT1G08760
AL1G19200	scaffold_1	3325036	3325894	scaffold_100906.1	scaffold_1	3325066	3325738	NO	NO	AT1G08770	AT1G08770
AL1G19210	scaffold_1	3325905	3327391	fgenesh1_pg.C_scaffold_1000726	scaffold_1	3326113	3327278	NO	NO	AT1G08780	AT1G08780
AL1G19220	scaffold_1	3330813	3331725	Al_scaffold_0001_838	scaffold_1	3330900	3331595	NO	NO	AT1G08790	AT1G08790
AL1G19230	scaffold_1	3332034	3336828	fgenesh2_kg.1__907__AT1G08800.2	scaffold_1	3332066	3337028	NO	NO	AT1G08800	AT1G08800
AL1G19240	scaffold_1	3339548	3340818	scaffold_100910.1	scaffold_1	3339555	3340816	NO	NO	AT1G08810	AT1G08810
AL1G19250	scaffold_1	3341797	3345898	fgenesh1_pm.C_scaffold_1000711	scaffold_1	3342301	3344912	NO	NO	AT1G08820	AT1G08820
AL1G19260	scaffold_1	3348153	3350456	scaffold_100912.1	scaffold_1	3348674	3350366	NO	NO	AT1G08830	AT1G08830
AL1G19280	scaffold_1	3360463	3362270	fgenesh2_kg.1__912__AT1G08845.1	scaffold_1	3360590	3362171	NO	NO	AT1G08845	AT1G08845
AL1G19290	scaffold_1	3363243	3367974	fgenesh2_kg.1__913__AT1G08860.1	scaffold_1	3363713	3367845	NO	NO	AT1G08860	AT1G08860
AL1G19310	scaffold_1	3368663	3369468	scaffold_100916.1	scaffold_1	3368833	3369394	NO	NO
AL1G19320	scaffold_1	3370343	3375498	fgenesh2_kg.1__915__AT1G08890.1	scaffold_1	3370501	3375516	NO	NO	AT1G08890	AT1G08890
AL1G19330	scaffold_1	3375783	3380030	fgenesh2_kg.1__918__AT1G08900.2	scaffold_1	3375809	3379922	NO	NO	AT1G08900	AT1G08900
AL1G19340	scaffold_1	3380923	3389470	fgenesh2_kg.1__919__AT1G08910.1	scaffold_1	3380994	3386688	NO	NO	AT1G08910	AT1G08910
AL1G19350	scaffold_1	3392923	3396174	fgenesh2_kg.1__920__AT1G08920.2	scaffold_1	3392832	3396198	NO	NO	AT1G08920	AT1G08920
AL1G19360	scaffold_1	3399083	3402727	scaffold_100921.1	scaffold_1	3399136	3402522	NO	NO	AT1G08930	AT1G08930
AL1G19370	scaffold_1	3403013	3404595	fgenesh1_pg.C_scaffold_1000741	scaffold_1	3403038	3404481	NO	NO	AT1G08940	AT1G08940
AL1G19390	scaffold_1	3406363	3409039	scaffold_100923.1	scaffold_1	3406455	3408719	NO	NO	AT1G08960	AT1G08960
AL1G19400	scaffold_1	3409353	3411031	fgenesh2_kg.1__929__AT1G08970.2	scaffold_1	3409373	3411144	NO	NO	AT1G08970	AT1G08970
AL1G19410	scaffold_1	3411173	3413685	scaffold_100925.1	scaffold_1	3411223	3413521	NO	NO	AT1G08980	AT1G08980
AL1G19420	scaffold_1	3416223	3418468	fgenesh2_kg.1__932__AT1G08990.1	scaffold_1	3416200	3418438	NO	NO	AT1G08990	AT1G08990
AL1G19430	scaffold_1	3418783	3423139	fgenesh2_kg.1__933__AT1G09000.1	scaffold_1	3418765	3423189	NO	NO	AT1G09000	AT1G09000
AL1G19440	scaffold_1	3423198	3427558	scaffold_100928.1	scaffold_1	3423240	3427477	NO	NO	AT1G09010	AT1G09010
AL1G19450	scaffold_1	3429544	3434358	fgenesh2_kg.1__935__AT1G09020.1	scaffold_1	3429536	3434386	NO	NO	AT1G09020	AT1G09020
AL1G19460	scaffold_1	3436591	3436793	scaffold_100931.1	scaffold_1	3436591	3436793	NO	NO	AT1G09026	AT1G09026
AL1G19470	scaffold_1	3437836	3438428	scaffold_100932.1	scaffold_1	3437932	3438391	NO	NO	AT1G09030	AT1G09030
AL1G19480	scaffold_1	3442533	3446818	fgenesh2_kg.1__937__AT1G09040.1	scaffold_1	3442583	3453997	NO	NO	AT1G09040	AT1G09040
AL1G19490	scaffold_1	3447213	3453997	fgenesh2_kg.1__937__AT1G09040.1	scaffold_1	3442583	3453997	NO	NO		AT1G09040
AL1G19500	scaffold_1	3454043	3458898	fgenesh2_kg.1__941__AT1G09060.2	scaffold_1	3454021	3458776	NO	NO	AT1G09060	AT1G09060
AL1G19510	scaffold_1	3463423	3464692	fgenesh2_kg.1__942__AT1G09070.1	scaffold_1	3463481	3464698	NO	NO	AT1G09070	AT1G09070
AL1G19520	scaffold_1	3464882	3468918	fgenesh1_pm.C_scaffold_1000734	scaffold_1	3465023	3472461	NO	NO		AT1G09080
AL1G19530	scaffold_1	3471480	3472678	fgenesh1_pm.C_scaffold_1000734	scaffold_1	3465023	3472461	NO	NO		AT1G09080
AL1G19540	scaffold_1	3474473	3479454	scaffold_100939.1	scaffold_1	3474698	3474926	NO	NO
AL1G19540	scaffold_1	3474473	3479454	fgenesh2_kg.1__945__AT1G09090.2	scaffold_1	3476037	3479461	NO	NO		AT1G09090
AL1G19550	scaffold_1	3479547	3482398	fgenesh1_pm.C_scaffold_1000736	scaffold_1	3479670	3482242	NO	NO
AL1G19570	scaffold_1	3482644	3485508	scaffold_100942.1	scaffold_1	3483106	3485465	NO	NO	AT1G09130	AT1G09130
AL1G19580	scaffold_1	3485732	3489218	fgenesh2_kg.1__949__AT1G09140.1	scaffold_1	3485737	3489217	NO	NO	AT1G09140	AT1G09140
AL1G19590	scaffold_1	3489473	3492327	scaffold_100944.1	scaffold_1	3489811	3492070	NO	NO	AT1G09150	AT1G09150
AL1G19600	scaffold_1	3493162	3494388	fgenesh2_kg.1__952__AT1G09155.1	scaffold_1	3493182	3494409	NO	NO	AT1G09155	AT1G09155
AL1G19610	scaffold_1	3494975	3495838	fgenesh2_kg.1__953__AT5G39650.1	scaffold_1	3495063	3495801	NO	NO
AL1G19620	scaffold_1	3496234	3499008	fgenesh2_kg.1__956__AT1G09160.2	scaffold_1	3496216	3499026	NO	NO	AT1G09160	AT1G09160
AL1G19630	scaffold_1	3500636	3506958	fgenesh1_pm.C_scaffold_1000741	scaffold_1	3500838	3506783	NO	NO	AT1G09170	AT1G09170
AL1G19640	scaffold_1	3509010	3509432	fgenesh2_kg.1__959__AT1G09176.1	scaffold_1	3509010	3509432	NO	NO	AT1G09176	AT1G09176
AL1G19650	scaffold_1	3509874	3510839	fgenesh2_kg.1__960__AT1G09180.1	scaffold_1	3509874	3510839	NO	NO	AT1G09180	AT1G09180
AL1G19660	scaffold_1	3511094	3512810	fgenesh1_pm.C_scaffold_1000744	scaffold_1	3511140	3516323	NO	NO	AT1G09190	AT1G09195
AL1G19670	scaffold_1	3512905	3516430	fgenesh1_pm.C_scaffold_1000744	scaffold_1	3511140	3516323	NO	NO	AT1G09195	AT1G09195
AL1G19680	scaffold_1	3516517	3517110	fgenesh2_kg.1__963__AT1G09200.1	scaffold_1	3516618	3517097	NO	NO	AT1G09200	AT5G65360
AL1G19690	scaffold_1	3517668	3521380	fgenesh2_kg.1__964__AT1G09210.1	scaffold_1	3517754	3521343	NO	NO
AL1G19700	scaffold_1	3522156	3525880	scaffold_100955.1	scaffold_1	3522421	3525819	NO	NO	AT1G09210	AT1G09210
AL1G19710	scaffold_1	3526741	3528350	fgenesh2_kg.1__965__AT1G09220.1	scaffold_1	3526485	3527894	NO	NO	AT1G09220	AT1G09220
AL1G19720	scaffold_1	3528445	3532220	fgenesh2_kg.1__966__AT1G09230.1	scaffold_1	3528455	3532039	NO	NO	AT1G09230	AT1G09230
AL1G19730	scaffold_1	3534215	3535419	fgenesh2_kg.1__967__AT1G09240.1	scaffold_1	3534215	3535455	NO	NO	AT1G09240	AT1G09240
AL1G19740	scaffold_1	3535565	3539505	scaffold_100958.1	scaffold_1	3535525	3535979	NO	NO
AL1G19740	scaffold_1	3535565	3539505	fgenesh1_pg.C_scaffold_1000770	scaffold_1	3536331	3537679	NO	NO
AL1G19750	scaffold_1	3540195	3541056	scaffold_100960.1	scaffold_1	3539124	3540208	NO	NO	AT1G09250	AT1G09245
AL1G19740	scaffold_1	3535565	3539505	scaffold_100960.1	scaffold_1	3539124	3540208	NO	NO		AT1G09245
AL1G19750	scaffold_1	3540195	3541056	fgenesh2_kg.1__968__AT1G09250.1	scaffold_1	3540245	3541129	NO	NO	AT1G09250	AT1G09250
AL1G19760	scaffold_1	3545875	3549569	scaffold_100962.1	scaffold_1	3545929	3549331	NO	NO	AT1G09270	AT1G09270
AL1G19770	scaffold_1	3549571	3552890	fgenesh2_kg.1__972__AT1G09280.1	scaffold_1	3549652	3552844	NO	NO	AT1G09280	AT1G09280
AL1G19780	scaffold_1	3553031	3555290	fgenesh2_kg.1__973__AT1G09290.1	scaffold_1	3553044	3555228	NO	NO	AT1G09290	AT1G09290
AL1G19790	scaffold_1	3555395	3559915	fgenesh2_kg.1__975__AT1G09300.1	scaffold_1	3555388	3559887	NO	NO	AT1G09300	AT1G09300
AL1G19800	scaffold_1	3560735	3561531	fgenesh2_kg.1__976__AT1G09310.1	scaffold_1	3560745	3561571	NO	NO	AT1G09310	AT1G09310
AL1G19810	scaffold_1	3561718	3564080	fgenesh2_kg.1__977__AT1G09320.1	scaffold_1	3561632	3564066	NO	NO	AT1G09320	AT1G09320
AL1G19820	scaffold_1	3565352	3567280	fgenesh2_kg.1__978__AT1G09330.1	scaffold_1	3565351	3567299	NO	NO	AT1G09330	AT1G09330
AL1G19830	scaffold_1	3567565	3570824	fgenesh2_kg.1__979__AT1G09340.1	scaffold_1	3567525	3570472	NO	NO	AT1G09340	AT1G09340
AL1G19860	scaffold_1	3574685	3576280	fgenesh1_pm.C_scaffold_1000758	scaffold_1	3574748	3576057	NO	NO	AT1G09350	AT1G09350
AL1G19870	scaffold_1	3576380	3576920	scaffold_100971.1	scaffold_1	3576547	3577155	NO	NO		AT1G09360
AL1G19880	scaffold_1	3580605	3581444	fgenesh2_kg.1__982__AT1G09370.1	scaffold_1	3580663	3581202	NO	NO	AT1G09370	AT1G09370
AL1G19890	scaffold_1	3581917	3585270	scaffold_100974.1	scaffold_1	3582087	3585122	NO	NO	AT1G09380	AT1G09380
AL1G19900	scaffold_1	3588635	3590824	fgenesh1_pg.C_scaffold_1000783	scaffold_1	3588687	3590732	NO	NO	AT1G09390	AT1G09390
AL1G19910	scaffold_1	3590842	3592490	scaffold_100976.1	scaffold_1	3590857	3592346	NO	NO	AT1G09400	AT1G09400
AL1G19920	scaffold_1	3592835	3594808	fgenesh2_kg.1__986__AT1G09410.1	scaffold_1	3592790	3594783	NO	NO
AL1G19930	scaffold_1	3594987	3595610	fgenesh2_kg.1__987__AT1G09415.1	scaffold_1	3594989	3595639	NO	NO	AT1G09415	AT1G09415
AL1G19940	scaffold_1	3595659	3599050	fgenesh2_kg.1__988__AT1G09420.1	scaffold_1	3595696	3599083	NO	NO	AT1G09420	AT1G09420
AL1G19950	scaffold_1	3599275	3602691	fgenesh2_kg.1__990__AT1G09430.1	scaffold_1	3599278	3602788	NO	NO	AT1G09430	AT1G09430
AL1G19960	scaffold_1	3602697	3605350	fgenesh2_kg.1__990__AT1G09430.1	scaffold_1	3599278	3602788	NO	NO	AT1G09440	AT1G09430
AL1G19960	scaffold_1	3602697	3605350	fgenesh1_pm.C_scaffold_1000767	scaffold_1	3602962	3604835	NO	NO	AT1G09440	AT1G09440
AL1G19970	scaffold_1	3606335	3610272	fgenesh1_pm.C_scaffold_1000768	scaffold_1	3606408	3610099	NO	NO	AT1G09450	AT1G09450
AL1G19980	scaffold_1	3611035	3612526	Al_scaffold_0001_908	scaffold_1	3611104	3612296	NO	NO	AT1G09460	AT1G09460
AL1G19980	scaffold_1	3611035	3612526	fgenesh2_kg.1__994__AT1G09470.1	scaffold_1	3612450	3614148	NO	NO	AT1G09460	AT1G09470
AL1G19990	scaffold_1	3612547	3614700	fgenesh2_kg.1__994__AT1G09470.1	scaffold_1	3612450	3614148	NO	NO	AT1G09470	AT1G09470
AL1G20000	scaffold_1	3615805	3617357	scaffold_100985.1	scaffold_1	3615805	3617357	NO	NO
AL1G20010	scaffold_1	3617659	3619450	fgenesh2_kg.1__996__AT1G09490.1	scaffold_1	3617659	3619450	NO	NO	AT1G09490	AT1G09490
AL1G20020	scaffold_1	3620385	3622072	fgenesh2_kg.1__999__AT1G09500.1	scaffold_1	3620389	3622104	NO	NO	AT1G09500	AT1G09500
AL1G20030	scaffold_1	3623185	3624798	fgenesh2_kg.1__1000__AT1G09510.1	scaffold_1	3623211	3624741	NO	NO	AT1G09510	AT1G09510
AL1G20030	scaffold_1	3623185	3624798	fgenesh2_kg.1__1001__AT1G09520.1	scaffold_1	3624786	3625895	NO	NO	AT1G09510	AT1G09520
AL1G20040	scaffold_1	3624912	3625920	fgenesh2_kg.1__1001__AT1G09520.1	scaffold_1	3624786	3625895	NO	NO	AT1G09520	AT1G09520
AL1G20050	scaffold_1	3628485	3631459	fgenesh2_kg.1__1002__AT1G09530.2	scaffold_1	3628644	3631469	NO	NO	AT1G09530	AT1G09530
AL1G20060	scaffold_1	3637455	3639145	scaffold_100991.1	scaffold_1	3637520	3638925	NO	NO	AT1G09540	AT1G09540
AL1G20070	scaffold_1	3640557	3643020	fgenesh1_pm.C_scaffold_1000777	scaffold_1	3640600	3642919	NO	NO	AT1G09550	AT1G09550
AL1G20080	scaffold_1	3644985	3645919	Al_scaffold_0001_916	scaffold_1	3645027	3645770	NO	NO	AT1G09560	AT1G09560
AL1G20090	scaffold_1	3646400	3651910	fgenesh2_kg.1__1007__AT1G09570.1	scaffold_1	3646483	3651527	NO	NO	AT1G09570	AT1G09570
AL1G20100	scaffold_1	3650210	3654150	fgenesh2_kg.1__1007__AT1G09570.1	scaffold_1	3646483	3651527	NO	NO	AT1G09575	AT1G09570
AL1G20100	scaffold_1	3650210	3654150	Al_scaffold_0001_918	scaffold_1	3653100	3654078	NO	NO	AT1G09575	AT1G09575
AL1G20110	scaffold_1	3655765	3657342	fgenesh2_kg.1__1010__AT1G09580.1	scaffold_1	3655744	3657327	NO	NO	AT1G09580	AT1G09580
AL1G20120	scaffold_1	3657585	3658708	fgenesh2_kg.1__1011__AT1G09590.1	scaffold_1	3657569	3658688	NO	NO
AL1G20140	scaffold_1	3662995	3664018	scaffold_100999.1	scaffold_1	3663009	3663904	NO	NO	AT1G09610	AT1G09610
AL1G20150	scaffold_1	3664048	3667980	fgenesh2_kg.1__1014__AT1G09620.1	scaffold_1	3664057	3668016	NO	NO	AT1G09620	AT1G09620
AL1G20160	scaffold_1	3668460	3668890	scaffold_101001.1	scaffold_1	3668587	3668848	NO	NO	AT1G09625	AT1G09625
AL1G20170	scaffold_1	3669320	3670820	scaffold_101002.1	scaffold_1	3669515	3670806	NO	NO	AT1G09630	AT1G09630
AL1G20180	scaffold_1	3671165	3673749	fgenesh2_kg.1__1017__AT1G09640.1	scaffold_1	3671131	3673779	NO	NO	AT1G09640	AT1G09640
AL1G20190	scaffold_1	3674185	3675659	scaffold_101004.1	scaffold_1	3674332	3675490	NO	NO	AT1G09645	AT1G09645
AL1G20200	scaffold_1	3676165	3677469	fgenesh2_kg.1__1019__AT1G09650.1	scaffold_1	3676022	3677313	NO	NO	AT1G09650	AT1G09650
AL1G20210	scaffold_1	3678465	3682090	fgenesh2_kg.1__1021__AT1G09660.1	scaffold_1	3678609	3681901	NO	NO	AT1G09660	AT1G09660
AL1G20220	scaffold_1	3683377	3684418	Al_scaffold_0001_930	scaffold_1	3683457	3684113	NO	NO	AT1G09665	AT1G09665
AL1G20230	scaffold_1	3684756	3687312	scaffold_101007.1	scaffold_1	3685440	3687304	NO	NO	AT1G09680	AT1G09680
AL1G20240	scaffold_1	3687496	3688812	scaffold_101008.1	scaffold_1	3687668	3688806	NO	NO	AT1G09590	AT1G09690
AL1G20250	scaffold_1	3688891	3691361	fgenesh2_kg.1__1025__AT1G09700.1	scaffold_1	3688891	3691361	NO	NO	AT1G09700	AT1G09700
AL1G20260	scaffold_1	3691497	3695003	fgenesh2_kg.1__1026__AT1G09710.1	scaffold_1	3691609	3695013	NO	NO	AT1G09710	AT1G09710
AL1G20270	scaffold_1	3695048	3697992	fgenesh1_pm.C_scaffold_1000791	scaffold_1	3695075	3697941	NO	NO	AT1G09720	AT1G09720
AL1G20280	scaffold_1	3698391	3705262	fgenesh2_kg.1__1028__AT1G09730.1	scaffold_1	3698316	3705097	NO	NO	AT1G09730	AT1G09730
AL1G20290	scaffold_1	3705417	3707541	fgenesh2_kg.1__1029__AT1G09740.1	scaffold_1	3705400	3707359	NO	NO	AT1G09740	AT1G09740
AL1G20300	scaffold_1	3708627	3710551	fgenesh2_kg.1__1030__AT1G09750.1	scaffold_1	3708647	3710542	NO	NO	AT1G09750	AT1G09750
AL1G20300	scaffold_1	3708627	3710551	fgenesh2_kg.1__1031__AT1G09760.1	scaffold_1	3710541	3712916	NO	NO	AT1G09750	AT1G09760
AL1G20310	scaffold_1	3710568	3712892	fgenesh2_kg.1__1031__AT1G09760.1	scaffold_1	3710541	3712916	NO	NO	AT1G09760	AT1G09760
AL1G20320	scaffold_1	3713087	3716561	fgenesh2_kg.1__1032__AT1G09770.1	scaffold_1	3713074	3716532	NO	NO	AT1G09770	AT1G09770
AL1G20330	scaffold_1	3716579	3719082	fgenesh2_kg.1__1033__AT1G09780.1	scaffold_1	3716722	3719095	NO	NO	AT1G09780	AT1G09780
AL1G20340	scaffold_1	3721104	3722522	fgenesh1_pg.C_scaffold_1000822	scaffold_1	3721247	3722429	NO	NO
AL1G20350	scaffold_1	3722778	3725072	fgenesh2_kg.1__1034__AT1G09790.1	scaffold_1	3722791	3724979	NO	NO	AT1G09790	AT1G09790
AL1G20360	scaffold_1	3726674	3727222	scaffold_101019.1	scaffold_1	3726452	3727223	NO	NO
AL1G20370	scaffold_1	3727387	3730466	fgenesh2_kg.1__1035__AT1G09795.1	scaffold_1	3727369	3730426	NO	NO	AT1G09795	AT1G09795
AL1G20370	scaffold_1	3727387	3730466	fgenesh2_kg.1__1036__AT1G09800.1	scaffold_1	3730463	3733830	NO	NO	AT1G09795	AT1G09800
AL1G20380	scaffold_1	3730469	3733822	fgenesh2_kg.1__1036__AT1G09800.1	scaffold_1	3730463	3733830	NO	NO	AT1G09800	AT1G09800
AL1G20390	scaffold_1	3734349	3737752	fgenesh2_kg.1__1037__AT1G09810.1	scaffold_1	3734344	3737844	NO	NO	AT1G09810	AT1G09810
AL1G20400	scaffold_1	3741047	3742471	fgenesh1_pg.C_scaffold_1000828	scaffold_1	3741506	3742345	NO	NO	AT1G09812	AT1G09812
AL1G20410	scaffold_1	3743147	3744122	fgenesh2_kg.1__1039__AT1G09815.1	scaffold_1	3743168	3743986	NO	NO	AT1G09815	AT1G09815
AL1G20410	scaffold_1	3743147	3744122	fgenesh2_kg.1__1040__AT1G09820.1	scaffold_1	3744042	3746218	NO	NO	AT1G09815	AT1G09820
AL1G20420	scaffold_1	3744128	3746372	fgenesh2_kg.1__1040__AT1G09820.1	scaffold_1	3744042	3746218	NO	NO	AT1G09820	AT1G09820
AL1G20430	scaffold_1	3746548	3748902	fgenesh2_kg.1__1041__AT1G09830.1	scaffold_1	3746550	3748904	NO	NO	AT1G09830	AT1G09830
AL1G20440	scaffold_1	3749809	3754342	fgenesh2_kg.1__1047__AT1G09840.4	scaffold_1	3749877	3754400	NO	NO	AT1G09840	AT1G09840
AL1G20450	scaffold_1	3756617	3758875	fgenesh2_kg.1__1050__AT1G09850.1	scaffold_1	3756615	3758960	NO	NO	AT1G09850	AT1G09850
AL1G20460	scaffold_1	3758917	3760132	fgenesh2_kg.1__1050__AT1G09850.1	scaffold_1	3756615	3758960	NO	NO	AT1G09860	AT1G09850
AL1G20460	scaffold_1	3758917	3760132	fgenesh1_pg.C_scaffold_1000833	scaffold_1	3758946	3760091	NO	NO	AT1G09860	AT1G09860
AL1G20470	scaffold_1	3760567	3763602	fgenesh1_pm.C_scaffold_1000810	scaffold_1	3760632	3763315	NO	NO	AT1G09870	AT1G09870
AL1G20480	scaffold_1	3763693	3766772	Al_scaffold_0001_957	scaffold_1	3763693	3766772	NO	NO	AT1G09880	AT1G09880
AL1G20490	scaffold_1	3768986	3772718	fgenesh1_pg.C_scaffold_1000836	scaffold_1	3768986	3772718	NO	NO	AT1G09890	AT1G09890
AL1G20500	scaffold_1	3773167	3775211	fgenesh2_kg.1__1055__AT1G09900.1	scaffold_1	3773346	3775142	NO	NO	AT1G09900	AT1G09900
AL1G20510	scaffold_1	3775214	3779782	scaffold_101035.1	scaffold_1	3775328	3779698	NO	NO	AT1G09910	AT1G09910
AL1G20520	scaffold_1	3779900	3782132	fgenesh1_pm.C_scaffold_1000813	scaffold_1	3780001	3780706	NO	NO	AT1G09920
AL1G20530	scaffold_1	3782541	3785282	fgenesh1_pg.C_scaffold_1000840	scaffold_1	3782673	3785233	NO	NO	AT1G09930	AT1G09930
AL1G20540	scaffold_1	3786135	3788656	fgenesh1_pm.C_scaffold_1000816	scaffold_1	3786135	3788656	NO	NO	AT1G09932	AT1G09932
AL1G20550	scaffold_1	3789814	3791340	Al_scaffold_0001_963	scaffold_1	3789814	3791340	NO	NO	AT1G09935	AT1G09935
AL1G20570	scaffold_1	3797290	3799682	fgenesh2_kg.1__1059__AT1G09940.1	scaffold_1	3792915	3799778	NO	NO	AT1G09940	AT1G09940
AL1G20580	scaffold_1	3801552	3802592	fgenesh2_kg.1__1060__AT1G09950.1	scaffold_1	3801591	3802531	NO	NO	AT1G09950	AT1G09950
AL1G20590	scaffold_1	3806527	3811355	fgenesh2_kg.1__1061__AT1G09960.1	scaffold_1	3806593	3809243	NO	NO	AT1G09960	AT1G09960
AL1G20600	scaffold_1	3811453	3812782	scaffold_101043.1	scaffold_1	3812705	3812924	NO	NO
AL1G20610	scaffold_1	3815117	3820448	scaffold_101044.1	scaffold_1	3815217	3818284	merged	NO	AT1G09970	AT1G09970
AL1G20610	scaffold_1	3815117	3820448	Al_scaffold_0001_968	scaffold_1	3819530	3820265	merged	NO	AT1G09970
AL1G20620	scaffold_1	3820456	3824042	scaffold_101046.1	scaffold_1	3820455	3823986	NO	NO
AL1G20630	scaffold_1	3825164	3828012	scaffold_101047.1	scaffold_1	3826722	3832198	NO	NO		AT1G10110
AL1G20640	scaffold_1	3828068	3830262	scaffold_101047.1	scaffold_1	3826722	3832198	NO	NO		AT1G10110
AL1G20650	scaffold_1	3830550	3832732	scaffold_101047.1	scaffold_1	3826722	3832198	NO	NO	AT1G10110	AT1G10110
AL1G20660	scaffold_1	3833647	3835975	fgenesh1_pg.C_scaffold_1000849	scaffold_1	3833827	3835804	NO	NO
AL1G20670	scaffold_1	3840164	3842932	scaffold_101049.1	scaffold_1	3840273	3842690	NO	NO
AL1G20680	scaffold_1	3845574	3848135	scaffold_101050.1	scaffold_1	3845188	3847924	NO	NO
AL1G20690	scaffold_1	3849165	3854489	scaffold_101051.1	scaffold_1	3849356	3853926	NO	NO	AT1G09980	AT1G09980
AL1G20700	scaffold_1	3855314	3857983	scaffold_101052.1	scaffold_1	3855253	3857894	NO	NO
AL1G20710	scaffold_1	3858614	3861697	fgenesh2_kg.1__1066__AT1G10010.1	scaffold_1	3858665	3861532	NO	NO	AT1G10010	AT1G10010
AL1G20720	scaffold_1	3862587	3864909	scaffold_101054.1	scaffold_1	3862860	3864694	NO	NO	AT1G10020	AT1G10020
AL1G20730	scaffold_1	3866434	3868618	fgenesh2_kg.1__1068__AT1G10030.1	scaffold_1	3865519	3868513	NO	NO	AT1G10030	AT1G10030
AL1G20740	scaffold_1	3868622	3871449	fgenesh2_kg.1__1071__AT1G10040.2	scaffold_1	3868622	3871462	NO	NO	AT1G10040	AT1G10040
AL1G20750	scaffold_1	3871784	3876323	fgenesh2_kg.1__1072__AT1G10050.1	scaffold_1	3872024	3876237	NO	NO	AT1G10050	AT1G10050
AL1G20760	scaffold_1	3877744	3880667	Al_scaffold_0001_981	scaffold_1	3877948	3880554	NO	NO	AT1G10060	AT1G10060
AL1G20770	scaffold_1	3881024	3886016	scaffold_101059.1	scaffold_1	3881244	3881496	merged	NO	AT1G10070
AL1G20770	scaffold_1	3881024	3886016	scaffold_101060.1	scaffold_1	3883915	3885880	merged	NO	AT1G10070	AT1G10070
AL1G20780	scaffold_1	3886023	3891719	fgenesh2_kg.1__1078__AT1G10090.1	scaffold_1	3886033	3891769	NO	NO	AT1G10090	AT1G10090
AL1G20790	scaffold_1	3892269	3896809	fgenesh1_pm.C_scaffold_1000833	scaffold_1	3892440	3895197	NO	NO	AT1G10095	AT1G10095
AL1G20800	scaffold_1	3897114	3898431	fgenesh1_pm.C_scaffold_1000834	scaffold_1	3897176	3898381	NO	NO
AL1G20810	scaffold_1	3898474	3901069	scaffold_101064.1	scaffold_1	3898631	3900495	NO	NO	AT1G10120	AT1G10120
AL1G20820	scaffold_1	3905954	3917178	fgenesh2_kg.1__1082__AT1G10130.1	scaffold_1	3905908	3917167	NO	NO	AT1G10130	AT1G10130
AL1G20830	scaffold_1	3918968	3919859	scaffold_101066.1	scaffold_1	3919235	3919777	NO	NO	AT1G10140	AT1G10140
AL1G20840	scaffold_1	3922174	3923778	fgenesh2_kg.1__1084__AT1G10150.1	scaffold_1	3922128	3923852	NO	NO	AT1G10150	AT1G10150
AL1G20850	scaffold_1	3923782	3925179	fgenesh2_kg.1__1084__AT1G10150.1	scaffold_1	3922128	3923852	NO	NO	AT1G10155	AT1G10150
AL1G20850	scaffold_1	3923782	3925179	fgenesh1_pm.C_scaffold_1000838	scaffold_1	3923896	3925157	NO	NO	AT1G10155	AT1G10155
AL1G20860	scaffold_1	3925888	3930149	fgenesh2_kg.1__1086__AT1G10170.1	scaffold_1	3925922	3929583	NO	NO	AT1G10170	AT1G10170
AL1G20870	scaffold_1	3930402	3934009	fgenesh2_kg.1__1087__AT1G10180.1	scaffold_1	3930462	3934043	NO	NO	AT1G10180	AT1G10180
AL1G20890	scaffold_1	3935980	3938619	fgenesh1_pg.C_scaffold_1000868	scaffold_1	3936132	3937781	NO	NO
AL1G20900	scaffold_1	3940163	3941609	fgenesh2_kg.1__1088__AT1G10200.1	scaffold_1	3940195	3941654	NO	NO	AT1G10200	AT1G10200
AL1G20910	scaffold_1	3949374	3951265	fgenesh2_kg.1__1089__AT1G10210.1	scaffold_1	3949308	3951248	NO	NO	AT1G10210	AT1G10210
AL1G20920	scaffold_1	3952094	3954394	Al_scaffold_0001_997	scaffold_1	3952200	3965108	NO	NO	AT1G10220	AT1G10220
AL1G20930	scaffold_1	3963124	3965294	Al_scaffold_0001_997	scaffold_1	3952200	3965108	NO	NO	AT1G10220	AT1G10220
AL1G20940	scaffold_1	3965624	3966573	fgenesh2_kg.1__1090__AT1G10230.1	scaffold_1	3965744	3966420	NO	NO	AT1G10230	AT1G10230
AL1G20960	scaffold_1	3970294	3971489	Al_scaffold_0001_1000	scaffold_1	3970540	3971345	NO	NO
AL1G20970	scaffold_1	3971794	3974819	scaffold_101080.1	scaffold_1	3974374	3974799	NO	NO
AL1G20980	scaffold_1	3976164	3977022	scaffold_101081.1	scaffold_1	3976169	3977066	NO	NO
AL1G20990	scaffold_1	3977162	3978719	fgenesh1_pg.C_scaffold_1000874	scaffold_1	3977219	3978323	NO	NO
AL1G21000	scaffold_1	3980704	3983751	fgenesh2_kg.1__1092__AT1G10270.1	scaffold_1	3980729	3983704	NO	NO	AT1G10270	AT1G10270
AL1G21010	scaffold_1	3983759	3986299	Al_scaffold_0001_1004	scaffold_1	3984029	3985936	NO	NO	AT1G10280	AT1G10280
AL1G21020	scaffold_1	3987834	3994833	fgenesh2_kg.1__1094__AT1G10290.1	scaffold_1	3987878	3994868	NO	NO	AT1G10290	AT1G10290
AL1G21030	scaffold_1	3995894	3998635	scaffold_101086.1	scaffold_1	3996204	3998251	NO	NO	AT1G10300	AT1G10300
AL1G21040	scaffold_1	3999415	4001939	fgenesh2_kg.1__1096__AT1G10310.1	scaffold_1	3999676	4001920	NO	NO	AT1G10310	AT1G10310
AL1G21050	scaffold_1	4003240	4007805	fgenesh2_kg.1__1097__AT1G10320.1	scaffold_1	4003240	4007805	NO	NO	AT1G10320	AT1G10320
AL1G21070	scaffold_1	4008094	4009768	scaffold_101089.1	scaffold_1	4008200	4009643	NO	NO	AT1G10330	AT1G10330
AL1G21080	scaffold_1	4009775	4011959	fgenesh2_kg.1__1099__AT1G10340.2	scaffold_1	4009790	4011957	NO	NO	AT1G10340	AT1G10340
AL1G21090	scaffold_1	4013005	4014779	fgenesh2_kg.1__1101__AT1G10350.1	scaffold_1	4013160	4014798	NO	NO	AT1G10350	AT1G10350
AL1G21100	scaffold_1	4015307	4016609	fgenesh2_kg.1__1102__AT1G10360.1	scaffold_1	4015474	4016561	NO	NO	AT1G10360	AT1G10360
AL1G21110	scaffold_1	4016854	4018289	scaffold_101093.1	scaffold_1	4017017	4018083	NO	NO	AT1G10370	AT1G10370
AL1G21120	scaffold_1	4021838	4023512	scaffold_101094.1	scaffold_1	4021918	4023312	NO	NO	AT1G10380	AT1G10380
AL1G21130	scaffold_1	4024278	4025275	Al_scaffold_0001_1015	scaffold_1	4024329	4025065	NO	NO
AL1G21140	scaffold_1	4025798	4028737	scaffold_101096.1	scaffold_1	4025649	4025872	NO	NO	AT1G10385
AL1G21140	scaffold_1	4025798	4028737	fgenesh1_pm.C_scaffold_1000857	scaffold_1	4025912	4028606	NO	NO	AT1G10385	AT1G10385
AL1G21150	scaffold_1	4029853	4031283	scaffold_101098.1	scaffold_1	4029990	4031024	NO	NO
AL1G21160	scaffold_1	4031499	4037353	scaffold_101100.1	scaffold_1	4037260	4037466	NO	NO	AT1G10390
AL1G21170	scaffold_1	4037659	4039363	fgenesh2_kg.1__1108__AT1G10400.1	scaffold_1	4037750	4039240	NO	NO	AT1G10400	AT1G10400
AL1G21180	scaffold_1	4039621	4042533	fgenesh2_kg.1__1109__AT1G10410.1	scaffold_1	4039618	4042584	NO	NO	AT1G10410	AT1G10410
AL1G21190	scaffold_1	4046403	4050233	fgenesh2_kg.1__1110__AT1G10417.1	scaffold_1	4047644	4049166	merged	NO	AT1G10417	AT1G10417
AL1G21190	scaffold_1	4046403	4050233	fgenesh2_kg.1__1111__AT1G10420.1	scaffold_1	4049729	4050199	merged	NO	AT1G10417
AL1G21200	scaffold_1	4052648	4057799	Al_scaffold_0001_1024	scaffold_1	4053321	4057594	NO	NO
AL1G21210	scaffold_1	4057821	4060003	scaffold_101106.1	scaffold_1	4057989	4059823	NO	NO	AT1G10430	AT1G10430
AL1G21230	scaffold_1	4062458	4069133	fgenesh2_kg.1__1113__AT1G10450.1	scaffold_1	4062811	4069085	NO	NO	AT1G10450	AT1G10450
AL1G21240	scaffold_1	4071128	4071631	scaffold_101108.1	scaffold_1	4071145	4071625	NO	NO	AT1G10455	AT1G10455
AL1G21250	scaffold_1	4072118	4072933	scaffold_101109.1	scaffold_1	4072168	4072826	NO	NO	AT1G10460	AT1G10460
AL1G21260	scaffold_1	4074551	4076003	scaffold_101110.1	scaffold_1	4074771	4075937	NO	NO	AT1G10470	AT1G10470
AL1G21270	scaffold_1	4080408	4081492	scaffold_101111.1	scaffold_1	4080443	4080687	merged	NO
AL1G21270	scaffold_1	4080408	4081492	Al_scaffold_0001_1030	scaffold_1	4081160	4081333	merged	NO
AL1G21280	scaffold_1	4086468	4087298	fgenesh2_kg.1__1115__AT1G10480.1	scaffold_1	4086472	4087957	NO	NO	AT1G10480	AT1G10480
AL1G21290	scaffold_1	4091638	4098512	fgenesh1_pm.C_scaffold_1000868	scaffold_1	4092055	4098459	NO	NO	AT1G10490	AT1G10490
AL1G21300	scaffold_1	4098537	4099882	fgenesh2_kg.1__1117__AT1G10500.1	scaffold_1	4098537	4099882	NO	NO	AT1G10500	AT1G10500
AL1G21310	scaffold_1	4100028	4104081	fgenesh2_kg.1__1118__AT1G10510.1	scaffold_1	4100034	4104118	NO	NO	AT1G10510	AT1G10510
AL1G21320	scaffold_1	4104378	4108002	fgenesh1_pm.C_scaffold_1000871	scaffold_1	4104334	4107771	NO	NO	AT1G10520	AT1G10520
AL1G21330	scaffold_1	4108198	4110128	fgenesh2_kg.1__1120__AT1G10522.1	scaffold_1	4108128	4110168	NO	NO	AT1G10522	AT1G10522
AL1G21340	scaffold_1	4110169	4111423	fgenesh2_kg.1__1122__AT1G10530.1	scaffold_1	4110175	4111382	NO	NO	AT1G10530	AT1G10530
AL1G21350	scaffold_1	4115002	4117903	scaffold_101119.1	scaffold_1	4114703	4115045	NO	NO	AT1G10540
AL1G21350	scaffold_1	4115002	4117903	Al_scaffold_0001_1039	scaffold_1	4115120	4117872	NO	NO	AT1G10540	AT1G10540
AL1G21360	scaffold_1	4119175	4121303	fgenesh2_kg.1__1124__AT1G10550.1	scaffold_1	4119269	4121302	NO	NO	AT1G10550	AT1G10550
AL1G21370	scaffold_1	4123457	4123816	Al_scaffold_0001_1041	scaffold_1	4123457	4123816	NO	NO
AL1G21380	scaffold_1	4125448	4127873	fgenesh2_kg.1__1125__AT1G10560.1	scaffold_1	4125472	4127871	NO	NO	AT1G10560	AT1G10560
AL1G21390	scaffold_1	4128438	4132249	fgenesh2_kg.1__1127__AT1G10570.1	scaffold_1	4128587	4132236	NO	NO	AT1G10570	AT1G10570
AL1G21400	scaffold_1	4132259	4136083	Al_scaffold_0001_1044	scaffold_1	4132534	4134617	merged	NO	AT1G10580	AT1G10580
AL1G21400	scaffold_1	4132259	4136083	fgenesh1_pm.C_scaffold_1000879	scaffold_1	4134989	4136041	merged	NO	AT1G10580	AT1G10585
AL1G21410	scaffold_1	4138220	4139528	fgenesh2_kg.1__1131__AT1G10586.1	scaffold_1	4138220	4139528	NO	NO	AT1G10586	AT1G10586
AL1G21430	scaffold_1	4145356	4146026	fgenesh2_kg.1__1133__AT1G10588.1	scaffold_1	4145356	4146026	NO	NO
AL1G21440	scaffold_1	4146112	4147543	Al_scaffold_0001_1048	scaffold_1	4146404	4147103	NO	NO	AT1G10590	AT1G10590
AL1G21450	scaffold_1	4147708	4149672	scaffold_101130.1	scaffold_1	4147841	4149342	NO	NO	AT1G10600	AT1G10600
AL1G21460	scaffold_1	4150258	4152932	fgenesh2_kg.1__1138__AT1G10610.1	scaffold_1	4150324	4153023	NO	NO	AT1G10610	AT1G10610
AL1G21470	scaffold_1	4152949	4156483	fgenesh2_kg.1__1138__AT1G10610.1	scaffold_1	4150324	4153023	NO	NO	AT1G10620	AT1G10610
AL1G21470	scaffold_1	4152949	4156483	scaffold_101132.1	scaffold_1	4153016	4156358	NO	NO	AT1G10620	AT1G10620
AL1G21480	scaffold_1	4157437	4159253	scaffold_101133.1	scaffold_1	4157648	4158756	NO	NO	AT1G10630	AT1G10630
AL1G21490	scaffold_1	4161283	4163823	fgenesh2_kg.1__1140__AT1G10640.1	scaffold_1	4161240	4162900	NO	NO	AT1G10640	AT1G10640
AL1G21490	scaffold_1	4161283	4163823	scaffold_101135.1	scaffold_1	4163294	4163762	NO	NO	AT1G10640
AL1G21500	scaffold_1	4174090	4176353	fgenesh2_kg.1__1141__AT1G10650.2	scaffold_1	4174090	4176393	NO	NO	AT1G10650	AT1G10650
AL1G21510	scaffold_1	4180915	4182705	fgenesh2_kg.1__1143__AT1G10657.2	scaffold_1	4180890	4182631	NO	NO	AT1G10657	AT1G10657
AL1G21520	scaffold_1	4183505	4186200	scaffold_101138.1	scaffold_1	4184189	4185952	NO	NO	AT1G10660	AT1G10660
AL1G21530	scaffold_1	4186525	4189397	fgenesh2_kg.1__1149__AT1G10670.1	scaffold_1	4186391	4189403	NO	NO	AT1G10670	AT1G10670
AL1G21540	scaffold_1	4189399	4195100	fgenesh2_kg.1__1149__AT1G10670.1	scaffold_1	4186391	4189403	NO	NO	AT1G10680	AT1G10670
AL1G21540	scaffold_1	4189399	4195100	scaffold_101140.1	scaffold_1	4189575	4195052	NO	NO	AT1G10680	AT1G10680
AL1G21560	scaffold_1	4201207	4201960	scaffold_101141.1	scaffold_1	4201314	4201753	NO	NO	AT1G10690	AT1G10690
AL1G21570	scaffold_1	4204475	4206948	fgenesh1_pm.C_scaffold_1000893	scaffold_1	4204523	4206693	NO	NO	AT1G10700	AT1G10700
AL1G21580	scaffold_1	4207365	4209042	Al_scaffold_0001_1061	scaffold_1	4207895	4208899	NO	NO
AL1G21590	scaffold_1	4209555	4211835	Al_scaffold_0001_1062	scaffold_1	4209626	4212724	NO	NO	AT1G10710	AT1G10710
AL1G21600	scaffold_1	4214205	4216793	fgenesh1_pm.C_scaffold_1000895	scaffold_1	4214248	4214616	merged	NO	AT1G10720	AT1G10717
AL1G21600	scaffold_1	4214205	4216793	fgenesh2_kg.1__1156__AT1G10720.1	scaffold_1	4214993	4216685	merged	NO	AT1G10720	AT1G10720
AL1G21610	scaffold_1	4223276	4226180	fgenesh1_pg.C_scaffold_1000928	scaffold_1	4225424	4225919	NO	NO
AL1G21620	scaffold_1	4229550	4233560	fgenesh1_pg.C_scaffold_1000929	scaffold_1	4229685	4232242	NO	NO
AL1G21630	scaffold_1	4234137	4237000	scaffold_101151.1	scaffold_1	4234305	4236690	NO	NO
AL1G21640	scaffold_1	4237637	4239230	fgenesh1_pg.C_scaffold_1000931	scaffold_1	4237776	4239208	NO	NO
AL1G21650	scaffold_1	4242725	4245829	scaffold_101153.1	scaffold_1	4242831	4245541	NO	NO
AL1G21660	scaffold_1	4247122	4249730	fgenesh2_kg.1__1160__AT1G10740.1	scaffold_1	4247093	4249698	NO	NO	AT1G10740	AT1G10740
AL1G21670	scaffold_1	4251585	4259246	fgenesh1_pm.C_scaffold_1000899	scaffold_1	4251697	4252050	merged	NO		AT1G10745
AL1G21670	scaffold_1	4251585	4259246	scaffold_101158.1	scaffold_1	4254961	4255351	merged	NO		AT1G10747
AL1G21670	scaffold_1	4251585	4259246	scaffold_101159.1	scaffold_1	4257757	4258018	merged	NO
AL1G21670	scaffold_1	4251585	4259246	Al_scaffold_0001_1075	scaffold_1	4258699	4259032	merged	NO
AL1G21680	scaffold_1	4259252	4263000	scaffold_101161.1	scaffold_1	4259350	4262822	NO	NO	AT1G10750	AT1G10750
AL1G21690	scaffold_1	4266502	4276260	scaffold_101162.1	scaffold_1	4266652	4275705	NO	NO	AT1G10760	AT1G10760
AL1G21700	scaffold_1	4277253	4278040	fgenesh2_kg.1__1166__AT1G10770.1	scaffold_1	4277252	4278036	NO	NO	AT1G10770	AT1G10770
AL1G21710	scaffold_1	4278288	4280870	fgenesh2_kg.1__1167__AT1G10780.1	scaffold_1	4278448	4280729	NO	NO	AT1G10780	AT1G10780
AL1G21720	scaffold_1	4282275	4283967	fgenesh1_pm.C_scaffold_1000903	scaffold_1	4282382	4283840	NO	NO	AT1G10790	AT1G10790
AL1G21730	scaffold_1	4284093	4284504	scaffold_101166.1	scaffold_1	4284093	4284504	NO	NO	AT1G10800	AT1G10800
AL1G21740	scaffold_1	4285095	4286814	scaffold_101167.1	scaffold_1	4285294	4286710	NO	NO	AT1G10810	AT1G10810
AL1G21750	scaffold_1	4286826	4291050	Al_scaffold_0001_1084	scaffold_1	4287357	4290667	NO	NO		AT1G10820
AL1G21760	scaffold_1	4291646	4293600	fgenesh2_kg.1__1173__AT1G10830.1	scaffold_1	4291602	4293556	NO	NO	AT1G10830	AT1G10830
AL1G21770	scaffold_1	4293687	4297150	fgenesh1_pm.C_scaffold_1000908	scaffold_1	4293874	4296972	NO	NO
AL1G21780	scaffold_1	4297362	4300130	scaffold_101171.1	scaffold_1	4297518	4299970	NO	NO	AT1G10840	AT1G10840
AL1G21790	scaffold_1	4301465	4304159	fgenesh2_kg.1__1177__AT1G10850.1	scaffold_1	4301396	4304216	NO	NO	AT1G10850	AT1G10850
AL1G21800	scaffold_1	4304163	4305830	fgenesh2_kg.1__1177__AT1G10850.1	scaffold_1	4301396	4304216	NO	NO	AT1G10865	AT1G10850
AL1G21800	scaffold_1	4304163	4305830	fgenesh2_kg.1__1179__AT1G10865.1	scaffold_1	4304179	4305797	NO	NO	AT1G10865	AT1G10865
AL1G21810	scaffold_1	4307122	4314680	scaffold_101174.1	scaffold_1	4307378	4314561	NO	NO	AT1G10870	AT1G10870
AL1G21820	scaffold_1	4314899	4315530	fgenesh1_pm.C_scaffold_1000913	scaffold_1	4314978	4322891	NO	NO		AT1G10880
AL1G21830	scaffold_1	4315618	4320230	fgenesh1_pm.C_scaffold_1000913	scaffold_1	4314978	4322891	NO	NO		AT1G10880
AL1G21840	scaffold_1	4320320	4322950	fgenesh1_pm.C_scaffold_1000913	scaffold_1	4314978	4322891	NO	NO	AT1G10880	AT1G10880
AL1G21860	scaffold_1	4327926	4331340	fgenesh1_pm.C_scaffold_1000915	scaffold_1	4325311	4332999	NO	NO
AL1G21870	scaffold_1	4331755	4333171	fgenesh1_pm.C_scaffold_1000915	scaffold_1	4325311	4332999	NO	NO
AL1G21850	scaffold_1	4323895	4326976	fgenesh1_pm.C_scaffold_1000915	scaffold_1	4325311	4332999	NO	NO	AT1G10890
AL1G21880	scaffold_1	4333217	4338030	fgenesh2_kg.1__1183__AT1G10900.1	scaffold_1	4333335	4337333	NO	NO	AT1G10900	AT1G10900
AL1G21890	scaffold_1	4340852	4345217	scaffold_101182.1	scaffold_1	4340842	4345054	NO	NO	AT1G10910	AT1G10910
AL1G21900	scaffold_1	4345233	4348677	Al_scaffold_0001_1095	scaffold_1	4345321	4348320	NO	NO
AL1G21910	scaffold_1	4348771	4356527	fgenesh2_kg.1__1185__AT1G10930.1	scaffold_1	4348808	4356572	NO	NO	AT1G10930	AT1G10930
AL1G21920	scaffold_1	4358224	4360827	scaffold_101184.1	scaffold_1	4358425	4360483	NO	NO	AT1G10940	AT1G10940
AL1G21930	scaffold_1	4361522	4366500	fgenesh2_kg.1__1187__AT1G10950.1	scaffold_1	4361515	4366421	NO	NO	AT1G10950	AT1G10950
AL1G21940	scaffold_1	4366902	4367544	fgenesh2_kg.1__1188__AT1G10960.1	scaffold_1	4366898	4367551	NO	NO	AT1G10960	AT1G10960
AL1G21950	scaffold_1	4367587	4369567	scaffold_101187.1	scaffold_1	4367672	4369513	NO	NO	AT1G10970	AT1G10970
AL1G21960	scaffold_1	4370019	4372617	fgenesh2_kg.1__1190__AT1G10980.1	scaffold_1	4370070	4372550	NO	NO		AT1G10980
AL1G21980	scaffold_1	4372877	4377317	scaffold_101189.1	scaffold_1	4373102	4376918	NO	NO	AT1G11000	AT1G11000
AL1G22000	scaffold_1	4377742	4379484	fgenesh2_kg.1__1191__AT1G11020.1	scaffold_1	4377662	4379437	NO	NO	AT1G11020	AT1G11020
AL1G22020	scaffold_1	4379775	4381947	Al_scaffold_0001_1104	scaffold_1	4380077	4381792	NO	NO	AT1G11040	AT1G11040
AL1G22030	scaffold_1	4384122	4386219	fgenesh2_kg.1__1193__AT1G11050.1	scaffold_1	4384204	4386499	NO	NO	AT1G11050	AT1G11050
AL1G22040	scaffold_1	4389622	4395005	Al_scaffold_0001_1106	scaffold_1	4389688	4394640	NO	NO	AT1G11060	AT1G11060
AL1G22050	scaffold_1	4395400	4399087	fgenesh2_kg.1__1195__AT1G11070.1	scaffold_1	4395395	4398188	NO	NO	AT1G11070	AT1G11070
AL1G22060	scaffold_1	4400711	4404257	fgenesh2_kg.1__1196__AT1G11080.1	scaffold_1	4400767	4404950	NO	NO	AT1G11080	AT1G11080
AL1G22070	scaffold_1	4411782	4412956	scaffold_101196.1	scaffold_1	4411833	4412846	NO	NO	AT1G11090	AT1G11090
AL1G22070	scaffold_1	4411782	4412956	fgenesh2_kg.1__1198__AT1G11100.1	scaffold_1	4412898	4418512	NO	NO	AT1G11090	AT1G11100
AL1G22080	scaffold_1	4412963	4418737	fgenesh2_kg.1__1198__AT1G11100.1	scaffold_1	4412898	4418512	NO	NO	AT1G11100	AT1G11100
AL1G22090	scaffold_1	4419872	4422240	Al_scaffold_0001_1111	scaffold_1	4420245	4422074	NO	NO	AT1G11110	AT1G11110
AL1G22100	scaffold_1	4422989	4423587	fgenesh2_kg.1__1200__AT1G11112.1	scaffold_1	4422967	4423703	NO	NO	AT1G11112	AT1G11112
AL1G22110	scaffold_1	4425972	4428386	fgenesh2_kg.1__1201__AT1G11120.1	scaffold_1	4426087	4430513	NO	NO	AT1G11120	AT1G11125
AL1G22120	scaffold_1	4429622	4430615	fgenesh2_kg.1__1201__AT1G11120.1	scaffold_1	4426087	4430513	NO	NO	AT1G11125	AT1G11125
AL1G22130	scaffold_1	4434912	4439386	scaffold_101201.1	scaffold_1	4435112	4439210	NO	NO	AT1G11130	AT1G11130
AL1G22140	scaffold_1	4439406	4441147	Al_scaffold_0001_1115	scaffold_1	4439625	4441120	NO	NO
AL1G22150	scaffold_1	4441907	4443697	fgenesh1_pg.C_scaffold_1000972	scaffold_1	4442066	4443636	NO	NO
AL1G22160	scaffold_1	4444176	4446287	scaffold_101204.1	scaffold_1	4444320	4445904	NO	NO
AL1G22170	scaffold_1	4446702	4448154	Al_scaffold_0001_1118	scaffold_1	4446569	4448012	NO	NO
AL1G22180	scaffold_1	4449802	4456336	fgenesh2_kg.1__1204__AT1G11160.1	scaffold_1	4449741	4456567	NO	NO	AT1G11160	AT1G11160
AL1G22190	scaffold_1	4458162	4462165	Al_scaffold_0001_1120	scaffold_1	4459144	4461953	NO	NO	AT1G11170	AT1G11170
AL1G22200	scaffold_1	4462732	4465532	fgenesh2_kg.1__1207__AT1G11180.1	scaffold_1	4462774	4465370	NO	NO	AT1G11180	AT1G11180
AL1G22210	scaffold_1	4466122	4466578	Al_scaffold_0001_1122	scaffold_1	4466245	4466490	NO	NO
AL1G22220	scaffold_1	4469661	4472777	fgenesh2_kg.1__1208__AT1G11190.1	scaffold_1	4469860	4472774	NO	NO	AT1G11190	AT1G11190
AL1G22230	scaffold_1	4473252	4475692	fgenesh2_kg.1__1209__AT1G11200.1	scaffold_1	4473879	4475565	NO	NO	AT1G11200	AT1G11200
AL1G22240	scaffold_1	4475697	4477017	Al_scaffold_0001_1125	scaffold_1	4475889	4476931	NO	NO	AT1G11210	AT1G11210
AL1G22250	scaffold_1	4481655	4482997	fgenesh2_kg.1__1211__AT1G11220.1	scaffold_1	4481741	4482969	NO	NO	AT1G11220	AT1G11220
AL1G22260	scaffold_1	4486050	4487391	fgenesh2_kg.1__1212__AT1G11240.1	scaffold_1	4486050	4487391	NO	NO	AT1G11240	AT1G11240
AL1G22270	scaffold_1	4487682	4488976	fgenesh1_pm.C_scaffold_1000945	scaffold_1	4487850	4488844	NO	NO	AT1G11250	AT1G11250
AL1G22280	scaffold_1	4490852	4492936	scaffold_101217.1	scaffold_1	4491065	4492788	NO	NO
AL1G22290	scaffold_1	4501946	4504960	scaffold_101218.1	scaffold_1	4502046	4504844	NO	NO	AT1G11260	AT1G11260
AL1G22300	scaffold_1	4504982	4506471	Al_scaffold_0001_1131	scaffold_1	4505177	4506406	NO	NO
AL1G22310	scaffold_1	4506520	4508091	scaffold_101219.1	scaffold_1	4506738	4507496	NO	NO
AL1G22320	scaffold_1	4508802	4509581	Al_scaffold_0001_1132	scaffold_1	4508654	4509519	NO	NO
AL1G22330	scaffold_1	4509633	4515411	Al_scaffold_0001_1133	scaffold_1	4509797	4512901	NO	NO
AL1G22340	scaffold_1	4516336	4517310	fgenesh1_pg.C_scaffold_1000986	scaffold_1	4516413	4517275	NO	NO		AT5G26270
AL1G22350	scaffold_1	4521932	4523106	fgenesh2_kg.1__1216__AT1G11270.2	scaffold_1	4521932	4523106	NO	NO	AT1G11270	AT1G11270
AL1G22360	scaffold_1	4523666	4528731	fgenesh2_kg.1__1218__AT1G11280.2	scaffold_1	4523774	4526970	merged	NO	AT1G11280	AT1G11280
AL1G22360	scaffold_1	4523666	4528731	Al_scaffold_0001_1137	scaffold_1	4527437	4527622	merged	NO	AT1G11280
AL1G22370	scaffold_1	4528867	4531931	fgenesh2_kg.1__1219__AT1G11290.1	scaffold_1	4529108	4531537	NO	NO	AT1G11290	AT1G11290
AL1G22380	scaffold_1	4532026	4535080	Al_scaffold_0001_1139	scaffold_1	4532052	4535018	NO	NO	AT1G11300	AT1G11300
AL1G22380	scaffold_1	4532026	4535080	fgenesh2_kg.1__1220__AT1G11310.1	scaffold_1	4535034	4538442	NO	NO	AT1G11300	AT1G11310
AL1G22390	scaffold_1	4535087	4538391	fgenesh2_kg.1__1220__AT1G11310.1	scaffold_1	4535034	4538442	NO	NO	AT1G11310	AT1G11310
AL1G22400	scaffold_1	4544846	4546773	fgenesh2_kg.1__1222__AT1G11320.1	scaffold_1	4544861	4546664	NO	NO	AT1G11320	AT1G11320
AL1G22410	scaffold_1	4547566	4550904	fgenesh2_kg.1__1223__AT1G11330.1	scaffold_1	4547480	4550882	NO	NO	AT1G11330	AT1G11330
AL1G22420	scaffold_1	4551210	4554361	fgenesh2_kg.1__1224__AT1G11340.1	scaffold_1	4551292	4554553	NO	NO	AT1G11340	AT1G11340
AL1G22430	scaffold_1	4554648	4557991	fgenesh2_kg.1__1225__AT1G11350.1	scaffold_1	4554732	4557905	NO	NO	AT1G11350	AT1G11350
AL1G22440	scaffold_1	4558953	4562171	Al_scaffold_0001_1145	scaffold_1	4559117	4562128	NO	NO
AL1G22450	scaffold_1	4562321	4563991	Al_scaffold_0001_1146	scaffold_1	4562529	4563920	NO	NO	AT1G11360	AT1G11360
AL1G22460	scaffold_1	4565285	4566077	scaffold_101234.1	scaffold_1	4565285	4566077	NO	NO
AL1G22470	scaffold_1	4566586	4568464	fgenesh2_kg.1__1228__AT1G11380.1	scaffold_1	4566568	4568248	NO	NO	AT1G11380	AT1G11380
AL1G22480	scaffold_1	4568630	4571821	scaffold_101236.1	scaffold_1	4568693	4571549	NO	NO	AT1G11390	AT1G11390
AL1G22490	scaffold_1	4572236	4574340	fgenesh2_kg.1__1230__AT1G11400.2	scaffold_1	4572217	4574334	NO	NO	AT1G11400	AT1G11400
AL1G22500	scaffold_1	4575016	4578590	fgenesh2_kg.1__1233__AT1G11410.1	scaffold_1	4575327	4578610	NO	NO	AT1G11410	AT1G11410
AL1G22510	scaffold_1	4578599	4581601	fgenesh2_kg.1__1233__AT1G11410.1	scaffold_1	4575327	4578610	NO	NO	AT1G11420	AT1G11410
AL1G22510	scaffold_1	4578599	4581601	Al_scaffold_0001_1151	scaffold_1	4578800	4581486	NO	NO	AT1G11420	AT1G11420
AL1G22520	scaffold_1	4581816	4583810	fgenesh2_kg.1__1234__AT1G11430.1	scaffold_1	4581821	4583725	NO	NO	AT1G11430	AT1G11430
AL1G22530	scaffold_1	4583866	4585251	fgenesh2_kg.1__1235__AT1G11440.1	scaffold_1	4583965	4585248	NO	NO	AT1G11440	AT1G11440
AL1G22540	scaffold_1	4587636	4589822	scaffold_101242.1	scaffold_1	4587673	4589624	NO	NO	AT1G11460	AT1G11460
AL1G22550	scaffold_1	4593346	4595670	fgenesh1_pg.C_scaffold_1001003	scaffold_1	4593421	4595459	NO	NO
AL1G22560	scaffold_1	4595753	4596751	scaffold_101244.1	scaffold_1	4595980	4596614	NO	NO
AL1G22570	scaffold_1	4597473	4598341	fgenesh1_pg.C_scaffold_1001005	scaffold_1	4597608	4598290	NO	NO	AT1G11470	AT1G11470
AL1G22580	scaffold_1	4599706	4601263	fgenesh2_kg.1__1238__AT1G11475.1	scaffold_1	4599685	4601165	NO	NO	AT1G11475	AT1G11475
AL1G22590	scaffold_1	4603387	4606421	fgenesh1_pm.C_scaffold_1000960	scaffold_1	4603615	4606225	NO	NO	AT1G11480	AT1G11480
AL1G22600	scaffold_1	4607646	4608805	fgenesh1_pm.C_scaffold_1000961	scaffold_1	4607646	4608805	NO	NO	AT1G11490	AT1G11490
AL1G22610	scaffold_1	4609526	4610374	fgenesh1_pg.C_scaffold_1001008	scaffold_1	4609582	4610313	NO	NO	AT1G11500	AT1G11500
AL1G22620	scaffold_1	4610384	4611601	scaffold_101250.1	scaffold_1	4610504	4611056	NO	NO
AL1G22630	scaffold_1	4612006	4613074	fgenesh2_kg.1__1243__AT1G11530.1	scaffold_1	4612153	4613914	NO	NO	AT1G11530	AT1G11530
AL1G22640	scaffold_1	4613185	4615691	fgenesh2_kg.1__1243__AT1G11530.1	scaffold_1	4612153	4613914	NO	NO		AT1G11530
AL1G22640	scaffold_1	4613185	4615691	fgenesh1_pg.C_scaffold_1001011	scaffold_1	4613906	4615626	NO	NO
AL1G22650	scaffold_1	4616111	4617871	fgenesh2_kg.1__1244__AT1G11545.1	scaffold_1	4616105	4617896	NO	NO	AT1G11545	AT1G11545
AL1G22670	scaffold_1	4619336	4621639	fgenesh1_pg.C_scaffold_1001013	scaffold_1	4619420	4621539	NO	NO	AT1G11560	AT1G11560
AL1G22680	scaffold_1	4621996	4622344	scaffold_101257.1	scaffold_1	4621998	4622309	NO	NO	AT1G11572	AT1G11572
AL1G22690	scaffold_1	4627396	4629524	fgenesh2_kg.1__1247__AT1G11580.1	scaffold_1	4627407	4629529	NO	NO	AT1G11580	AT1G11580
AL1G22700	scaffold_1	4633798	4635251	scaffold_101259.1	scaffold_1	4633981	4635207	NO	NO
AL1G22710	scaffold_1	4637326	4640256	fgenesh2_kg.1__1248__AT5G28237.1	scaffold_1	4637330	4640267	NO	NO	AT5G28237	AT5G28237
AL1G22720	scaffold_1	4655106	4657396	Al_scaffold_0001_1171	scaffold_1	4655219	4657138	NO	NO
AL1G22730	scaffold_1	4660596	4662402	fgenesh2_kg.1__1252__AT1G11600.1	scaffold_1	4660604	4662351	NO	NO	AT1G11600	AT1G11600
AL1G22740	scaffold_1	4664046	4664705	scaffold_101265.1	scaffold_1	4664046	4664705	NO	NO
AL1G22750	scaffold_1	4664816	4666264	fgenesh1_pg.C_scaffold_1001019	scaffold_1	4664996	4666710	NO	NO	AT1G11620	AT1G11620
AL1G22760	scaffold_1	4667349	4669151	fgenesh2_kg.1__1254__AT1G11630.1	scaffold_1	4667346	4668845	NO	NO	AT1G11630	AT1G11630
AL1G22780	scaffold_1	4669256	4672640	fgenesh2_kg.1__1255__AT1G11650.2	scaffold_1	4669228	4672617	NO	NO	AT1G11650	AT1G11650
AL1G22790	scaffold_1	4673436	4674100	fgenesh2_kg.1__1257__AT1G11655.1	scaffold_1	4673519	4674011	NO	NO	AT1G11655	AT1G11655
AL1G22800	scaffold_1	4675136	4679150	scaffold_101272.1	scaffold_1	4675663	4679027	NO	NO	AT1G11660	AT1G11660
AL1G22810	scaffold_1	4680918	4684321	fgenesh2_kg.1__1260__AT1G11670.1	scaffold_1	4680914	4684193	NO	NO	AT1G11670	AT1G11670
AL1G22820	scaffold_1	4695338	4697688	fgenesh2_kg.1__1261__AT1G11680.1	scaffold_1	4695331	4697596	NO	NO	AT1G11680	AT1G11680
AL1G22830	scaffold_1	4698078	4699197	scaffold_101275.1	scaffold_1	4698394	4699177	NO	NO	AT1G11690	AT1G11690
AL1G22840	scaffold_1	4703598	4704512	fgenesh2_kg.1__1263__AT1G11700.1	scaffold_1	4703597	4704453	NO	NO	AT1G11700	AT1G11700
AL1G22850	scaffold_1	4706998	4709446	fgenesh2_kg.1__1264__AT1G11710.1	scaffold_1	4707029	4709563	NO	NO	AT1G11710	AT1G11710
AL1G22860	scaffold_1	4709608	4715309	fgenesh1_pm.C_scaffold_1000980	scaffold_1	4710538	4714849	NO	NO	AT1G11720	AT1G11720
AL1G22870	scaffold_1	4715349	4716593	Al_scaffold_0001_1186	scaffold_1	4715492	4718910	NO	NO		AT1G11730
AL1G22880	scaffold_1	4716808	4719364	Al_scaffold_0001_1186	scaffold_1	4715492	4718910	NO	NO	AT1G11730	AT1G11730
AL1G22910	scaffold_1	4722383	4726743	fgenesh1_pm.C_scaffold_1000982	scaffold_1	4722526	4726621	NO	NO	AT1G11740	AT1G11740
AL1G22920	scaffold_1	4727538	4729770	fgenesh2_kg.1__1268__AT1G11750.1	scaffold_1	4727505	4729936	NO	NO	AT1G11750	AT1G11750
AL1G22930	scaffold_1	4729774	4732103	fgenesh2_kg.1__1268__AT1G11750.1	scaffold_1	4727505	4729936	NO	NO	AT1G11755	AT1G11750
AL1G22930	scaffold_1	4729774	4732103	Al_scaffold_0001_1189	scaffold_1	4730252	4733111	NO	NO	AT1G11755	AT1G11755
AL1G22940	scaffold_1	4732372	4733583	Al_scaffold_0001_1189	scaffold_1	4730252	4733111	NO	NO	AT1G11760	AT1G11755
AL1G22950	scaffold_1	4734558	4735227	fgenesh2_kg.1__1271__AT1G11765.1	scaffold_1	4734554	4735168	NO	NO	AT1G11765	AT1G11765
AL1G22960	scaffold_1	4736168	4738024	fgenesh2_kg.1__1272__AT1G11770.1	scaffold_1	4736211	4737821	NO	NO	AT1G11770	AT1G11770
AL1G22970	scaffold_1	4738029	4739803	scaffold_101287.1	scaffold_1	4738117	4739781	NO	NO	AT1G11780	AT1G11780
AL1G22980	scaffold_1	4740678	4744226	scaffold_101288.1	scaffold_1	4740857	4743993	NO	NO	AT1G11790	AT1G11790
AL1G22990	scaffold_1	4744280	4746333	scaffold_101289.1	scaffold_1	4744507	4746358	NO	NO	AT1G11800	AT1G11800
AL1G23000	scaffold_1	4746535	4749543	Al_scaffold_0001_1195	scaffold_1	4746886	4749311	NO	NO	AT1G11820	AT1G11820
AL1G23010	scaffold_1	4752078	4754546	scaffold_101291.1	scaffold_1	4752651	4754414	NO	NO	AT1G11840	AT1G11840
AL1G23020	scaffold_1	4755448	4756042	fgenesh2_kg.1__1283__AT1G11850.4	scaffold_1	4755566	4756025	NO	NO
AL1G23030	scaffold_1	4756678	4758766	fgenesh2_kg.1__1285__AT1G11860.2	scaffold_1	4756634	4758766	NO	NO	AT1G11860	AT1G11860
AL1G23040	scaffold_1	4759488	4762329	fgenesh2_kg.1__1288__AT1G11870.2	scaffold_1	4759549	4762319	NO	NO	AT1G11870	AT1G11870
AL1G23050	scaffold_1	4763327	4766093	fgenesh2_kg.1__1290__AT1G11880.1	scaffold_1	4763451	4766094	NO	NO	AT1G11880	AT1G11880
AL1G23060	scaffold_1	4766478	4768773	scaffold_101295.1	scaffold_1	4767205	4768526	NO	NO	AT1G11890	AT1G11890
AL1G23070	scaffold_1	4768799	4770293	fgenesh2_kg.1__1292__AT1G11900.1	scaffold_1	4768779	4770271	NO	NO	AT1G11900	AT1G11900
AL1G23080	scaffold_1	4770428	4771902	fgenesh1_pg.C_scaffold_1001045	scaffold_1	4770561	4771632	NO	NO	AT1G11905	AT1G11905
AL1G23090	scaffold_1	4772162	4776443	fgenesh2_kg.1__1294__AT1G11910.1	scaffold_1	4772307	4776414	NO	NO	AT1G11910	AT1G11910
AL1G23100	scaffold_1	4776800	4780273	scaffold_101299.1	scaffold_1	4776806	4778028	NO	NO
AL1G23110	scaffold_1	4781348	4782813	fgenesh2_kg.1__1295__AT1G11915.1	scaffold_1	4781367	4782845	NO	NO	AT1G11915	AT1G11915
AL1G23120	scaffold_1	4782962	4784683	fgenesh1_pm.C_scaffold_1001001	scaffold_1	4783206	4784619	NO	NO	AT1G11920	AT1G11920
AL1G23130	scaffold_1	4785773	4786343	fgenesh2_kg.1__1297__AT1G11925.1	scaffold_1	4785548	4786344	NO	NO	AT1G11925	AT1G11925
AL1G23140	scaffold_1	4788778	4790544	scaffold_101303.1	scaffold_1	4788805	4790337	NO	NO	AT1G11930	AT1G11930
AL1G23150	scaffold_1	4793298	4795051	Al_scaffold_0001_1209	scaffold_1	4793662	4794831	NO	NO
AL1G23160	scaffold_1	4795130	4797633	fgenesh1_pm.C_scaffold_1001004	scaffold_1	4795309	4797560	NO	NO	AT1G11940	AT1G11940
AL1G23170	scaffold_1	4798175	4802543	fgenesh2_kg.1__1301__AT1G11950.1	scaffold_1	4798362	4802077	NO	NO	AT1G11950	AT1G11950
AL1G23180	scaffold_1	4803455	4807663	fgenesh1_pm.C_scaffold_1001006	scaffold_1	4803656	4806830	NO	NO	AT1G11960	AT1G11960
AL1G23190	scaffold_1	4808562	4808787	scaffold_101308.1	scaffold_1	4808562	4808787	NO	NO
AL1G23200	scaffold_1	4809091	4812293	fgenesh2_kg.1__1302__AT1G11990.1	scaffold_1	4809320	4812179	NO	NO	AT1G11990	AT1G11990
AL1G23210	scaffold_1	4812968	4816783	scaffold_101310.1	scaffold_1	4813130	4816696	NO	NO	AT1G12000	AT1G12000
AL1G23220	scaffold_1	4819078	4820787	Al_scaffold_0001_1215	scaffold_1	4819158	4820579	NO	NO	AT1G12010	AT1G12010
AL1G23230	scaffold_1	4821759	4823484	Al_scaffold_0001_1216	scaffold_1	4821759	4823484	NO	NO
AL1G23250	scaffold_1	4849068	4850641	fgenesh1_pg.C_scaffold_1001058	scaffold_1	4849743	4850599	NO	NO
AL1G23260	scaffold_1	4853759	4854663	fgenesh2_kg.1__1305__AT1G12020.1	scaffold_1	4853798	4854650	NO	NO	AT1G12020	AT1G12020
AL1G23270	scaffold_1	4858486	4860133	fgenesh2_kg.1__1306__AT1G12030.1	scaffold_1	4855935	4860126	NO	NO	AT1G12030	AT1G12030
AL1G23280	scaffold_1	4866098	4867492	fgenesh1_pm.C_scaffold_1001011	scaffold_1	4866141	4868587	NO	NO	AT1G12040	AT1G12040
AL1G23290	scaffold_1	4867678	4868846	fgenesh1_pm.C_scaffold_1001011	scaffold_1	4866141	4868587	NO	NO		AT1G12040
AL1G23300	scaffold_1	4868998	4872502	fgenesh2_kg.1__1307__AT1G12050.1	scaffold_1	4868946	4872409	NO	NO	AT1G12050	AT1G12050
AL1G23310	scaffold_1	4872578	4873352	fgenesh2_kg.1__1308__AT1G12060.1	scaffold_1	4872607	4873285	NO	NO	AT1G12060	AT1G12060
AL1G23320	scaffold_1	4873924	4874523	fgenesh2_kg.1__1309__AT1G12064.1	scaffold_1	4874013	4874542	NO	NO	AT1G12064	AT1G12064
AL1G23330	scaffold_1	4874942	4876503	fgenesh1_pg.C_scaffold_1001065	scaffold_1	4874993	4876368	NO	NO	AT1G12070	AT1G12070
AL1G23340	scaffold_1	4880091	4880557	scaffold_101321.1	scaffold_1	4880091	4880557	NO	NO	AT1G31990	AT1G31990
AL1G23350	scaffold_1	4882878	4883732	fgenesh2_kg.1__1312__AT1G12080.2	scaffold_1	4882837	4883729	NO	NO
AL1G23360	scaffold_1	4890099	4890873	fgenesh2_kg.1__1313__AT1G12090.1	scaffold_1	4890049	4890930	NO	NO	AT1G12090	AT1G12090
AL1G23370	scaffold_1	4895250	4895723	Al_scaffold_0001_1228	scaffold_1	4891478	4899589	NO	NO
AL1G23380	scaffold_1	4907088	4911960	scaffold_101325.1	scaffold_1	4907169	4911941	NO	NO	AT1G12110	AT1G12110
AL1G23390	scaffold_1	4915399	4918113	fgenesh2_kg.1__1315__AT1G12120.1	scaffold_1	4915399	4918078	NO	NO	AT1G12120	AT1G12120
AL1G23400	scaffold_1	4917808	4922275	fgenesh2_kg.1__1315__AT1G12120.1	scaffold_1	4915399	4918078	NO	NO	AT1G12130	AT1G12120
AL1G23400	scaffold_1	4917808	4922275	Al_scaffold_0001_1231	scaffold_1	4920010	4922197	NO	NO	AT1G12130	AT1G12130
AL1G23410	scaffold_1	4922668	4924810	fgenesh1_pg.C_scaffold_1001072	scaffold_1	4922706	4924705	NO	NO	AT1G12140	AT1G12140
AL1G23420	scaffold_1	4924816	4927043	Al_scaffold_0001_1233	scaffold_1	4924895	4926692	NO	NO	AT1G12150	AT1G12150
AL1G23430	scaffold_1	4927448	4929702	fgenesh2_kg.1__1320__AT1G12160.1	scaffold_1	4927485	4929592	NO	NO	AT1G12160	AT1G12160
AL1G23440	scaffold_1	4929901	4931008	fgenesh2_kg.1__1321__AT1G12170.1	scaffold_1	4929901	4931008	NO	NO	AT1G12170	AT1G12170
AL1G23450	scaffold_1	4932248	4932976	Al_scaffold_0001_1236	scaffold_1	4932307	4932765	NO	NO	AT1G12180	AT1G12180
AL1G23460	scaffold_1	4935290	4936623	fgenesh2_kg.1__1322__AT1G12190.1	scaffold_1	4935503	4936615	NO	NO	AT1G12190	AT1G12190
AL1G23470	scaffold_1	4941838	4944370	scaffold_101335.1	scaffold_1	4941907	4944172	NO	NO	AT1G12200	AT1G12200
AL1G23480	scaffold_1	4945288	4948253	scaffold_101336.1	scaffold_1	4945406	4948097	NO	NO	AT1G12210	AT1G12210
AL1G23490	scaffold_1	4948783	4949493	fgenesh1_pg.C_scaffold_1001079	scaffold_1	4945426	4956021	NO	split	AT1G12211
AL1G23500	scaffold_1	4949918	4953212	fgenesh1_pg.C_scaffold_1001079	scaffold_1	4945426	4956021	NO	split	AT1G12220
AL1G23510	scaffold_1	4953278	4956282	fgenesh1_pg.C_scaffold_1001079	scaffold_1	4945426	4956021	NO	split	AT1G12230
AL1G23480	scaffold_1	4945288	4948253	fgenesh1_pg.C_scaffold_1001079	scaffold_1	4945426	4956021	NO	split	AT1G12210
AL1G23520	scaffold_1	4960338	4964477	scaffold_101339.1	scaffold_1	4960360	4964287	NO	NO	AT1G12240	AT1G12240
AL1G23530	scaffold_1	4964558	4965926	fgenesh2_kg.1__1327__AT1G12244.1	scaffold_1	4964603	4965867	NO	NO	AT1G12244	AT1G12244
AL1G23540	scaffold_1	4965978	4968310	fgenesh2_kg.1__1329__AT1G12250.1	scaffold_1	4966078	4968293	NO	NO	AT1G12250	AT1G12250
AL1G23550	scaffold_1	4969818	4972733	fgenesh2_kg.1__1330__AT1G12260.1	scaffold_1	4969853	4971492	NO	NO	AT1G12260	AT1G12260
AL1G23570	scaffold_1	4980928	4981573	Al_scaffold_0001_1245	scaffold_1	4981044	4981916	NO	NO		AT1G12270
AL1G23590	scaffold_1	4986081	4988953	fgenesh1_pm.C_scaffold_1001035	scaffold_1	4986226	4992556	NO	NO	AT1G12280	AT1G12280
AL1G23600	scaffold_1	4989759	4994363	fgenesh1_pm.C_scaffold_1001035	scaffold_1	4986226	4992556	NO	NO	AT1G12290	AT1G12280
AL1G23630	scaffold_1	4999183	5002093	scaffold_101347.1	scaffold_1	4999423	4999969	NO	NO
AL1G23640	scaffold_1	5002565	5003863	scaffold_101348.1	scaffold_1	5003325	5003811	NO	NO	AT1G12310	AT1G12310
AL1G23650	scaffold_1	5005368	5006365	fgenesh2_kg.1__1335__AT1G12320.1	scaffold_1	5005370	5006366	NO	NO	AT1G12320	AT1G12320
AL1G23660	scaffold_1	5012148	5014276	fgenesh2_kg.1__1336__AT1G12330.1	scaffold_1	5012181	5014311	NO	NO	AT1G12330	AT1G12330
AL1G23670	scaffold_1	5014558	5016495	Al_scaffold_0001_1253	scaffold_1	5014585	5016347	NO	NO	AT1G12350	AT1G12350
AL1G23680	scaffold_1	5016718	5022063	fgenesh2_kg.1__1338__AT1G12360.1	scaffold_1	5016581	5022026	NO	NO	AT1G12360	AT1G12360
AL1G23680	scaffold_1	5016718	5022063	fgenesh2_kg.1__1339__AT1G12370.2	scaffold_1	5022047	5024538	NO	NO	AT1G12360	AT1G12370
AL1G23690	scaffold_1	5022069	5024503	fgenesh2_kg.1__1339__AT1G12370.2	scaffold_1	5022047	5024538	NO	NO	AT1G12370	AT1G12370
AL1G23700	scaffold_1	5028638	5029167	scaffold_101354.1	scaffold_1	5028636	5028931	NO	NO
AL1G23710	scaffold_1	5031899	5034693	scaffold_101355.1	scaffold_1	5032052	5034470	NO	NO	AT1G12380	AT1G12380
AL1G23720	scaffold_1	5037948	5039599	scaffold_101356.1	scaffold_1	5038100	5039290	NO	NO	AT1G12390	AT1G12390
AL1G23730	scaffold_1	5039668	5040650	fgenesh2_kg.1__1344__AT1G12400.1	scaffold_1	5039733	5040568	NO	NO	AT1G12400	AT1G12400
AL1G23740	scaffold_1	5040778	5042983	fgenesh2_kg.1__1345__AT1G12410.1	scaffold_1	5040854	5042894	NO	NO	AT1G12410	AT1G12410
AL1G23750	scaffold_1	5045059	5047933	fgenesh2_kg.1__1346__AT1G12420.1	scaffold_1	5045113	5047938	NO	NO	AT1G12420	AT1G12420
AL1G23760	scaffold_1	5049724	5049954	scaffold_101360.1	scaffold_1	5049724	5049954	NO	NO	AT1G12423	AT1G12423
AL1G23770	scaffold_1	5053435	5058189	fgenesh2_kg.1__1347__AT1G12430.1	scaffold_1	5053442	5058200	NO	NO	AT1G12430	AT1G12430
AL1G23780	scaffold_1	5061095	5062509	fgenesh2_kg.1__1348__AT1G12440.1	scaffold_1	5061095	5061835	NO	NO	AT1G12440	AT1G12440
AL1G23790	scaffold_1	5063714	5065637	fgenesh2_kg.1__1349__AT1G12450.1	scaffold_1	5063797	5065525	NO	NO	AT1G12450	AT1G12450
AL1G23810	scaffold_1	5069644	5072988	scaffold_101365.1	scaffold_1	5070113	5072904	NO	NO	AT1G12460	AT1G12460
AL1G23820	scaffold_1	5073006	5075059	fgenesh1_pm.C_scaffold_1001051	scaffold_1	5073093	5074927	NO	NO
AL1G23830	scaffold_1	5075804	5082468	fgenesh1_pg.C_scaffold_1001102	scaffold_1	5076112	5082289	NO	NO	AT1G12470	AT1G12470
AL1G23840	scaffold_1	5082479	5085679	fgenesh2_kg.1__1352__AT1G12480.1	scaffold_1	5082368	5084374	NO	NO	AT1G12480	AT1G12480
AL1G23830	scaffold_1	5075804	5082468	fgenesh2_kg.1__1352__AT1G12480.1	scaffold_1	5082368	5084374	NO	NO	AT1G12470	AT1G12480
AL1G23840	scaffold_1	5082479	5085679	Al_scaffold_0001_1268	scaffold_1	5085466	5086226	NO	NO	AT1G12480
AL1G23850	scaffold_1	5087110	5089209	fgenesh2_kg.1__1353__AT1G12500.1	scaffold_1	5087298	5089182	NO	NO	AT1G12500	AT1G12500
AL1G23870	scaffold_1	5091919	5093749	fgenesh2_kg.1__1356__AT1G12520.1	scaffold_1	5092073	5093716	NO	NO	AT1G12520	AT1G12520
AL1G23880	scaffold_1	5093809	5095619	Al_scaffold_0001_1271	scaffold_1	5093884	5095480	NO	NO	AT1G12530	AT1G12530
AL1G23890	scaffold_1	5098664	5100020	fgenesh2_kg.1__1357__AT1G12540.1	scaffold_1	5098975	5100048	NO	NO	AT1G12540	AT1G12540
AL1G23900	scaffold_1	5100174	5101745	fgenesh2_kg.1__1358__AT1G12550.1	scaffold_1	5100394	5101688	NO	NO	AT1G12550	AT1G12550
AL1G23910	scaffold_1	5102614	5103956	fgenesh1_pm.C_scaffold_1001058	scaffold_1	5102682	5103710	NO	NO	AT1G12560	AT1G12560
AL1G23920	scaffold_1	5104733	5107869	Al_scaffold_0001_1275	scaffold_1	5104906	5107754	NO	NO	AT1G12570	AT1G12570
AL1G23930	scaffold_1	5110984	5114041	fgenesh2_kg.1__1361__AT1G12580.1	scaffold_1	5111015	5114041	NO	NO	AT1G12580	AT1G12580
AL1G23950	scaffold_1	5114405	5117019	scaffold_101377.1	scaffold_1	5114569	5116990	NO	NO	AT1G12600	AT1G12600
AL1G23960	scaffold_1	5118427	5119369	fgenesh2_kg.1__1363__AT1G12610.1	scaffold_1	5118402	5119370	NO	NO	AT1G12610	AT1G12610
AL1G23980	scaffold_1	5132234	5133147	fgenesh1_pm.C_scaffold_1001063	scaffold_1	5132374	5132952	NO	NO	AT1G12630	AT1G12630
AL1G23990	scaffold_1	5141299	5144029	Al_scaffold_0001_1280	scaffold_1	5141476	5143631	NO	NO
AL1G24010	scaffold_1	5145294	5147524	fgenesh1_pg.C_scaffold_1001116	scaffold_1	5145392	5147339	NO	NO
AL1G24020	scaffold_1	5152504	5154368	Al_scaffold_0001_1282	scaffold_1	5152606	5154067	NO	NO
AL1G24030	scaffold_1	5169744	5173128	Al_scaffold_0001_1283	scaffold_1	5169874	5173076	NO	NO
AL1G24050	scaffold_1	5173314	5175278	scaffold_101385.1	scaffold_1	5173562	5175136	NO	NO
AL1G24060	scaffold_1	5176674	5178779	scaffold_101386.1	scaffold_1	5176712	5176976	merged	NO
AL1G24060	scaffold_1	5176674	5178779	scaffold_101387.1	scaffold_1	5177091	5177377	merged	NO
AL1G24060	scaffold_1	5176674	5178779	scaffold_101388.1	scaffold_1	5177805	5178591	merged	NO
AL1G24070	scaffold_1	5179042	5182989	scaffold_101389.1	scaffold_1	5181044	5181253	NO	NO
AL1G24090	scaffold_1	5188854	5189851	scaffold_101390.1	scaffold_1	5188994	5189602	NO	NO
AL1G24100	scaffold_1	5193913	5196529	scaffold_101391.1	scaffold_1	5194119	5196420	NO	NO	AT1G12640	AT1G12640
AL1G24110	scaffold_1	5196694	5198666	fgenesh2_kg.1__1366__AT1G12650.3	scaffold_1	5196726	5198624	NO	NO	AT1G12650	AT1G12650
AL1G24120	scaffold_1	5199764	5200689	Al_scaffold_0001_1290	scaffold_1	5199845	5200486	NO	NO	AT1G12660	AT1G12660
AL1G24130	scaffold_1	5201804	5202565	Al_scaffold_0001_1291	scaffold_1	5201892	5202398	NO	NO	AT1G12663	AT1G12663
AL1G24140	scaffold_1	5203204	5203769	scaffold_101395.1	scaffold_1	5203246	5203555	NO	NO	AT1G12665	AT1G12665
AL1G24150	scaffold_1	5204814	5205558	Al_scaffold_0001_1293	scaffold_1	5204866	5205427	NO	NO
AL1G24160	scaffold_1	5207894	5208597	fgenesh2_kg.1__1372__AT1G12672.1	scaffold_1	5206047	5208469	NO	NO	AT1G12672
AL1G24170	scaffold_1	5209278	5212409	fgenesh2_kg.1__1373__AT1G12680.1	scaffold_1	5209282	5212411	NO	NO	AT1G12680	AT1G12680
AL1G24190	scaffold_1	5215198	5217749	fgenesh2_kg.1__1374__AT1G12700.1	scaffold_1	5215295	5217671	NO	NO	AT1G12700	AT1G12700
AL1G24200	scaffold_1	5218307	5219099	scaffold_101400.1	scaffold_1	5218426	5219037	NO	NO
AL1G24210	scaffold_1	5219454	5221795	fgenesh1_pg.C_scaffold_1001128	scaffold_1	5219568	5221711	NO	NO
AL1G24230	scaffold_1	5227458	5228491	scaffold_101402.1	scaffold_1	5226869	5228680	NO	NO
AL1G24220	scaffold_1	5225349	5227033	scaffold_101402.1	scaffold_1	5226869	5228680	NO	NO
AL1G24240	scaffold_1	5230458	5232612	scaffold_101403.1	scaffold_1	5230473	5232594	NO	NO
AL1G24240	scaffold_1	5230458	5232612	scaffold_101404.1	scaffold_1	5232608	5233947	NO	NO
AL1G24250	scaffold_1	5232615	5235833	scaffold_101404.1	scaffold_1	5232608	5233947	NO	NO
AL1G24250	scaffold_1	5232615	5235833	scaffold_101405.1	scaffold_1	5235090	5235690	NO	NO
AL1G24260	scaffold_1	5236020	5237333	Al_scaffold_0001_1302	scaffold_1	5236110	5236653	NO	NO
AL1G24270	scaffold_1	5240685	5241413	fgenesh1_pg.C_scaffold_1001134	scaffold_1	5240343	5241262	NO	NO
AL1G24280	scaffold_1	5247614	5249893	Al_scaffold_0001_1304	scaffold_1	5247867	5250054	NO	NO
AL1G24290	scaffold_1	5253068	5255722	scaffold_101409.1	scaffold_1	5253131	5253789	merged	NO
AL1G24290	scaffold_1	5253068	5255722	Al_scaffold_0001_1306	scaffold_1	5254300	5255588	merged	NO
AL1G24300	scaffold_1	5255729	5258533	Al_scaffold_0001_1307	scaffold_1	5255751	5258313	NO	NO
AL1G24310	scaffold_1	5266266	5268003	fgenesh2_kg.1__1376__AT1G12710.1	scaffold_1	5266416	5267949	NO	NO	AT1G12710	AT1G12710
AL1G24320	scaffold_1	5270328	5273682	fgenesh2_kg.1__1378__AT1G12730.1	scaffold_1	5270339	5273573	NO	NO	AT1G12730	AT1G12730
AL1G24330	scaffold_1	5279028	5281347	fgenesh1_pm.C_scaffold_1001073	scaffold_1	5279134	5281177	NO	NO	AT1G12740	AT1G12740
AL1G24340	scaffold_1	5281469	5285083	fgenesh2_kg.1__1381__AT1G12750.2	scaffold_1	5281645	5284218	NO	NO	AT1G12750	AT1G12750
AL1G24350	scaffold_1	5285308	5287552	fgenesh2_kg.1__1383__AT1G12760.2	scaffold_1	5285285	5287606	NO	NO	AT1G12760	AT1G12760
AL1G24360	scaffold_1	5287918	5290393	fgenesh2_kg.1__1384__AT1G12770.1	scaffold_1	5287879	5290443	NO	NO	AT1G12770	AT1G12770
AL1G24370	scaffold_1	5292348	5293217	scaffold_101418.1	scaffold_1	5292420	5293105	NO	NO
AL1G24380	scaffold_1	5294018	5297682	Al_scaffold_0001_1314	scaffold_1	5294109	5294712	NO	NO
AL1G24380	scaffold_1	5294018	5297682	fgenesh2_kg.1__1385__AT1G12780.1	scaffold_1	5297650	5300309	NO	NO		AT1G12780
AL1G24390	scaffold_1	5297704	5300303	fgenesh2_kg.1__1385__AT1G12780.1	scaffold_1	5297650	5300309	NO	NO	AT1G12780	AT1G12780
AL1G24400	scaffold_1	5301243	5303393	fgenesh2_kg.1__1386__AT1G12790.1	scaffold_1	5301121	5303282	NO	NO	AT1G12790	AT1G12790
AL1G24410	scaffold_1	5304668	5306992	scaffold_101422.1	scaffold_1	5303458	5306772	NO	NO
AL1G24420	scaffold_1	5307308	5309575	scaffold_101423.1	scaffold_1	5307333	5309373	NO	NO
AL1G24430	scaffold_1	5309580	5313323	scaffold_101424.1	scaffold_1	5309737	5313220	NO	NO	AT1G12800	AT1G12800
AL1G24440	scaffold_1	5314828	5315277	fgenesh2_kg.1__1388__AT1G12805.1	scaffold_1	5314828	5315282	NO	NO	AT1G12805	AT1G12805
AL1G24450	scaffold_1	5317648	5319241	fgenesh2_kg.1__1389__AT1G12810.1	scaffold_1	5317696	5319248	NO	NO
AL1G24460	scaffold_1	5319245	5321853	fgenesh2_kg.1__1389__AT1G12810.1	scaffold_1	5317696	5319248	NO	NO	AT1G12820
AL1G24460	scaffold_1	5319245	5321853	scaffold_101427.1	scaffold_1	5319510	5321465	NO	NO	AT1G12820	AT1G12820
AL1G24470	scaffold_1	5325739	5326623	fgenesh2_kg.1__1391__AT1G12830.1	scaffold_1	5325716	5326606	NO	NO	AT1G12830	AT1G12830
AL1G24480	scaffold_1	5327038	5329982	fgenesh2_kg.1__1392__AT1G12840.1	scaffold_1	5327043	5329954	NO	NO	AT1G12840	AT1G12840
AL1G24490	scaffold_1	5330401	5331233	fgenesh1_pg.C_scaffold_1001155	scaffold_1	5330535	5333165	NO	NO	AT1G12845	AT1G12850
AL1G24500	scaffold_1	5331301	5333383	fgenesh1_pg.C_scaffold_1001155	scaffold_1	5330535	5333165	NO	NO	AT1G12850	AT1G12850
AL1G24510	scaffold_1	5334068	5336272	Al_scaffold_0001_1326	scaffold_1	5334462	5336104	NO	NO	AT1G12860	AT1G12860
AL1G24520	scaffold_1	5340148	5341504	fgenesh2_kg.1__1395__AT1G12880.1	scaffold_1	5340117	5341500	NO	NO	AT1G12880	AT1G12880
AL1G24530	scaffold_1	5342098	5342880	fgenesh2_kg.1__1396__AT1G12890.1	scaffold_1	5342146	5342816	NO	NO	AT1G12890	AT1G12890
AL1G24540	scaffold_1	5342889	5344783	fgenesh2_kg.1__1397__AT1G12900.1	scaffold_1	5342902	5344711	NO	NO	AT1G12900	AT1G12900
AL1G24550	scaffold_1	5345924	5347173	scaffold_101437.1	scaffold_1	5346042	5347145	NO	NO	AT1G12910	AT1G12910
AL1G24560	scaffold_1	5347289	5349283	scaffold_101438.1	scaffold_1	5347521	5348866	NO	NO	AT1G12920	AT1G12920
AL1G24570	scaffold_1	5349373	5356623	fgenesh2_kg.1__1401__AT1G12930.1	scaffold_1	5349392	5377140	NO	NO	AT1G12930	AT1G12930
AL1G24580	scaffold_1	5362628	5364824	fgenesh2_kg.1__1401__AT1G12930.1	scaffold_1	5349392	5377140	NO	NO	AT1G12940	AT1G12930
AL1G24590	scaffold_1	5366228	5369390	fgenesh2_kg.1__1401__AT1G12930.1	scaffold_1	5349392	5377140	NO	NO	AT1G12950	AT1G12930
AL1G24600	scaffold_1	5369400	5370183	fgenesh2_kg.1__1401__AT1G12930.1	scaffold_1	5349392	5377140	NO	NO		AT1G12930
AL1G24620	scaffold_1	5377118	5379290	fgenesh2_kg.1__1401__AT1G12930.1	scaffold_1	5349392	5377140	NO	NO	AT1G12970	AT1G12930
AL1G24610	scaffold_1	5370368	5374944	fgenesh2_kg.1__1401__AT1G12930.1	scaffold_1	5349392	5377140	NO	NO		AT1G12930
AL1G24620	scaffold_1	5377118	5379290	fgenesh2_kg.1__1405__AT1G12970.1	scaffold_1	5377156	5379152	NO	NO	AT1G12970	AT1G12970
AL1G24630	scaffold_1	5383532	5384829	scaffold_101444.1	scaffold_1	5383587	5384606	NO	NO	AT1G12980	AT1G12980
AL1G24640	scaffold_1	5387892	5390301	scaffold_101445.1	scaffold_1	5388215	5389821	NO	NO	AT1G12990	AT1G12990
AL1G24650	scaffold_1	5390336	5393817	scaffold_101446.1	scaffold_1	5390656	5392945	NO	NO	AT1G13000	AT1G13000
AL1G24670	scaffold_1	5394657	5398067	scaffold_101447.1	scaffold_1	5395120	5397863	NO	NO	AT1G13020	AT1G13020
AL1G24680	scaffold_1	5398373	5401637	fgenesh2_kg.1__1410__AT1G13030.1	scaffold_1	5398391	5401587	NO	NO	AT1G13030	AT1G13030
AL1G24690	scaffold_1	5401832	5404529	fgenesh2_kg.1__1411__AT1G13040.1	scaffold_1	5401916	5403469	NO	NO	AT1G13040	AT1G13040
AL1G24700	scaffold_1	5404782	5405957	fgenesh2_kg.1__1412__AT1G13050.1	scaffold_1	5404879	5405832	NO	NO	AT1G13050	AT1G13050
AL1G24710	scaffold_1	5406432	5412846	fgenesh2_kg.1__1413__AT1G13060.1	scaffold_1	5406781	5409056	NO	NO	AT1G13060	AT1G13060
AL1G24720	scaffold_1	5413760	5414747	scaffold_101452.1	scaffold_1	5413948	5414734	NO	NO
AL1G24730	scaffold_1	5415792	5422443	scaffold_101453.1	scaffold_1	5415624	5415877	merged	NO
AL1G24730	scaffold_1	5415792	5422443	scaffold_101454.1	scaffold_1	5415950	5417205	merged	NO
AL1G24730	scaffold_1	5415792	5422443	Al_scaffold_0001_1347	scaffold_1	5421613	5422187	merged	NO
AL1G24740	scaffold_1	5424902	5426708	fgenesh2_kg.1__1415__AT1G13080.1	scaffold_1	5424939	5426606	NO	NO	AT1G13080	AT1G13080
AL1G24750	scaffold_1	5427232	5428982	fgenesh2_kg.1__1416__AT1G13100.1	scaffold_1	5427224	5435704	NO	split	AT1G13090
AL1G24760	scaffold_1	5429612	5433492	fgenesh2_kg.1__1416__AT1G13100.1	scaffold_1	5427224	5435704	NO	split
AL1G24770	scaffold_1	5434052	5435856	fgenesh2_kg.1__1416__AT1G13100.1	scaffold_1	5427224	5435704	NO	split	AT1G13100
AL1G24770	scaffold_1	5434052	5435856	fgenesh1_pg.C_scaffold_1001177	scaffold_1	5434148	5435704	NO	NO	AT1G13100	AT1G13100
AL1G24780	scaffold_1	5446652	5448405	fgenesh2_kg.1__1418__AT1G13110.1	scaffold_1	5446689	5448329	NO	NO	AT1G13110	AT1G13110
AL1G24790	scaffold_1	5449203	5453307	scaffold_101463.1	scaffold_1	5449325	5453140	NO	NO	AT1G13120	AT1G13120
AL1G24800	scaffold_1	5455382	5458710	fgenesh2_kg.1__1420__AT1G13130.1	scaffold_1	5455404	5458534	NO	NO	AT1G13130	AT1G13130
AL1G24810	scaffold_1	5458817	5460867	fgenesh2_kg.1__1421__AT1G13140.1	scaffold_1	5459104	5460818	NO	NO	AT1G13140	AT1G13140
AL1G24830	scaffold_1	5462189	5464087	fgenesh2_kg.1__1422__AT1G13150.1	scaffold_1	5462247	5464070	NO	NO	AT1G13150	AT1G13150
AL1G24840	scaffold_1	5464952	5468938	fgenesh2_kg.1__1423__AT1G13160.1	scaffold_1	5464947	5468934	NO	NO	AT1G13160	AT1G13160
AL1G24850	scaffold_1	5468983	5472977	fgenesh2_kg.1__1424__AT1G13170.1	scaffold_1	5468982	5473025	NO	NO	AT1G13170	AT1G13170
AL1G24860	scaffold_1	5475832	5479271	fgenesh2_kg.1__1425__AT1G13180.1	scaffold_1	5475853	5479234	NO	NO	AT1G13180	AT1G13180
AL1G24870	scaffold_1	5479582	5482287	fgenesh2_kg.1__1426__AT1G13190.1	scaffold_1	5479596	5482265	NO	NO	AT1G13190	AT1G13190
AL1G24870	scaffold_1	5479582	5482287	fgenesh2_kg.1__1428__AT1G13195.1	scaffold_1	5482269	5484298	NO	NO	AT1G13190	AT1G13195
AL1G24880	scaffold_1	5482318	5484297	fgenesh2_kg.1__1428__AT1G13195.1	scaffold_1	5482269	5484298	NO	NO	AT1G13195	AT1G13195
AL1G24890	scaffold_1	5487032	5488626	fgenesh2_kg.1__1429__AT1G13200.1	scaffold_1	5487085	5488383	NO	NO	AT1G13200	AT1G13200
AL1G24900	scaffold_1	5492492	5497237	fgenesh2_kg.1__1430__AT1G13210.1	scaffold_1	5492579	5497289	NO	NO	AT1G13210	AT1G13210
AL1G24910	scaffold_1	5498712	5503988	fgenesh2_kg.1__1431__AT1G13220.1	scaffold_1	5499076	5501019	NO	NO	AT1G13220	AT1G13220
AL1G24920	scaffold_1	5504302	5506312	fgenesh2_kg.1__1433__AT1G13230.1	scaffold_1	5504319	5506209	NO	NO	AT1G13230	AT1G13230
AL1G24940	scaffold_1	5508991	5509557	scaffold_101476.1	scaffold_1	5509320	5510272	NO	NO	AT1G13245	AT1G13245
AL1G24950	scaffold_1	5513028	5514407	fgenesh2_kg.1__1434__AT1G13250.1	scaffold_1	5512651	5514365	NO	NO	AT1G13250	AT1G13250
AL1G24960	scaffold_1	5525569	5526457	Al_scaffold_0001_1368	scaffold_1	5525297	5526348	NO	NO
AL1G24970	scaffold_1	5532702	5534008	scaffold_101479.1	scaffold_1	5532782	5533857	NO	NO	AT1G13260	AT1G13260
AL1G24980	scaffold_1	5536122	5538576	fgenesh2_kg.1__1437__AT1G13270.1	scaffold_1	5536148	5538530	NO	NO	AT1G13270	AT1G13270
AL1G24990	scaffold_1	5538702	5540139	fgenesh1_pg.C_scaffold_1001192	scaffold_1	5538884	5539873	merged	NO	AT1G13280	AT1G13280
AL1G24990	scaffold_1	5538702	5540139	scaffold_101482.1	scaffold_1	5539923	5540126	merged	NO	AT1G13280
AL1G25000	scaffold_1	5541467	5543157	fgenesh2_kg.1__1438__AT1G13290.1	scaffold_1	5541448	5543087	NO	NO	AT1G13290	AT1G13290
AL1G25010	scaffold_1	5546082	5547020	Al_scaffold_0001_1373	scaffold_1	5546072	5549270	NO	NO
AL1G25020	scaffold_1	5547493	5551057	Al_scaffold_0001_1373	scaffold_1	5546072	5549270	NO	NO
AL1G25050	scaffold_1	5570375	5573367	Al_scaffold_0001_1374	scaffold_1	5572895	5573304	NO	NO
AL1G25060	scaffold_1	5576409	5578413	scaffold_101490.1	scaffold_1	5576476	5578277	NO	NO	AT1G13300	AT1G13300
AL1G25070	scaffold_1	5586997	5589684	Al_scaffold_0001_1376	scaffold_1	5587132	5588877	NO	NO	AT1G13310	AT1G13310
AL1G25080	scaffold_1	5590600	5594924	scaffold_101493.1	scaffold_1	5590817	5594518	NO	NO	AT1G13320	AT1G13320
AL1G25090	scaffold_1	5595069	5596600	fgenesh1_pg.C_scaffold_1001201	scaffold_1	5595144	5596526	NO	NO	AT1G13330	AT1G13330
AL1G25090	scaffold_1	5595069	5596600	fgenesh2_kg.1__1444__AT1G13340.1	scaffold_1	5596586	5598248	NO	NO	AT1G13330	AT1G13340
AL1G25100	scaffold_1	5596640	5598244	fgenesh2_kg.1__1444__AT1G13340.1	scaffold_1	5596586	5598248	NO	NO	AT1G13340	AT1G13340
AL1G25110	scaffold_1	5600626	5601604	scaffold_101496.1	scaffold_1	5600918	5601546	NO	NO	AT1G13360	AT1G13360
AL1G25120	scaffold_1	5616703	5618324	fgenesh2_kg.1__1446__AT1G13380.1	scaffold_1	5616790	5618115	NO	NO	AT1G13380	AT1G13380
AL1G25130	scaffold_1	5620090	5621934	fgenesh2_kg.1__1447__AT1G13390.2	scaffold_1	5620176	5622044	NO	NO	AT1G13390	AT1G13390
AL1G25140	scaffold_1	5623656	5624036	scaffold_101499.1	scaffold_1	5623656	5624036	NO	NO
AL1G25150	scaffold_1	5625385	5626685	fgenesh1_pm.C_scaffold_1001130	scaffold_1	5625385	5626685	NO	NO	AT2G31432	AT2G31432
AL1G25160	scaffold_1	5628709	5630151	fgenesh2_kg.1__1449__AT1G13400.1	scaffold_1	5628763	5630069	NO	NO	AT1G13400	AT1G13400
AL1G25170	scaffold_1	5632449	5634193	scaffold_101502.1	scaffold_1	5632309	5633999	NO	NO	AT1G13410	AT1G13410
AL1G25180	scaffold_1	5635489	5636708	fgenesh2_kg.1__1451__AT1G13420.1	scaffold_1	5635551	5636687	NO	NO	AT1G13420	AT1G13420
AL1G25190	scaffold_1	5637109	5638387	fgenesh2_kg.1__1452__AT1G13430.1	scaffold_1	5637155	5638303	NO	NO	AT1G13430	AT1G13430
AL1G25200	scaffold_1	5638660	5641004	fgenesh2_kg.1__1453__AT1G13440.1	scaffold_1	5638622	5640992	NO	NO	AT1G13440	AT1G13440
AL1G25210	scaffold_1	5643249	5645774	scaffold_101505.1	scaffold_1	5643494	5645720	NO	NO	AT1G13450	AT1G13450
AL1G25220	scaffold_1	5646669	5649364	fgenesh2_kg.1__1458__AT1G13460.2	scaffold_1	5646634	5649276	NO	NO	AT1G13460	AT1G13460
AL1G25220	scaffold_1	5646669	5649364	Al_scaffold_0001_1391	scaffold_1	5649332	5650547	NO	NO	AT1G13460
AL1G25230	scaffold_1	5649397	5650574	Al_scaffold_0001_1391	scaffold_1	5649332	5650547	NO	NO
AL1G25240	scaffold_1	5652485	5653904	fgenesh2_kg.1__1460__AT1G13470.1	scaffold_1	5652555	5653903	NO	NO	AT1G13470	AT1G13470
AL1G25250	scaffold_1	5655811	5660874	scaffold_101509.1	scaffold_1	5655864	5657046	merged	NO
AL1G25250	scaffold_1	5655811	5660874	Al_scaffold_0001_1393	scaffold_1	5658293	5660823	merged	NO
AL1G25260	scaffold_1	5662134	5663984	fgenesh2_kg.1__1464__AT1G13480.1	scaffold_1	5662109	5663980	NO	NO	AT1G13480	AT1G13480
AL1G25270	scaffold_1	5674839	5676294	fgenesh1_pm.C_scaffold_1001140	scaffold_1	5674950	5678330	NO	NO	AT1G13520	AT1G13530
AL1G25280	scaffold_1	5676750	5678404	fgenesh1_pm.C_scaffold_1001140	scaffold_1	5674950	5678330	NO	NO	AT1G13530	AT1G13530
AL1G25290	scaffold_1	5678505	5680794	fgenesh2_kg.1__1467__AT1G13540.1	scaffold_1	5678663	5680000	NO	NO	AT1G13540	AT1G13540
AL1G25300	scaffold_1	5680906	5684414	fgenesh2_kg.1__1469__AT1G13560.1	scaffold_1	5680822	5684417	NO	NO	AT1G13560	AT1G13560
AL1G25310	scaffold_1	5684599	5686574	fgenesh2_kg.1__1470__AT1G13570.1	scaffold_1	5684576	5686641	NO	NO	AT1G13570	AT1G13570
AL1G25320	scaffold_1	5686674	5688984	fgenesh2_kg.1__1471__AT1G13580.2	scaffold_1	5686806	5688893	NO	NO	AT1G13580	AT1G13580
AL1G25330	scaffold_1	5690339	5691233	fgenesh2_kg.1__1473__AT1G13590.1	scaffold_1	5690337	5691061	NO	NO	AT1G13590	AT1G13590
AL1G25340	scaffold_1	5693449	5694244	scaffold_101520.1	scaffold_1	5693526	5694157	NO	NO	AT1G13600	AT1G13600
AL1G25350	scaffold_1	5701129	5702237	scaffold_101521.1	scaffold_1	5701193	5702061	NO	NO
AL1G25360	scaffold_1	5716668	5717079	Al_scaffold_0001_1402	scaffold_1	5716668	5717079	NO	NO	AT1G13605	AT1G13605
AL1G25370	scaffold_1	5718957	5719291	fgenesh1_pm.C_scaffold_1001147	scaffold_1	5718957	5719291	NO	NO	AT1G13607	AT1G13607
AL1G25380	scaffold_1	5720229	5720740	scaffold_101524.1	scaffold_1	5720284	5720689	NO	NO	AT1G13609
AL1G25390	scaffold_1	5721465	5725044	fgenesh2_kg.1__1475__AT1G13609.1	scaffold_1	5721470	5721895	merged	NO	AT1G13610	AT1G13609
AL1G25390	scaffold_1	5721465	5725044	fgenesh2_kg.1__1476__AT1G13610.1	scaffold_1	5722354	5724908	merged	NO	AT1G13610	AT1G13610
AL1G25400	scaffold_1	5727289	5728273	fgenesh2_kg.1__1478__AT1G13620.1	scaffold_1	5727309	5728318	NO	NO	AT1G13620	AT1G13620
AL1G25410	scaffold_1	5728320	5731894	Al_scaffold_0001_1407	scaffold_1	5729159	5732015	NO	NO	AT1G13630	AT1G13630
AL1G25420	scaffold_1	5733129	5734859	fgenesh2_kg.1__1480__AT1G13635.1	scaffold_1	5733286	5734809	NO	NO	AT1G13635	AT1G13635
AL1G25430	scaffold_1	5735076	5737804	fgenesh2_kg.1__1481__AT1G13640.1	scaffold_1	5735161	5737837	NO	NO	AT1G13640	AT1G13640
AL1G25440	scaffold_1	5738653	5740344	fgenesh1_pm.C_scaffold_1001154	scaffold_1	5738751	5740134	NO	NO	AT1G13650	AT1G13650
AL1G25450	scaffold_1	5744369	5745309	scaffold_101532.1	scaffold_1	5744381	5745089	NO	NO	AT1G13670	AT1G13670
AL1G25460	scaffold_1	5747699	5750155	fgenesh1_pg.C_scaffold_1001229	scaffold_1	5747702	5750075	NO	NO	AT1G13680	AT1G13680
AL1G25470	scaffold_1	5751132	5752024	Al_scaffold_0001_1413	scaffold_1	5751371	5752009	NO	NO
AL1G25480	scaffold_1	5752189	5753217	fgenesh2_kg.1__1483__AT1G13690.1	scaffold_1	5752201	5753273	NO	NO	AT1G13690	AT1G13690
AL1G25490	scaffold_1	5753230	5755134	fgenesh2_kg.1__1483__AT1G13690.1	scaffold_1	5752201	5753273	NO	NO	AT1G13700	AT1G13690
AL1G25490	scaffold_1	5753230	5755134	scaffold_101535.1	scaffold_1	5753319	5754448	NO	NO	AT1G13700	AT1G13700
AL1G25500	scaffold_1	5761906	5763854	fgenesh2_kg.1__1485__AT1G13710.1	scaffold_1	5761925	5763835	NO	NO	AT1G13710	AT1G13710
AL1G25520	scaffold_1	5771004	5773516	fgenesh2_kg.1__1486__AT1G13730.1	scaffold_1	5770841	5773526	NO	NO	AT1G13730	AT1G13730
AL1G25530	scaffold_1	5774804	5776394	fgenesh2_kg.1__1487__AT1G13740.1	scaffold_1	5774777	5776524	NO	NO	AT1G13740	AT1G13740
AL1G25540	scaffold_1	5776413	5779519	fgenesh2_kg.1__1487__AT1G13740.1	scaffold_1	5774777	5776524	NO	NO	AT1G13750	AT1G13740
AL1G25540	scaffold_1	5776413	5779519	Al_scaffold_0001_1419	scaffold_1	5776600	5779208	NO	NO	AT1G13750	AT1G13750
AL1G25550	scaffold_1	5782508	5785679	scaffold_101540.1	scaffold_1	5782631	5783674	merged	NO	AT1G13755
AL1G25550	scaffold_1	5782508	5785679	Al_scaffold_0001_1422	scaffold_1	5785119	5785601	merged	NO	AT1G13755	AT1G13755
AL1G25560	scaffold_1	5787306	5794079	scaffold_101542.1	scaffold_1	5791400	5793788	NO	NO
AL1G25570	scaffold_1	5794224	5797552	scaffold_101543.1	scaffold_1	5794689	5797374	NO	NO	AT1G13770	AT1G13770
AL1G25580	scaffold_1	5797634	5799577	fgenesh2_kg.1__1491__AT1G13780.1	scaffold_1	5797784	5799391	NO	NO	AT1G13780	AT1G13780
AL1G25590	scaffold_1	5799954	5803548	fgenesh2_kg.1__1492__AT1G13790.1	scaffold_1	5800594	5803472	NO	NO	AT1G13790	AT1G13790
AL1G25600	scaffold_1	5803550	5806919	scaffold_101545.1	scaffold_1	5804172	5806864	NO	NO	AT1G13800	AT1G13800
AL1G25610	scaffold_1	5807204	5808434	fgenesh1_pm.C_scaffold_1001167	scaffold_1	5807235	5810862	NO	NO	AT1G13810	AT1G13820
AL1G25620	scaffold_1	5808684	5810988	fgenesh1_pm.C_scaffold_1001167	scaffold_1	5807235	5810862	NO	NO	AT1G13820	AT1G13820
AL1G25630	scaffold_1	5811212	5814019	Al_scaffold_0001_1429	scaffold_1	5811580	5812400	NO	NO
AL1G25630	scaffold_1	5811212	5814019	fgenesh1_pg.C_scaffold_1001243	scaffold_1	5813306	5814712	NO	NO
AL1G25640	scaffold_1	5813844	5814834	fgenesh1_pg.C_scaffold_1001243	scaffold_1	5813306	5814712	NO	NO
AL1G25650	scaffold_1	5815471	5816829	fgenesh2_kg.1__1496__AT1G13830.1	scaffold_1	5815544	5816717	NO	NO	AT1G13830	AT1G13830
AL1G25690	scaffold_1	5821118	5824729	fgenesh2_kg.1__1497__AT1G13860.3	scaffold_1	5821119	5824727	NO	NO	AT1G13860	AT1G13860
AL1G25700	scaffold_1	5825549	5826879	scaffold_101551.1	scaffold_1	5825678	5826628	NO	NO	AT1G13870	AT1G13870
AL1G25710	scaffold_1	5827154	5829474	fgenesh2_kg.1__1502__AT1G13880.1	scaffold_1	5827139	5829473	NO	NO	AT1G13880	AT1G13880
AL1G25720	scaffold_1	5829614	5831414	fgenesh1_pg.C_scaffold_1001248	scaffold_1	5829915	5831260	NO	NO	AT1G13890	AT1G13890
AL1G25730	scaffold_1	5831621	5834069	scaffold_101554.1	scaffold_1	5831900	5834033	NO	NO	AT1G13900	AT1G13900
AL1G25740	scaffold_1	5834204	5836503	fgenesh2_kg.1__1505__AT1G13910.1	scaffold_1	5834246	5836494	NO	NO	AT1G13910	AT1G13910
AL1G25750	scaffold_1	5836594	5838469	fgenesh1_pm.C_scaffold_1001175	scaffold_1	5836725	5838300	NO	NO	AT1G13920	AT1G13920
AL1G25760	scaffold_1	5839194	5840451	scaffold_101557.1	scaffold_1	5839575	5840264	NO	NO
AL1G25770	scaffold_1	5841624	5842329	fgenesh2_kg.1__1507__AT1G13930.1	scaffold_1	5841629	5842275	NO	NO	AT1G13930	AT1G13930
AL1G25780	scaffold_1	5843376	5847489	fgenesh1_pm.C_scaffold_1001177	scaffold_1	5843491	5846711	NO	NO	AT1G13940	AT1G13940
AL1G25790	scaffold_1	5855724	5857060	fgenesh2_kg.1__1509__AT1G13950.1	scaffold_1	5855754	5857081	NO	NO	AT1G13950	AT1G13950
AL1G25800	scaffold_1	5858754	5861945	fgenesh2_kg.1__1511__AT1G13960.1	scaffold_1	5858986	5861764	NO	NO	AT1G13960	AT1G13960
AL1G25800	scaffold_1	5858754	5861945	fgenesh2_kg.1__1512__AT1G13970.1	scaffold_1	5861892	5864963	NO	NO	AT1G13960	AT1G13970
AL1G25810	scaffold_1	5861955	5864949	fgenesh2_kg.1__1512__AT1G13970.1	scaffold_1	5861892	5864963	NO	NO	AT1G13970	AT1G13970
AL1G25820	scaffold_1	5870094	5876188	fgenesh2_kg.1__1513__AT1G13980.1	scaffold_1	5870190	5876114	NO	NO	AT1G13980	AT1G13980
AL1G25830	scaffold_1	5876444	5878158	Al_scaffold_0001_1446	scaffold_1	5876527	5878070	NO	NO	AT1G13990	AT1G13990
AL1G25840	scaffold_1	5878914	5881622	fgenesh2_kg.1__1515__AT1G14000.1	scaffold_1	5878887	5881725	NO	NO	AT1G14000	AT1G14000
AL1G25850	scaffold_1	5881629	5883109	fgenesh2_kg.1__1515__AT1G14000.1	scaffold_1	5878887	5881725	NO	NO	AT1G14010	AT1G14000
AL1G25850	scaffold_1	5881629	5883109	scaffold_101566.1	scaffold_1	5881802	5883097	NO	NO	AT1G14010	AT1G14010
AL1G25860	scaffold_1	5892284	5894965	fgenesh2_kg.1__1517__AT1G14020.1	scaffold_1	5892416	5895030	NO	NO	AT1G14020	AT1G14020
AL1G25870	scaffold_1	5894975	5897199	fgenesh2_kg.1__1517__AT1G14020.1	scaffold_1	5892416	5895030	NO	NO	AT1G14030	AT1G14020
AL1G25870	scaffold_1	5894975	5897199	fgenesh2_kg.1__1518__AT1G14030.1	scaffold_1	5894983	5897195	NO	NO	AT1G14030	AT1G14030
AL1G25890	scaffold_1	5922779	5923719	fgenesh1_pg.C_scaffold_1001263	scaffold_1	5922947	5924654	NO	NO
AL1G25900	scaffold_1	5924005	5927609	fgenesh1_pg.C_scaffold_1001263	scaffold_1	5922947	5924654	NO	NO
AL1G25900	scaffold_1	5924005	5927609	scaffold_101571.1	scaffold_1	5926831	5927561	NO	NO
AL1G25920	scaffold_1	5933203	5934129	fgenesh1_pm.C_scaffold_1001188	scaffold_1	5931235	5934024	NO	NO	AT1G14060	AT1G14060
AL1G25910	scaffold_1	5930791	5931909	fgenesh1_pm.C_scaffold_1001188	scaffold_1	5931235	5934024	NO	NO	AT1G14048	AT1G14060
AL1G25930	scaffold_1	5934424	5936096	fgenesh1_pm.C_scaffold_1001189	scaffold_1	5934638	5941795	NO	NO		AT1G14080
AL1G25940	scaffold_1	5937244	5937845	fgenesh1_pm.C_scaffold_1001189	scaffold_1	5934638	5941795	NO	NO		AT1G14080
AL1G25950	scaffold_1	5940014	5941936	fgenesh1_pm.C_scaffold_1001189	scaffold_1	5934638	5941795	NO	NO	AT1G14080	AT1G14080
AL1G25960	scaffold_1	5942118	5943629	scaffold_101576.1	scaffold_1	5942351	5943444	NO	NO
AL1G25970	scaffold_1	5945835	5946942	Al_scaffold_0001_1456	scaffold_1	5945835	5946942	NO	NO
AL1G25980	scaffold_1	5948481	5950098	Al_scaffold_0001_1457	scaffold_1	5948481	5950098	NO	NO	AT1G14110	AT1G14110
AL1G25990	scaffold_1	5957166	5958732	fgenesh1_pg.C_scaffold_1001271	scaffold_1	5957252	5958407	NO	NO	AT1G14120	AT1G14120
AL1G26000	scaffold_1	5959469	5961052	fgenesh2_kg.1__1525__AT1G14130.1	scaffold_1	5959439	5960607	NO	NO	AT1G14130	AT1G14130
AL1G26010	scaffold_1	5961564	5963342	fgenesh1_pg.C_scaffold_1001273	scaffold_1	5961761	5963259	NO	NO	AT1G14140	AT1G14140
AL1G26030	scaffold_1	5964371	5965532	fgenesh2_kg.1__1528__AT1G14150.1	scaffold_1	5963556	5964405	NO	NO	AT1G14160	AT1G14150
AL1G26020	scaffold_1	5963497	5964361	fgenesh2_kg.1__1528__AT1G14150.1	scaffold_1	5963556	5964405	NO	NO	AT1G14150	AT1G14150
AL1G26030	scaffold_1	5964371	5965532	scaffold_101584.1	scaffold_1	5964430	5965521	NO	NO	AT1G14160	AT1G14160
AL1G26040	scaffold_1	5967234	5969932	fgenesh2_kg.1__1532__AT1G14170.3	scaffold_1	5967421	5969969	NO	NO	AT1G14170	AT1G14170
AL1G26050	scaffold_1	5972197	5974221	fgenesh1_pm.C_scaffold_1001196	scaffold_1	5972941	5974099	NO	NO	AT1G14180	AT1G14180
AL1G26060	scaffold_1	5974756	5975332	scaffold_101587.1	scaffold_1	5974839	5975260	NO	NO
AL1G26070	scaffold_1	5976407	5978161	fgenesh1_pg.C_scaffold_1001278	scaffold_1	5976450	5978098	NO	NO	AT1G14190	AT1G14190
AL1G26080	scaffold_1	5978167	5979032	scaffold_101589.1	scaffold_1	5978272	5978858	NO	NO	AT1G14200	AT1G14200
AL1G26100	scaffold_1	5980415	5981962	fgenesh2_kg.1__1536__AT1G14205.1	scaffold_1	5979405	5980591	NO	NO	AT1G14210	AT1G14205
AL1G26090	scaffold_1	5979327	5980621	fgenesh2_kg.1__1536__AT1G14205.1	scaffold_1	5979405	5980591	NO	NO	AT1G14205	AT1G14205
AL1G26100	scaffold_1	5980415	5981962	fgenesh2_kg.1__1537__AT1G14210.1	scaffold_1	5980608	5981765	NO	NO	AT1G14210	AT1G14210
AL1G26090	scaffold_1	5979327	5980621	fgenesh2_kg.1__1537__AT1G14210.1	scaffold_1	5980608	5981765	NO	NO	AT1G14205	AT1G14210
AL1G26110	scaffold_1	5982313	5983422	fgenesh1_pm.C_scaffold_1001201	scaffold_1	5982459	5983396	NO	NO	AT1G14220	AT1G14220
AL1G26120	scaffold_1	5986727	5989586	Al_scaffold_0001_1470	scaffold_1	5986967	5989434	NO	NO	AT1G14230	AT1G14230
AL1G26130	scaffold_1	5990837	5996680	fgenesh2_kg.1__1540__AT1G14240.2	scaffold_1	5990881	5993896	NO	NO	AT1G14240	AT1G14240
AL1G26140	scaffold_1	5998247	6000254	fgenesh2_kg.1__1546__AT1G14260.1	scaffold_1	5998262	6000348	NO	NO	AT1G14260	AT1G14260
AL1G26150	scaffold_1	6000343	6002792	fgenesh2_kg.1__1546__AT1G14260.1	scaffold_1	5998262	6000348	NO	NO	AT1G14270	AT1G14260
AL1G26150	scaffold_1	6000343	6002792	fgenesh2_kg.1__1549__AT1G14270.1	scaffold_1	6000365	6002785	NO	NO	AT1G14270	AT1G14270
AL1G26160	scaffold_1	6003227	6004641	scaffold_101597.1	scaffold_1	6003237	6004618	NO	NO	AT1G14280	AT1G14280
AL1G26170	scaffold_1	6004645	6007642	scaffold_101598.1	scaffold_1	6005755	6007511	NO	NO	AT1G14290	AT1G14290
AL1G26180	scaffold_1	6008886	6011432	scaffold_101599.1	scaffold_1	6009207	6011355	NO	NO	AT1G14300	AT1G14300
AL1G26190	scaffold_1	6011617	6013385	fgenesh1_pm.C_scaffold_1001209	scaffold_1	6011637	6013195	NO	NO	AT1G14310	AT1G14310
AL1G26200	scaffold_1	6014507	6015951	scaffold_101601.1	scaffold_1	6014513	6015694	NO	NO	AT1G14320	AT1G14320
AL1G26210	scaffold_1	6016463	6018602	fgenesh2_kg.1__1557__AT1G14330.1	scaffold_1	6016510	6018641	NO	NO	AT1G14330	AT1G14330
AL1G26220	scaffold_1	6023547	6025281	fgenesh1_pm.C_scaffold_1001212	scaffold_1	6023935	6026001	NO	NO	AT1G14340	AT1G14340
AL1G26230	scaffold_1	6025337	6026141	fgenesh1_pm.C_scaffold_1001212	scaffold_1	6023935	6026001	NO	NO	AT1G14345	AT1G14340
AL1G26240	scaffold_1	6035287	6038721	fgenesh2_kg.1__1561__AT1G14350.1	scaffold_1	6035721	6038622	NO	NO	AT1G14350	AT1G14350
AL1G26250	scaffold_1	6038760	6040712	scaffold_101606.1	scaffold_1	6038925	6040614	NO	NO	AT1G14360	AT1G14360
AL1G26270	scaffold_1	6045792	6049102	fgenesh2_kg.1__1562__AT1G14370.1	scaffold_1	6043303	6045862	NO	NO	AT1G14380	AT1G14370
AL1G26260	scaffold_1	6043437	6045781	fgenesh2_kg.1__1562__AT1G14370.1	scaffold_1	6043303	6045862	NO	NO	AT1G14370	AT1G14370
AL1G26270	scaffold_1	6045792	6049102	Al_scaffold_0001_1485	scaffold_1	6045995	6048437	NO	NO	AT1G14380	AT1G14380
AL1G26280	scaffold_1	6052707	6055874	fgenesh2_kg.1__1566__AT1G14390.1	scaffold_1	6052905	6055846	NO	NO	AT1G14390	AT1G14390
AL1G26290	scaffold_1	6056028	6057702	fgenesh2_kg.1__1568__AT1G14400.1	scaffold_1	6056020	6057672	NO	NO	AT1G14400	AT1G14400
AL1G26300	scaffold_1	6058171	6059972	fgenesh2_kg.1__1569__AT1G14410.1	scaffold_1	6058189	6059975	NO	NO	AT1G14410	AT1G14410
AL1G26310	scaffold_1	6060398	6062702	fgenesh2_kg.1__1570__AT1G14420.1	scaffold_1	6060325	6062300	NO	NO	AT1G14420	AT1G14420
AL1G26320	scaffold_1	6062907	6064963	scaffold_101614.1	scaffold_1	6063102	6064836	NO	NO	AT1G14430	AT1G14430
AL1G26330	scaffold_1	6067621	6069532	scaffold_101615.1	scaffold_1	6067748	6068738	NO	NO	AT1G14440	AT1G14440
AL1G26340	scaffold_1	6080843	6082332	fgenesh2_kg.1__1574__AT1G14450.1	scaffold_1	6080890	6082287	NO	NO	AT1G14450	AT1G14450
AL1G26350	scaffold_1	6084034	6084512	scaffold_101617.1	scaffold_1	6084187	6084501	NO	NO	AT1G14455	AT1G14455
AL1G26360	scaffold_1	6085153	6089442	scaffold_101618.1	scaffold_1	6085247	6089240	NO	NO	AT1G14460	AT1G14460
AL1G26370	scaffold_1	6090987	6093298	scaffold_101619.1	scaffold_1	6091026	6094036	NO	NO	AT1G14470	AT1G14470
AL1G26380	scaffold_1	6093357	6094128	scaffold_101619.1	scaffold_1	6091026	6094036	NO	NO		AT1G14470
AL1G26390	scaffold_1	6094312	6095422	fgenesh2_kg.1__1577__AT1G14490.1	scaffold_1	6094451	6095281	NO	NO	AT1G14490	AT1G14490
AL1G26400	scaffold_1	6097928	6100462	fgenesh2_kg.1__1579__AT1G14510.1	scaffold_1	6097916	6100446	NO	NO	AT1G14510	AT1G14510
AL1G26410	scaffold_1	6100000	6105176	fgenesh2_kg.1__1579__AT1G14510.1	scaffold_1	6097916	6100446	NO	NO		AT1G14510
AL1G26410	scaffold_1	6100000	6105176	fgenesh1_pg.C_scaffold_1001307	scaffold_1	6103046	6104930	NO	NO
AL1G26420	scaffold_1	6111342	6116052	Al_scaffold_0001_1499	scaffold_1	6111040	6115978	NO	NO
AL1G26430	scaffold_1	6116994	6118352	fgenesh1_pg.C_scaffold_1001309	scaffold_1	6117153	6118295	NO	NO
AL1G26440	scaffold_1	6122189	6124318	fgenesh1_pg.C_scaffold_1001310	scaffold_1	6122298	6124150	NO	NO
AL1G26450	scaffold_1	6124439	6125961	scaffold_101627.1	scaffold_1	6124698	6125864	NO	NO
AL1G26460	scaffold_1	6127869	6129172	scaffold_101628.1	scaffold_1	6128189	6128488	NO	NO
AL1G26480	scaffold_1	6132119	6133860	fgenesh1_pg.C_scaffold_1001312	scaffold_1	6132503	6133646	NO	NO
AL1G26490	scaffold_1	6133868	6135714	scaffold_101629.1	scaffold_1	6133985	6135676	NO	NO	AT1G14520	AT1G14520
AL1G26500	scaffold_1	6137130	6139744	fgenesh2_kg.1__1582__AT1G14530.2	scaffold_1	6137193	6139709	NO	NO	AT1G14530	AT1G14530
AL1G26510	scaffold_1	6140009	6141634	scaffold_101631.1	scaffold_1	6140146	6141536	NO	NO	AT1G14540	AT1G14540
AL1G26520	scaffold_1	6144559	6145853	fgenesh1_pm.C_scaffold_1001233	scaffold_1	6144420	6145709	NO	NO	AT1G14550	AT1G14550
AL1G26530	scaffold_1	6146069	6148601	scaffold_101633.1	scaffold_1	6146622	6148454	NO	NO	AT1G14560	AT1G14560
AL1G26540	scaffold_1	6148929	6153044	scaffold_101634.1	scaffold_1	6149138	6152886	NO	NO	AT1G14570	AT1G14570
AL1G26550	scaffold_1	6155209	6158370	fgenesh1_pm.C_scaffold_1001236	scaffold_1	6155722	6158135	NO	NO	AT1G14580	AT1G14580
AL1G26570	scaffold_1	6165723	6168984	fgenesh2_kg.1__1592__AT1G14600.1	scaffold_1	6165784	6168840	NO	NO	AT1G14600	AT1G14600
AL1G26580	scaffold_1	6175244	6181794	fgenesh2_kg.1__1593__AT1G14610.1	scaffold_1	6175329	6181672	NO	NO	AT1G14610	AT1G14610
AL1G26590	scaffold_1	6182006	6183844	scaffold_101639.1	scaffold_1	6182221	6183814	NO	NO	AT1G14620	AT1G14620
AL1G26600	scaffold_1	6188409	6190008	Al_scaffold_0001_1514	scaffold_1	6188809	6189820	NO	NO	AT1G14630	AT1G14630
AL1G26610	scaffold_1	6191929	6194762	Al_scaffold_0001_1515	scaffold_1	6192293	6194688	NO	NO	AT1G14640	AT1G14640
AL1G26630	scaffold_1	6196322	6200974	fgenesh2_kg.1__1599__AT1G14660.1	scaffold_1	6196487	6200892	NO	NO	AT1G14660	AT1G14660
AL1G26640	scaffold_1	6202429	6205091	Al_scaffold_0001_1517	scaffold_1	6202495	6204889	NO	NO
AL1G26650	scaffold_1	6205469	6206605	scaffold_101644.1	scaffold_1	6205521	6206430	NO	NO	AT1G14680	AT1G14680
AL1G26660	scaffold_1	6207069	6208926	fgenesh2_kg.1__1602__AT1G14685.1	scaffold_1	6206991	6208823	NO	NO	AT1G14685	AT1G14685
AL1G26670	scaffold_1	6209016	6210144	scaffold_101646.1	scaffold_1	6209070	6210141	NO	NO	AT1G14686	AT1G14686
AL1G26680	scaffold_1	6211557	6212345	fgenesh2_kg.1__1606__AT1G14687.1	scaffold_1	6211557	6212345	NO	NO	AT1G14687	AT1G14687
AL1G26690	scaffold_1	6215299	6216775	scaffold_101648.1	scaffold_1	6215299	6216775	NO	NO	AT1G14688	AT1G14688
AL1G26700	scaffold_1	6217170	6220484	fgenesh1_pm.C_scaffold_1001247	scaffold_1	6217430	6220275	NO	NO	AT1G14690	AT1G14690
AL1G26710	scaffold_1	6224349	6226508	fgenesh2_kg.1__1610__AT1G14700.1	scaffold_1	6224337	6226588	NO	NO	AT1G14700	AT1G14700
AL1G26720	scaffold_1	6227365	6230724	fgenesh2_kg.1__1612__AT1G14710.1	scaffold_1	6227296	6230700	NO	NO	AT1G14710	AT1G14710
AL1G26730	scaffold_1	6232664	6234694	fgenesh2_kg.1__1613__AT1G14720.1	scaffold_1	6232731	6234684	NO	NO	AT1G14720	AT1G14720
AL1G26740	scaffold_1	6238459	6240156	fgenesh2_kg.1__1614__AT1G14730.1	scaffold_1	6238454	6240136	NO	NO	AT1G14730	AT1G14730
AL1G26750	scaffold_1	6240559	6243184	fgenesh2_kg.1__1615__AT1G14740.1	scaffold_1	6240522	6243124	NO	NO	AT1G14740	AT1G14740
AL1G26760	scaffold_1	6245781	6246318	scaffold_101655.1	scaffold_1	6245781	6246318	NO	NO
AL1G26770	scaffold_1	6246532	6249514	fgenesh2_kg.1__1616__AT1G14750.1	scaffold_1	6246497	6249522	NO	NO	AT1G14750	AT1G14750
AL1G26780	scaffold_1	6250549	6251039	fgenesh2_kg.1__1618__AT1G14755.1	scaffold_1	6250554	6251183	NO	NO	AT1G14755	AT1G14755
AL1G26790	scaffold_1	6251190	6252114	fgenesh1_pm.C_scaffold_1001255	scaffold_1	6251549	6252086	NO	NO	AT1G14760	AT1G14760
AL1G26800	scaffold_1	6253527	6255614	fgenesh2_kg.1__1620__AT1G14770.1	scaffold_1	6253791	6255297	NO	NO	AT1G14770	AT1G14770
AL1G26810	scaffold_1	6258109	6262641	fgenesh2_kg.1__1622__AT1G14780.1	scaffold_1	6258141	6262691	NO	NO	AT1G14780	AT1G14780
AL1G26820	scaffold_1	6262720	6266524	fgenesh2_kg.1__1623__AT1G14790.1	scaffold_1	6262513	6266573	NO	NO	AT1G14790	AT1G14790
AL1G26810	scaffold_1	6258109	6262641	fgenesh2_kg.1__1623__AT1G14790.1	scaffold_1	6262513	6266573	NO	NO	AT1G14780	AT1G14790
AL1G26830	scaffold_1	6266857	6269194	fgenesh1_pm.C_scaffold_1001259	scaffold_1	6267187	6271437	NO	NO	AT1G14810	AT1G14810
AL1G26840	scaffold_1	6269735	6271744	fgenesh1_pm.C_scaffold_1001259	scaffold_1	6267187	6271437	NO	NO	AT1G14820	AT1G14810
AL1G26850	scaffold_1	6272120	6276194	scaffold_101664.1	scaffold_1	6272328	6276012	NO	NO	AT1G14830	AT1G14830
AL1G26860	scaffold_1	6276530	6280044	fgenesh2_kg.1__1629__AT1G14840.1	scaffold_1	6276570	6279971	NO	NO	AT1G14840	AT1G14840
AL1G26880	scaffold_1	6291109	6292508	fgenesh2_kg.1__1631__AT1G14860.1	scaffold_1	6291111	6292417	NO	NO	AT1G14860	AT1G14860
AL1G26890	scaffold_1	6295429	6296078	scaffold_101668.1	scaffold_1	6295623	6295930	NO	NO
AL1G26900	scaffold_1	6297160	6298214	Al_scaffold_0001_1541	scaffold_1	6297329	6298174	NO	NO	AT1G14870	AT1G14870
AL1G26910	scaffold_1	6303978	6310293	Al_scaffold_0001_1542	scaffold_1	6305045	6305502	NO	NO
AL1G26920	scaffold_1	6313738	6314746	fgenesh2_kg.1__1632__AT1G14890.1	scaffold_1	6313800	6314727	NO	NO	AT1G14890	AT1G14890
AL1G26930	scaffold_1	6315249	6316263	scaffold_101674.1	scaffold_1	6315505	6316235	NO	NO	AT1G14900	AT1G14900
AL1G26940	scaffold_1	6316898	6318099	scaffold_101675.1	scaffold_1	6317481	6317946	NO	NO
AL1G26950	scaffold_1	6320095	6320663	scaffold_101676.1	scaffold_1	6320351	6320561	NO	NO
AL1G26970	scaffold_1	6335608	6337722	fgenesh2_kg.1__1634__AT1G14920.1	scaffold_1	6335675	6337673	NO	NO	AT1G14920	AT1G14920
AL1G26980	scaffold_1	6340300	6342113	fgenesh1_pm.C_scaffold_1001269	scaffold_1	6340497	6342016	NO	NO	AT1G14930	AT1G14930
AL1G26990	scaffold_1	6346575	6347613	Al_scaffold_0001_1551	scaffold_1	6346399	6347540	NO	NO
AL1G27000	scaffold_1	6348119	6349143	fgenesh2_kg.1__1637__AT1G14950.1	scaffold_1	6348174	6351906	NO	NO	AT1G14940	AT1G14950
AL1G27010	scaffold_1	6351046	6351933	fgenesh2_kg.1__1637__AT1G14950.1	scaffold_1	6348174	6351906	NO	NO	AT1G14950	AT1G14950
AL1G27020	scaffold_1	6353826	6354833	fgenesh2_kg.1__1638__AT1G14960.1	scaffold_1	6353973	6354785	NO	NO	AT1G14960	AT1G14960
AL1G27030	scaffold_1	6363641	6366973	fgenesh2_kg.1__1639__AT1G14970.1	scaffold_1	6363843	6366848	NO	NO	AT1G14970	AT1G14970
AL1G27040	scaffold_1	6367629	6368613	fgenesh2_kg.1__1640__AT1G14980.1	scaffold_1	6367531	6368583	NO	NO	AT1G14980	AT1G14980
AL1G27050	scaffold_1	6369126	6370243	fgenesh2_kg.1__1641__AT1G14990.1	scaffold_1	6369152	6370222	NO	NO	AT1G14990	AT1G14990
AL1G27060	scaffold_1	6370518	6372085	scaffold_101687.1	scaffold_1	6370525	6371903	NO	NO	AT1G15000	AT1G15000
AL1G27070	scaffold_1	6373218	6373741	fgenesh2_kg.1__1643__AT1G15010.1	scaffold_1	6373235	6373666	NO	NO	AT1G15010	AT1G15010
AL1G27080	scaffold_1	6374553	6374945	Al_scaffold_0001_1560	scaffold_1	6374553	6374945	NO	NO
AL1G27090	scaffold_1	6375389	6378513	fgenesh2_kg.1__1645__AT1G15020.2	scaffold_1	6375486	6378540	NO	NO	AT1G15020	AT1G15020
AL1G27100	scaffold_1	6380158	6382612	scaffold_101690.1	scaffold_1	6380497	6382503	NO	NO	AT1G15030	AT1G15030
AL1G27100	scaffold_1	6380158	6382612	fgenesh2_kg.1__1648__AT1G15040.1	scaffold_1	6382529	6384026	NO	NO	AT1G15030	AT1G15040
AL1G27110	scaffold_1	6382617	6384033	fgenesh2_kg.1__1648__AT1G15040.1	scaffold_1	6382529	6384026	NO	NO	AT1G15040	AT1G15040
AL1G27120	scaffold_1	6384697	6386063	fgenesh1_pm.C_scaffold_1001281	scaffold_1	6385044	6385887	NO	NO	AT1G15050	AT1G15050
AL1G27130	scaffold_1	6386499	6389863	scaffold_101693.1	scaffold_1	6386906	6389800	NO	NO	AT1G15060	AT1G15060
AL1G27140	scaffold_1	6390878	6392937	fgenesh1_pm.C_scaffold_1001283	scaffold_1	6391235	6392775	NO	NO	AT1G15080	AT1G15080
AL1G27160	scaffold_1	6398290	6399253	fgenesh2_kg.1__1652__AT1G15100.1	scaffold_1	6398539	6399210	NO	NO	AT1G15100	AT1G15100
AL1G27170	scaffold_1	6406368	6409580	fgenesh2_kg.1__1653__AT1G15110.1	scaffold_1	6406389	6409538	NO	NO	AT1G15110	AT1G15110
AL1G27180	scaffold_1	6410852	6411267	Al_scaffold_0001_1569	scaffold_1	6410852	6411267	NO	NO	AT1G15120	AT1G15120
AL1G27190	scaffold_1	6411888	6412956	fgenesh1_pg.C_scaffold_1001369	scaffold_1	6411916	6413179	NO	NO	AT1G15125	AT1G15125
AL1G27200	scaffold_1	6413208	6417313	fgenesh2_kg.1__1656__AT1G15130.1	scaffold_1	6413227	6417312	NO	NO	AT1G15130	AT1G15130
AL1G27210	scaffold_1	6417729	6419713	scaffold_101699.1	scaffold_1	6417856	6419628	NO	NO	AT1G15140	AT1G15140
AL1G27220	scaffold_1	6420198	6422498	fgenesh2_kg.1__1660__AT1G15150.1	scaffold_1	6420227	6422471	NO	NO	AT1G15160	AT1G15160
AL1G27240	scaffold_1	6424328	6426701	fgenesh2_kg.1__1662__AT1G15170.1	scaffold_1	6424391	6426711	NO	NO	AT1G15170	AT1G15170
AL1G27250	scaffold_1	6426709	6427983	fgenesh2_kg.1__1662__AT1G15170.1	scaffold_1	6424391	6426711	NO	NO		AT1G15170
AL1G27260	scaffold_1	6428208	6430467	fgenesh2_kg.1__1663__AT1G15180.1	scaffold_1	6428187	6430490	NO	NO	AT1G15180	AT1G15180
AL1G27270	scaffold_1	6431098	6432094	fgenesh2_kg.1__1665__AT1G15190.1	scaffold_1	6430921	6432029	NO	NO	AT1G15190	AT1G15190
AL1G27280	scaffold_1	6432169	6435003	fgenesh2_kg.1__1666__AT1G15200.1	scaffold_1	6432165	6434938	NO	NO	AT1G15200	AT1G15200
AL1G27290	scaffold_1	6435421	6440633	fgenesh2_kg.1__1667__AT1G15210.1	scaffold_1	6435319	6440555	NO	NO	AT1G15210	AT1G15210
AL1G27300	scaffold_1	6441858	6443993	fgenesh1_pg.C_scaffold_1001378	scaffold_1	6442022	6443649	NO	NO	AT1G15215	AT1G15215
AL1G27300	scaffold_1	6441858	6443993	fgenesh2_kg.1__1671__AT1G15220.2	scaffold_1	6443908	6445435	NO	NO	AT1G15215	AT1G15220
AL1G27310	scaffold_1	6444091	6445703	fgenesh2_kg.1__1671__AT1G15220.2	scaffold_1	6443908	6445435	NO	NO	AT1G15220	AT1G15220
AL1G27320	scaffold_1	6446359	6447103	scaffold_101708.1	scaffold_1	6446580	6447088	NO	NO	AT1G15230	AT1G15230
AL1G27330	scaffold_1	6447338	6452452	Al_scaffold_0001_1582	scaffold_1	6447604	6452044	NO	NO	AT1G15240	AT1G15240
AL1G27340	scaffold_1	6452637	6453238	scaffold_101710.1	scaffold_1	6452637	6453238	NO	NO	AT1G15250	AT1G15250
AL1G27350	scaffold_1	6453528	6454793	fgenesh2_kg.1__1674__AT1G15260.1	scaffold_1	6453585	6454389	NO	NO	AT1G15260	AT1G15260
AL1G27350	scaffold_1	6453528	6454793	fgenesh2_kg.1__1675__AT1G15270.1	scaffold_1	6454489	6455885	NO	NO	AT1G15260	AT1G15270
AL1G27360	scaffold_1	6454415	6455863	fgenesh2_kg.1__1675__AT1G15270.1	scaffold_1	6454489	6455885	NO	NO	AT1G15270	AT1G15270
AL1G27370	scaffold_1	6456088	6460403	fgenesh2_kg.1__1677__AT1G15280.2	scaffold_1	6456103	6460398	NO	NO	AT1G15280	AT1G15280
AL1G27380	scaffold_1	6460518	6469043	fgenesh1_pm.C_scaffold_1001301	scaffold_1	6461059	6468823	NO	NO	AT1G15290	AT1G15290
AL1G27400	scaffold_1	6473765	6476713	Al_scaffold_0001_1589	scaffold_1	6473953	6476667	NO	NO
AL1G27410	scaffold_1	6477139	6478426	scaffold_101717.1	scaffold_1	6477139	6478426	NO	NO	AT1G15320	AT1G15320
AL1G27420	scaffold_1	6478898	6480302	fgenesh1_pm.C_scaffold_1001304	scaffold_1	6479073	6480205	NO	NO	AT1G15330	AT1G15330
AL1G27430	scaffold_1	6480399	6482223	fgenesh1_pm.C_scaffold_1001305	scaffold_1	6480597	6482092	NO	NO	AT1G15340	AT1G15340
AL1G27440	scaffold_1	6482662	6484583	fgenesh2_kg.1__1686__AT1G15350.3	scaffold_1	6482893	6484449	NO	NO	AT1G15350	AT1G15350
AL1G27450	scaffold_1	6484760	6486263	Al_scaffold_0001_1594	scaffold_1	6484939	6486019	NO	NO
AL1G27460	scaffold_1	6488118	6489211	fgenesh2_kg.1__1687__AT1G15360.1	scaffold_1	6488117	6489215	NO	NO	AT1G15360	AT1G15360
AL1G27470	scaffold_1	6491378	6492967	fgenesh2_kg.1__1688__AT1G15370.1	scaffold_1	6491405	6492969	NO	NO	AT1G15370	AT1G15370
AL1G27480	scaffold_1	6495446	6497165	scaffold_101723.1	scaffold_1	6495636	6496972	NO	NO	AT1G15380	AT1G15380
AL1G27490	scaffold_1	6497444	6497941	scaffold_101724.1	scaffold_1	6497622	6497896	NO	NO	AT1G15385	AT1G15385
AL1G27500	scaffold_1	6499456	6500594	fgenesh1_pg.C_scaffold_1001391	scaffold_1	6499458	6500445	NO	NO	AT1G15390	AT1G15390
AL1G27510	scaffold_1	6502117	6503971	fgenesh2_kg.1__1694__AT1G15400.2	scaffold_1	6502189	6502871	NO	NO	AT1G15400	AT1G15400
AL1G27530	scaffold_1	6506707	6507441	fgenesh2_kg.1__1695__AT1G15410.1	scaffold_1	6504177	6506880	NO	NO	AT1G15415	AT1G15410
AL1G27520	scaffold_1	6504086	6506702	fgenesh2_kg.1__1695__AT1G15410.1	scaffold_1	6504177	6506880	NO	NO	AT1G15410	AT1G15410
AL1G27530	scaffold_1	6506707	6507441	fgenesh1_pm.C_scaffold_1001313	scaffold_1	6506898	6507383	NO	NO	AT1G15415	AT1G15415
AL1G27540	scaffold_1	6507582	6509411	fgenesh2_kg.1__1697__AT1G15420.1	scaffold_1	6507609	6509395	NO	NO	AT1G15420	AT1G15420
AL1G27550	scaffold_1	6510546	6512262	fgenesh2_kg.1__1698__AT1G15430.1	scaffold_1	6510550	6512163	NO	NO	AT1G15430	AT1G15430
AL1G27560	scaffold_1	6512312	6515841	scaffold_101731.1	scaffold_1	6512421	6515822	NO	NO	AT1G15440	AT1G15440
AL1G27580	scaffold_1	6516429	6520731	fgenesh1_pg.C_scaffold_1001397	scaffold_1	6516687	6519959	NO	NO	AT1G15460	AT1G15460
AL1G27590	scaffold_1	6522386	6524645	fgenesh2_kg.1__1702__AT1G15470.1	scaffold_1	6522346	6524687	NO	NO	AT1G15470	AT1G15470
AL1G27600	scaffold_1	6524866	6527482	fgenesh2_kg.1__1703__AT1G15480.1	scaffold_1	6524833	6527415	NO	NO	AT1G15480	AT1G15480
AL1G27610	scaffold_1	6527494	6530831	fgenesh2_kg.1__1704__AT1G15490.1	scaffold_1	6527489	6530795	NO	NO	AT1G15490	AT1G15490
AL1G27620	scaffold_1	6540716	6543302	fgenesh2_kg.1__1705__AT1G15500.1	scaffold_1	6540742	6543309	NO	NO	AT1G15500	AT1G15500
AL1G27630	scaffold_1	6543566	6546350	fgenesh2_kg.1__1706__AT1G15510.1	scaffold_1	6543599	6546199	NO	NO	AT1G15510	AT1G15510
AL1G27640	scaffold_1	6546359	6552861	fgenesh2_kg.1__1707__AT1G15520.1	scaffold_1	6546353	6552731	NO	NO	AT1G15520	AT1G15520
AL1G27660	scaffold_1	6556227	6558371	scaffold_101739.1	scaffold_1	6556308	6558303	NO	NO	AT1G15530	AT1G15530
AL1G27670	scaffold_1	6558816	6560334	Al_scaffold_0001_1614	scaffold_1	6558977	6560114	NO	NO	AT1G15540	AT1G15540
AL1G27680	scaffold_1	6561250	6562921	fgenesh2_kg.1__1710__AT1G15550.1	scaffold_1	6561235	6562915	NO	NO	AT1G15550	AT1G15550
AL1G27690	scaffold_1	6575946	6579340	fgenesh2_kg.1__1711__AT1G15570.1	scaffold_1	6575929	6579351	NO	NO	AT1G15570	AT1G15570
AL1G27700	scaffold_1	6579620	6580421	fgenesh2_kg.1__1712__AT1G15580.1	scaffold_1	6579628	6580427	NO	NO	AT1G15580	AT1G15580
AL1G27710	scaffold_1	6581356	6583934	fgenesh1_pg.C_scaffold_1001408	scaffold_1	6581411	6582542	merged	NO	AT1G15590	AT1G15590
AL1G27710	scaffold_1	6581356	6583934	fgenesh1_pm.C_scaffold_1001331	scaffold_1	6583044	6583916	merged	NO	AT1G15590	AT1G15600
AL1G27720	scaffold_1	6587786	6588947	scaffold_101746.1	scaffold_1	6587789	6588669	NO	NO	AT1G15610	AT1G15610
AL1G27730	scaffold_1	6590366	6591366	scaffold_101747.1	scaffold_1	6590367	6591294	NO	NO
AL1G27740	scaffold_1	6593796	6594850	Al_scaffold_0001_1622	scaffold_1	6593840	6594761	NO	NO	AT1G15620	AT1G15620
AL1G27760	scaffold_1	6595406	6599380	fgenesh2_kg.1__1714__AT1G15660.1	scaffold_1	6595454	6599380	NO	NO	AT1G15660	AT1G15660
AL1G27770	scaffold_1	6606266	6607662	fgenesh2_kg.1__1715__AT1G15670.1	scaffold_1	6606219	6607447	NO	NO	AT1G15670	AT1G15670
AL1G27780	scaffold_1	6612746	6614109	fgenesh2_kg.1__1716__AT1G15680.1	scaffold_1	6612784	6614025	NO	NO	AT1G15680	AT1G15680
AL1G27790	scaffold_1	6616186	6617505	fgenesh1_pg.C_scaffold_1001415	scaffold_1	6616418	6617252	NO	NO
AL1G27800	scaffold_1	6622216	6625704	scaffold_101753.1	scaffold_1	6622315	6625401	NO	NO	AT1G15690	AT1G15690
AL1G27810	scaffold_1	6625762	6627031	scaffold_101754.1	scaffold_1	6625795	6626981	NO	NO	AT1G15700	AT1G15700
AL1G27820	scaffold_1	6627626	6628970	scaffold_101755.1	scaffold_1	6627723	6628828	NO	NO	AT1G15710	AT1G15710
AL1G27830	scaffold_1	6629326	6630660	fgenesh2_kg.1__1721__AT1G15720.1	scaffold_1	6629367	6630662	NO	NO	AT1G15720	AT1G15720
AL1G27840	scaffold_1	6630662	6633221	fgenesh2_kg.1__1721__AT1G15720.1	scaffold_1	6629367	6630662	NO	NO	AT1G15730	AT1G15720
AL1G27840	scaffold_1	6630662	6633221	scaffold_101757.1	scaffold_1	6630725	6633173	NO	NO	AT1G15730	AT1G15730
AL1G27860	scaffold_1	6638497	6644611	fgenesh2_kg.1__1723__AT1G15740.1	scaffold_1	6634192	6638544	NO	NO	AT1G15750	AT1G15740
AL1G27850	scaffold_1	6634216	6638490	fgenesh2_kg.1__1723__AT1G15740.1	scaffold_1	6634192	6638544	NO	NO	AT1G15740	AT1G15740
AL1G27860	scaffold_1	6638497	6644611	fgenesh2_kg.1__1727__AT1G15750.2	scaffold_1	6638525	6644633	NO	NO	AT1G15750	AT1G15750
AL1G27870	scaffold_1	6653185	6653554	Al_scaffold_0001_1634	scaffold_1	6653185	6653554	NO	NO	AT1G15757	AT1G15757
AL1G27880	scaffold_1	6655743	6656637	fgenesh2_kg.1__1728__AT1G15760.1	scaffold_1	6655768	6656364	NO	NO	AT1G15760	AT1G15760
AL1G27890	scaffold_1	6656642	6658598	fgenesh1_pm.C_scaffold_1001345	scaffold_1	6656740	6658585	NO	NO
AL1G27900	scaffold_1	6661523	6664668	fgenesh2_kg.1__1729__AT1G15770.1	scaffold_1	6662631	6663917	NO	NO		AT1G15770
AL1G27920	scaffold_1	6666120	6668348	fgenesh1_pg.C_scaffold_1001426	scaffold_1	6666431	6668282	NO	NO
AL1G27930	scaffold_1	6668474	6674918	fgenesh2_kg.1__1730__AT1G15780.1	scaffold_1	6668687	6674406	NO	NO	AT1G15780	AT1G15780
AL1G27940	scaffold_1	6677716	6679378	scaffold_101766.1	scaffold_1	6677843	6679148	NO	NO	AT1G15790	AT1G15790
AL1G27950	scaffold_1	6681527	6684388	fgenesh1_pm.C_scaffold_1001348	scaffold_1	6681863	6684277	NO	NO	AT1G15800
AL1G27960	scaffold_1	6685163	6687288	scaffold_101768.1	scaffold_1	6685206	6687092	NO	NO	AT1G15810	AT1G15810
AL1G27960	scaffold_1	6685163	6687288	fgenesh2_kg.1__1735__AT1G15820.1	scaffold_1	6687269	6688684	NO	NO	AT1G15810	AT1G15820
AL1G27970	scaffold_1	6687349	6688618	fgenesh2_kg.1__1735__AT1G15820.1	scaffold_1	6687269	6688684	NO	NO	AT1G15820	AT1G15820
AL1G27980	scaffold_1	6688930	6691258	fgenesh2_kg.1__1736__AT1G15825.1	scaffold_1	6688989	6689366	merged	NO	AT1G15825
AL1G27980	scaffold_1	6688930	6691258	scaffold_101770.1	scaffold_1	6689558	6690953	merged	NO	AT1G15825	AT1G15830
AL1G27990	scaffold_1	6692143	6693128	fgenesh2_kg.1__1737__AT1G15840.1	scaffold_1	6692174	6693118	NO	NO
AL1G28000	scaffold_1	6694073	6695457	scaffold_101771.1	scaffold_1	6694146	6695285	NO	NO	AT4G00420	AT4G00420
AL1G28010	scaffold_1	6695463	6697888	fgenesh1_pg.C_scaffold_1001435	scaffold_1	6695492	6697650	NO	NO
AL1G28030	scaffold_1	6713173	6714476	scaffold_101775.1	scaffold_1	6713141	6714317	NO	NO	AT1G15870	AT1G15870
AL1G28040	scaffold_1	6714494	6716428	fgenesh2_kg.1__1741__AT1G15880.1	scaffold_1	6714594	6716376	NO	NO	AT1G15880	AT1G15880
AL1G28050	scaffold_1	6716523	6721044	scaffold_101777.1	scaffold_1	6718037	6720665	NO	NO
AL1G28060	scaffold_1	6721113	6729440	scaffold_101778.1	scaffold_1	6726892	6729351	NO	NO
AL1G28070	scaffold_1	6729503	6734502	fgenesh1_pm.C_scaffold_1001360	scaffold_1	6729622	6729963	merged	NO	AT1G15910	AT1G15900
AL1G28070	scaffold_1	6729503	6734502	fgenesh2_kg.1__1743__AT1G15910.1	scaffold_1	6730490	6734225	merged	NO	AT1G15910	AT1G15910
AL1G28080	scaffold_1	6734893	6736357	fgenesh1_pm.C_scaffold_1001362	scaffold_1	6735303	6736157	NO	NO	AT1G15920	AT1G15920
AL1G28090	scaffold_1	6736733	6738309	fgenesh1_pm.C_scaffold_1001363	scaffold_1	6737533	6738095	NO	NO
AL1G28110	scaffold_1	6744233	6747598	fgenesh2_kg.1__1748__AT1G15950.1	scaffold_1	6744230	6747533	NO	NO	AT1G15950	AT1G15950
AL1G28120	scaffold_1	6747614	6750238	scaffold_101783.1	scaffold_1	6747629	6750192	NO	NO
AL1G28130	scaffold_1	6751734	6754298	fgenesh2_kg.1__1750__AT1G15970.1	scaffold_1	6751729	6754253	NO	NO	AT1G15970	AT1G15970
AL1G28140	scaffold_1	6754683	6756742	fgenesh2_kg.1__1751__AT1G15980.1	scaffold_1	6754752	6756839	NO	NO	AT1G15980	AT1G15980
AL1G28150	scaffold_1	6756744	6759798	fgenesh2_kg.1__1751__AT1G15980.1	scaffold_1	6754752	6756839	NO	NO	AT1G15990	AT1G15980
AL1G28150	scaffold_1	6756744	6759798	Al_scaffold_0001_1661	scaffold_1	6756780	6759385	NO	NO	AT1G15990	AT1G15990
AL1G28160	scaffold_1	6759933	6760712	fgenesh2_kg.1__1753__AT1G16000.1	scaffold_1	6759978	6760746	NO	NO	AT1G16000	AT1G16000
AL1G28170	scaffold_1	6760714	6763308	fgenesh2_kg.1__1753__AT1G16000.1	scaffold_1	6759978	6760746	NO	NO	AT1G16010	AT1G16000
AL1G28170	scaffold_1	6760714	6763308	fgenesh2_kg.1__1754__AT1G16010.1	scaffold_1	6760768	6763272	NO	NO	AT1G16010	AT1G16010
AL1G28190	scaffold_1	6766710	6767258	fgenesh2_kg.1__1757__AT1G16020.1	scaffold_1	6763664	6766744	NO	NO	AT1G16022	AT1G16020
AL1G28180	scaffold_1	6763683	6766677	fgenesh2_kg.1__1757__AT1G16020.1	scaffold_1	6763664	6766744	NO	NO	AT1G16020	AT1G16020
AL1G28190	scaffold_1	6766710	6767258	scaffold_101790.1	scaffold_1	6766729	6767245	NO	NO	AT1G16022	AT1G16022
AL1G28200	scaffold_1	6767676	6769918	fgenesh2_kg.1__1758__AT1G16030.1	scaffold_1	6767700	6769960	NO	NO	AT1G16030	AT1G16030
AL1G28210	scaffold_1	6770153	6772023	Al_scaffold_0001_1667	scaffold_1	6770210	6771901	NO	NO	AT1G16040	AT1G16040
AL1G28220	scaffold_1	6777953	6781250	fgenesh2_kg.1__1760__AT1G16060.1	scaffold_1	6777947	6781250	NO	NO	AT1G16060	AT1G16060
AL1G28230	scaffold_1	6781387	6783378	fgenesh2_kg.1__1762__AT1G16070.1	scaffold_1	6781385	6783443	NO	NO	AT1G16070	AT1G16070
AL1G28240	scaffold_1	6783503	6785540	fgenesh2_kg.1__1764__AT1G16080.1	scaffold_1	6783838	6785574	NO	NO	AT1G16080	AT1G16080
AL1G28250	scaffold_1	6785763	6787197	fgenesh2_kg.1__1765__AT1G16090.1	scaffold_1	6785802	6787332	NO	NO	AT1G16090	AT1G16090
AL1G28270	scaffold_1	6787753	6793712	fgenesh2_kg.1__1766__AT1G16110.1	scaffold_1	6787946	6790332	merged	NO		AT1G16110
AL1G28270	scaffold_1	6787753	6793712	Al_scaffold_0001_1673	scaffold_1	6791159	6793506	merged	NO
AL1G28280	scaffold_1	6794143	6796804	fgenesh2_kg.1__1768__AT1G16150.1	scaffold_1	6794228	6796666	NO	NO	AT1G16150	AT1G16150
AL1G28290	scaffold_1	6797633	6800244	Al_scaffold_0001_1675	scaffold_1	6797719	6800353	NO	NO	AT1G16160	AT1G16160
AL1G28300	scaffold_1	6800427	6801658	fgenesh2_kg.1__1769__AT1G16170.1	scaffold_1	6800552	6801600	NO	NO	AT1G16170	AT1G16170
AL1G28310	scaffold_1	6802213	6804577	fgenesh2_kg.1__1770__AT1G16180.1	scaffold_1	6802669	6805067	NO	NO	AT1G16180	AT1G16180
AL1G28320	scaffold_1	6805293	6808351	scaffold_101803.1	scaffold_1	6805077	6805330	NO	NO	AT1G16190
AL1G28320	scaffold_1	6805293	6808351	fgenesh1_pm.C_scaffold_1001379	scaffold_1	6805425	6808094	NO	NO	AT1G16190	AT1G16190
AL1G28330	scaffold_1	6808378	6809978	fgenesh2_kg.1__1772__AT1G16210.1	scaffold_1	6808373	6809902	NO	NO	AT1G16210	AT1G16210
AL1G28340	scaffold_1	6811466	6813807	fgenesh1_pg.C_scaffold_1001466	scaffold_1	6811689	6813624	NO	NO	AT1G16220	AT1G16220
AL1G28360	scaffold_1	6817320	6819131	fgenesh2_kg.1__1775__AT1G16240.3	scaffold_1	6813849	6819200	NO	NO	AT1G16240	AT1G16240
AL1G28350	scaffold_1	6813813	6817201	fgenesh2_kg.1__1775__AT1G16240.3	scaffold_1	6813849	6819200	NO	NO	AT1G16230	AT1G16240
AL1G28370	scaffold_1	6819306	6821810	scaffold_101809.1	scaffold_1	6819305	6821075	NO	NO	AT1G16250	AT1G16250
AL1G28380	scaffold_1	6821913	6824501	fgenesh1_pm.C_scaffold_1001383	scaffold_1	6822060	6824448	NO	NO	AT1G16260	AT1G16260
AL1G28390	scaffold_1	6825446	6830623	fgenesh2_kg.1__1778__AT1G16270.1	scaffold_1	6826152	6830703	NO	NO	AT1G16270	AT1G16270
AL1G28400	scaffold_1	6830656	6832931	fgenesh2_kg.1__1778__AT1G16270.1	scaffold_1	6826152	6830703	NO	NO	AT1G16280	AT1G16270
AL1G28400	scaffold_1	6830656	6832931	fgenesh2_kg.1__1779__AT1G16280.1	scaffold_1	6830820	6832857	NO	NO	AT1G16280	AT1G16280
AL1G28410	scaffold_1	6833154	6836541	fgenesh1_pm.C_scaffold_1001386	scaffold_1	6833229	6836052	NO	NO	AT1G16290	AT1G16290
AL1G28420	scaffold_1	6837076	6840322	fgenesh2_kg.1__1781__AT1G16300.1	scaffold_1	6837031	6840145	NO	NO	AT1G16300	AT1G16300
AL1G28430	scaffold_1	6841236	6843709	fgenesh2_kg.1__1782__AT1G16310.1	scaffold_1	6841215	6843537	NO	NO	AT1G16310	AT1G16310
AL1G28440	scaffold_1	6843786	6845017	fgenesh2_kg.1__1783__AT1G16320.1	scaffold_1	6843809	6845054	NO	NO	AT1G16320	AT1G16320
AL1G28450	scaffold_1	6845037	6850671	fgenesh2_kg.1__1783__AT1G16320.1	scaffold_1	6843809	6845054	NO	NO	AT1G16330	AT1G16320
AL1G28450	scaffold_1	6845037	6850671	fgenesh1_pm.C_scaffold_1001390	scaffold_1	6845296	6850358	NO	NO	AT1G16330	AT1G16330
AL1G28460	scaffold_1	6852596	6855121	fgenesh1_pm.C_scaffold_1001391	scaffold_1	6852783	6855045	NO	NO	AT1G16340	AT1G16340
AL1G28470	scaffold_1	6855346	6857583	scaffold_101819.1	scaffold_1	6855382	6857380	NO	NO	AT1G16350	AT1G16350
AL1G28480	scaffold_1	6857587	6860331	fgenesh2_kg.1__1786__AT1G16360.1	scaffold_1	6857806	6859647	NO	NO	AT1G16360	AT1G16360
AL1G28490	scaffold_1	6861756	6863420	fgenesh2_kg.1__1787__AT1G16370.1	scaffold_1	6861813	6863469	NO	NO	AT1G16370	AT1G16370
AL1G28500	scaffold_1	6863432	6866301	fgenesh2_kg.1__1787__AT1G16370.1	scaffold_1	6861813	6863469	NO	NO	AT1G16380	AT1G16370
AL1G28500	scaffold_1	6863432	6866301	fgenesh1_pm.C_scaffold_1001395	scaffold_1	6863475	6866241	NO	NO	AT1G16380	AT1G16380
AL1G28510	scaffold_1	6868246	6869906	fgenesh2_kg.1__1789__AT1G16390.1	scaffold_1	6868257	6872598	NO	NO	AT1G16390	AT1G16390
AL1G28520	scaffold_1	6873456	6875976	fgenesh1_pm.C_scaffold_1001397	scaffold_1	6873533	6875791	NO	NO	AT1G16400	AT1G16400
AL1G28530	scaffold_1	6878691	6879006	scaffold_101825.1	scaffold_1	6878691	6879006	NO	NO
AL1G28540	scaffold_1	6879736	6882443	scaffold_101826.1	scaffold_1	6879774	6882234	NO	NO	AT1G16410	AT1G16410
AL1G28550	scaffold_1	6884034	6885441	fgenesh2_kg.1__1793__AT1G16420.1	scaffold_1	6884037	6885446	NO	NO	AT1G16420	AT1G16420
AL1G28560	scaffold_1	6886026	6886984	fgenesh1_pm.C_scaffold_1001400	scaffold_1	6886050	6886885	NO	NO	AT1G16430	AT1G16430
AL1G28570	scaffold_1	6887771	6889149	fgenesh2_kg.1__1794__AT1G16440.1	scaffold_1	6887771	6889149	NO	NO	AT1G16440	AT1G16440
AL1G28580	scaffold_1	6889332	6890727	fgenesh2_kg.1__1795__AT1G16445.1	scaffold_1	6889332	6890727	NO	NO	AT1G16445	AT1G16445
AL1G28600	scaffold_1	6890975	6894391	fgenesh2_kg.1__1797__AT1G16460.1	scaffold_1	6891032	6895644	NO	NO	AT1G16460	AT1G16460
AL1G28610	scaffold_1	6894656	6895367	fgenesh2_kg.1__1797__AT1G16460.1	scaffold_1	6891032	6895644	NO	NO		AT1G16460
AL1G28620	scaffold_1	6895776	6898308	fgenesh2_kg.1__1799__AT1G16470.2	scaffold_1	6895820	6898353	NO	NO	AT1G16470	AT1G16470
AL1G28630	scaffold_1	6898414	6901991	scaffold_101833.1	scaffold_1	6898564	6902272	NO	NO	AT1G16480	AT1G16480
AL1G28640	scaffold_1	6902590	6903661	fgenesh1_pg.C_scaffold_1001492	scaffold_1	6902616	6903610	NO	NO	AT1G16490	AT1G16490
AL1G28650	scaffold_1	6911260	6912182	Al_scaffold_0001_1707	scaffold_1	6911260	6912182	NO	NO
AL1G28660	scaffold_1	6914876	6916040	fgenesh2_kg.1__1802__AT1G16500.1	scaffold_1	6914918	6916023	NO	NO	AT1G16500	AT1G16500
AL1G28670	scaffold_1	6921471	6922151	fgenesh2_kg.1__1803__AT1G16510.1	scaffold_1	6921466	6922233	NO	NO	AT1G16510	AT1G16510
AL1G28680	scaffold_1	6924223	6924601	scaffold_101838.1	scaffold_1	6924278	6924570	NO	NO	AT1G16515	AT1G16515
AL1G28690	scaffold_1	6925406	6927923	fgenesh2_kg.1__1804__AT1G16520.1	scaffold_1	6925409	6927774	NO	NO	AT1G16520	AT1G16520
AL1G28700	scaffold_1	6928271	6930041	Al_scaffold_0001_1711	scaffold_1	6928362	6929983	NO	NO	AT1G16530	AT1G16530
AL1G28710	scaffold_1	6939546	6945708	fgenesh2_kg.1__1806__AT1G16540.1	scaffold_1	6939559	6945587	NO	NO	AT1G16540	AT1G16540
AL1G28720	scaffold_1	6945796	6948493	scaffold_101842.1	scaffold_1	6945844	6948376	NO	NO
AL1G28730	scaffold_1	6949746	6952110	fgenesh2_kg.1__1809__AT1G16560.3	scaffold_1	6949771	6952192	NO	NO	AT1G16560	AT1G16560
AL1G28740	scaffold_1	6952147	6955201	fgenesh2_kg.1__1809__AT1G16560.3	scaffold_1	6949771	6952192	NO	NO	AT1G16570	AT1G16560
AL1G28740	scaffold_1	6952147	6955201	Al_scaffold_0001_1715	scaffold_1	6952245	6954949	NO	NO	AT1G16570	AT1G16570
AL1G28750	scaffold_1	6955316	6956683	scaffold_101845.1	scaffold_1	6955331	6956453	NO	NO	AT1G16590	AT1G16590
AL1G28760	scaffold_1	6957286	6957969	fgenesh1_pg.C_scaffold_1001499	scaffold_1	6957325	6957818	NO	NO
AL1G28770	scaffold_1	6958441	6961521	fgenesh2_kg.1__1815__AT1G16610.2	scaffold_1	6958508	6961527	NO	NO	AT1G16610	AT1G16610
AL1G28780	scaffold_1	6962036	6965564	scaffold_101848.1	scaffold_1	6962195	6965180	NO	NO
AL1G28790	scaffold_1	6965852	6968651	fgenesh2_kg.1__1816__AT1G16630.1	scaffold_1	6965996	6968724	NO	NO	AT1G16630	AT1G16630
AL1G28800	scaffold_1	6971158	6973338	Al_scaffold_0001_1721	scaffold_1	6971276	6972748	NO	NO
AL1G28810	scaffold_1	6977768	6979001	fgenesh1_pm.C_scaffold_1001418	scaffold_1	6977823	6978770	NO	NO	AT1G16640	AT1G16640
AL1G28820	scaffold_1	6979058	6982512	scaffold_101852.1	scaffold_1	6979096	6982313	NO	NO	AT1G16650	AT1G16650
AL1G28830	scaffold_1	6983428	6985808	fgenesh2_kg.1__1817__AT1G16670.1	scaffold_1	6983425	6985818	NO	NO	AT1G16670	AT1G16670
AL1G28850	scaffold_1	6990008	6993692	fgenesh2_kg.1__1819__AT1G16690.1	scaffold_1	6989991	6993635	NO	NO	AT1G16690	AT1G16690
AL1G28860	scaffold_1	6993918	6996142	fgenesh2_kg.1__1820__AT1G16700.1	scaffold_1	6993896	6996102	NO	NO	AT1G16700	AT1G16700
AL1G28870	scaffold_1	6996348	6997947	fgenesh1_pm.C_scaffold_1001423	scaffold_1	6996710	6998735	NO	NO	AT1G16705	AT1G16705
AL1G28880	scaffold_1	6998228	7006712	fgenesh1_pm.C_scaffold_1001423	scaffold_1	6996710	6998735	NO	NO	AT1G16710	AT1G16705
AL1G28880	scaffold_1	6998228	7006712	Al_scaffold_0001_1729	scaffold_1	6998857	7006034	NO	NO	AT1G16710	AT1G16710
AL1G28890	scaffold_1	7007298	7010856	fgenesh2_kg.1__1822__AT1G16720.1	scaffold_1	7007514	7010837	NO	NO	AT1G16720	AT1G16720
AL1G28900	scaffold_1	7010884	7011943	fgenesh1_pg.C_scaffold_1001511	scaffold_1	7011026	7011737	NO	NO	AT1G16730	AT1G16730
AL1G28910	scaffold_1	7012058	7013509	Al_scaffold_0001_1732	scaffold_1	7012170	7013303	NO	NO	AT1G16740	AT1G16740
AL1G28920	scaffold_1	7013521	7016173	fgenesh2_kg.1__1825__AT1G16750.1	scaffold_1	7013441	7016197	NO	NO	AT1G16750	AT1G16750
AL1G28910	scaffold_1	7012058	7013509	fgenesh2_kg.1__1825__AT1G16750.1	scaffold_1	7013441	7016197	NO	NO	AT1G16740	AT1G16750
AL1G28930	scaffold_1	7018058	7021530	fgenesh1_pm.C_scaffold_1001429	scaffold_1	7018136	7021209	NO	NO	AT1G16760	AT1G16760
AL1G28940	scaffold_1	7021708	7023149	fgenesh2_kg.1__1827__AT1G16770.1	scaffold_1	7021744	7023117	NO	NO	AT1G16770	AT1G16770
AL1G28950	scaffold_1	7023196	7025423	scaffold_101865.1	scaffold_1	7023311	7025497	NO	NO
AL1G28960	scaffold_1	7025668	7026301	fgenesh1_pm.C_scaffold_1001433	scaffold_1	7025817	7036392	NO	NO	AT1G16790	AT1G16800
AL1G28970	scaffold_1	7026390	7036603	fgenesh1_pm.C_scaffold_1001433	scaffold_1	7025817	7036392	NO	NO	AT1G16800	AT1G16800
AL1G28980	scaffold_1	7036758	7038155	fgenesh2_kg.1__1831__AT1G16810.2	scaffold_1	7037416	7038142	NO	NO	AT1G16810	AT1G16810
AL1G28990	scaffold_1	7039648	7041658	fgenesh1_pm.C_scaffold_1001435	scaffold_1	7038654	7039725	NO	NO	AT1G16825	AT1G16820
AL1G28990	scaffold_1	7039648	7041658	Al_scaffold_0001_1740	scaffold_1	7040099	7043915	NO	NO	AT1G16825	AT1G16830
AL1G29000	scaffold_1	7041958	7043997	Al_scaffold_0001_1740	scaffold_1	7040099	7043915	NO	NO	AT1G16830	AT1G16830
AL1G29010	scaffold_1	7044735	7046153	fgenesh2_kg.1__1834__AT1G16840.1	scaffold_1	7044789	7046165	NO	NO	AT1G16840	AT1G16840
AL1G29020	scaffold_1	7049865	7050763	fgenesh1_pg.C_scaffold_1001521	scaffold_1	7050135	7050683	NO	NO	AT1G16850	AT1G16850
AL1G29030	scaffold_1	7059558	7062824	scaffold_101873.1	scaffold_1	7060521	7062457	NO	NO	AT1G16860	AT1G16860
AL1G29040	scaffold_1	7063004	7065493	fgenesh2_kg.1__1841__AT1G16870.1	scaffold_1	7062995	7065462	NO	NO	AT1G16870	AT1G16870
AL1G29050	scaffold_1	7066008	7068582	fgenesh2_kg.1__1842__AT1G16880.1	scaffold_1	7065895	7068567	NO	NO	AT1G16880	AT1G16880
AL1G29060	scaffold_1	7068589	7070773	scaffold_101876.1	scaffold_1	7068798	7070703	NO	NO	AT1G16890	AT1G16890
AL1G29070	scaffold_1	7071423	7074953	fgenesh2_kg.1__1846__AT1G16900.1	scaffold_1	7071423	7074953	NO	NO	AT1G16900	AT1G16900
AL1G29080	scaffold_1	7075018	7076389	fgenesh2_kg.1__1847__AT1G16905.1	scaffold_1	7075018	7076389	NO	NO	AT1G16905	AT1G16905
AL1G29090	scaffold_1	7077629	7078213	fgenesh1_pm.C_scaffold_1001444	scaffold_1	7077859	7078146	NO	NO	AT1G16916	AT1G16916
AL1G29110	scaffold_1	7079491	7081513	fgenesh2_kg.1__1848__AT1G16920.1	scaffold_1	7079669	7081544	NO	NO	AT1G16920	AT1G16920
AL1G29120	scaffold_1	7081868	7083861	scaffold_101881.1	scaffold_1	7082069	7083659	NO	NO	AT1G16930	AT1G16930
AL1G29130	scaffold_1	7088068	7088644	scaffold_101882.1	scaffold_1	7088153	7088474	NO	NO	AT1G16950	AT1G16950
AL1G29140	scaffold_1	7091808	7092932	Al_scaffold_0001_1753	scaffold_1	7091975	7092691	NO	NO	AT1G16960	AT1G16960
AL1G29140	scaffold_1	7091808	7092932	fgenesh2_kg.1__1852__AT1G16970.1	scaffold_1	7092856	7097967	NO	NO	AT1G16960	AT1G16970
AL1G29150	scaffold_1	7092938	7097933	fgenesh2_kg.1__1852__AT1G16970.1	scaffold_1	7092856	7097967	NO	NO	AT1G16970	AT1G16970
AL1G29160	scaffold_1	7099468	7103782	fgenesh1_pm.C_scaffold_1001448	scaffold_1	7099494	7103611	NO	NO	AT1G16980	AT1G16980
AL1G29170	scaffold_1	7105758	7107796	Al_scaffold_0001_1756	scaffold_1	7105820	7107549	NO	NO
AL1G29180	scaffold_1	7108448	7110357	scaffold_101888.1	scaffold_1	7108460	7110141	NO	NO	AT1G17020	AT1G17020
AL1G29190	scaffold_1	7110838	7112812	fgenesh1_pg.C_scaffold_1001534	scaffold_1	7110873	7112788	NO	NO	AT1G17030	AT1G17030
AL1G29200	scaffold_1	7113449	7122723	scaffold_101890.1	scaffold_1	7114024	7114697	NO	NO
AL1G29220	scaffold_1	7127270	7131180	scaffold_101891.1	scaffold_1	7127317	7131067	merged	NO
AL1G29220	scaffold_1	7127270	7131180	Al_scaffold_0001_1761	scaffold_1	7129881	7131047	merged	NO
AL1G29230	scaffold_1	7131920	7135195	fgenesh2_kg.1__1858__AT1G17060.1	scaffold_1	7131921	7135282	NO	NO
AL1G29240	scaffold_1	7137610	7140395	fgenesh2_kg.1__1859__AT1G17070.1	scaffold_1	7137667	7145414	NO	split	AT1G17070	AT1G17070
AL1G29250	scaffold_1	7140400	7141925	fgenesh2_kg.1__1859__AT1G17070.1	scaffold_1	7137667	7145414	NO	split	AT1G17080	AT1G17070
AL1G29260	scaffold_1	7142446	7143205	fgenesh2_kg.1__1859__AT1G17070.1	scaffold_1	7137667	7145414	NO	split	AT1G17090	AT1G17070
AL1G29270	scaffold_1	7144670	7145429	fgenesh2_kg.1__1859__AT1G17070.1	scaffold_1	7137667	7145414	NO	split		AT1G17070
AL1G29280	scaffold_1	7145431	7148115	scaffold_101897.1	scaffold_1	7145493	7146357	NO	NO		AT1G17090
AL1G29290	scaffold_1	7148895	7150075	scaffold_101898.1	scaffold_1	7148976	7150045	NO	NO
AL1G29300	scaffold_1	7150870	7151984	fgenesh2_kg.1__1862__AT1G17100.1	scaffold_1	7150995	7151997	NO	NO	AT1G17100	AT1G17100
AL1G29310	scaffold_1	7151991	7157145	fgenesh2_kg.1__1862__AT1G17100.1	scaffold_1	7150995	7151997	NO	NO	AT1G17110	AT1G17100
AL1G29310	scaffold_1	7151991	7157145	scaffold_101900.1	scaffold_1	7152126	7156208	NO	NO	AT1G17110	AT1G17110
AL1G29330	scaffold_1	7159972	7164695	fgenesh2_kg.1__1864__AT1G17120.1	scaffold_1	7158226	7165375	NO	NO		AT1G17120
AL1G29320	scaffold_1	7158180	7159965	fgenesh2_kg.1__1864__AT1G17120.1	scaffold_1	7158226	7165375	NO	NO	AT1G17120	AT1G17120
AL1G29340	scaffold_1	7165690	7168144	fgenesh2_kg.1__1866__AT1G17130.2	scaffold_1	7165727	7168228	NO	NO	AT1G17130	AT1G17130
AL1G29350	scaffold_1	7168146	7170125	fgenesh2_kg.1__1866__AT1G17130.2	scaffold_1	7165727	7168228	NO	NO	AT1G17140	AT1G17130
AL1G29360	scaffold_1	7171482	7174075	fgenesh2_kg.1__1869__AT1G17145.1	scaffold_1	7171525	7174136	NO	NO	AT1G17145	AT1G17145
AL1G29370	scaffold_1	7174413	7175015	fgenesh2_kg.1__1870__AT1G17147.1	scaffold_1	7174442	7174941	NO	NO	AT1G17147	AT1G17147
AL1G29380	scaffold_1	7177790	7179132	fgenesh2_kg.1__1871__AT1G17150.1	scaffold_1	7177261	7179067	NO	NO	AT1G17150	AT1G17150
AL1G29390	scaffold_1	7179832	7183875	fgenesh1_pm.C_scaffold_1001463	scaffold_1	7180013	7181538	NO	NO	AT1G17160	AT1G17160
AL1G29400	scaffold_1	7184300	7185346	fgenesh2_kg.1__1874__AT1G17170.1	scaffold_1	7184345	7185213	NO	NO	AT1G17170	AT1G17170
AL1G29410	scaffold_1	7186410	7187485	Al_scaffold_0001_1778	scaffold_1	7186601	7187281	NO	NO	AT1G17180	AT1G17180
AL1G29420	scaffold_1	7188580	7189643	fgenesh2_kg.1__1876__AT1G17190.1	scaffold_1	7188548	7189679	NO	NO	AT1G17190	AT1G17190
AL1G29430	scaffold_1	7192470	7194425	Al_scaffold_0001_1780	scaffold_1	7192555	7194033	NO	NO
AL1G29440	scaffold_1	7195180	7196789	fgenesh2_kg.1__1877__AT1G17200.1	scaffold_1	7195139	7196788	NO	NO	AT1G17200	AT1G17200
AL1G29450	scaffold_1	7196843	7201465	fgenesh2_kg.1__1878__AT1G17210.1	scaffold_1	7196919	7201380	NO	NO	AT1G17210	AT1G17210
AL1G29460	scaffold_1	7201820	7207118	fgenesh2_kg.1__1879__AT1G17220.1	scaffold_1	7201820	7207117	NO	NO	AT1G17220	AT1G17220
AL1G29470	scaffold_1	7207570	7211730	scaffold_101915.1	scaffold_1	7208053	7211573	NO	NO	AT1G17230	AT1G17230
AL1G29480	scaffold_1	7211995	7212359	fgenesh2_kg.1__1881__AT1G17235.1	scaffold_1	7211995	7212359	NO	NO	AT1G17235	AT1G17235
AL1G29490	scaffold_1	7213398	7215845	scaffold_101917.1	scaffold_1	7213399	7215645	NO	NO	AT1G17240	AT1G17240
AL1G29500	scaffold_1	7216430	7221648	scaffold_101918.1	scaffold_1	7216180	7216561	NO	NO	AT1G17260
AL1G29510	scaffold_1	7221651	7223495	scaffold_101920.1	scaffold_1	7221695	7222428	merged	NO
AL1G29510	scaffold_1	7221651	7223495	scaffold_101921.1	scaffold_1	7222465	7223057	merged	NO
AL1G29520	scaffold_1	7231477	7234035	scaffold_101924.1	scaffold_1	7231724	7233969	NO	NO	AT1G17270	AT1G17270
AL1G29530	scaffold_1	7234452	7237345	fgenesh2_kg.1__1885__AT1G17280.1	scaffold_1	7234445	7237352	NO	NO	AT1G17280	AT1G17280
AL1G29540	scaffold_1	7238600	7239537	fgenesh2_kg.1__1887__AT1G17285.1	scaffold_1	7238974	7239543	NO	NO	AT1G17285	AT1G17285
AL1G29550	scaffold_1	7240790	7244565	scaffold_101927.1	scaffold_1	7240931	7244377	NO	NO	AT1G17290	AT1G17290
AL1G29560	scaffold_1	7245080	7245870	scaffold_101928.1	scaffold_1	7245157	7245645	NO	NO
AL1G29570	scaffold_1	7246090	7246805	fgenesh2_kg.1__1889__AT1G17310.1	scaffold_1	7246136	7246774	NO	NO	AT1G17310	AT1G17310
AL1G29580	scaffold_1	7248320	7250266	fgenesh2_kg.1__1890__AT1G17330.1	scaffold_1	7248375	7250222	NO	NO	AT1G17330	AT1G17330
AL1G29590	scaffold_1	7253460	7258443	fgenesh2_kg.1__1891__AT1G17340.1	scaffold_1	7253508	7258378	NO	NO	AT1G17340	AT1G17340
AL1G29600	scaffold_1	7260580	7261138	fgenesh2_kg.1__1892__AT1G17345.1	scaffold_1	7260587	7261297	NO	NO	AT1G17345	AT1G17345
AL1G29610	scaffold_1	7262680	7265329	fgenesh2_kg.1__1893__AT1G17350.1	scaffold_1	7262702	7265358	NO	NO	AT1G17350	AT1G17350
AL1G29620	scaffold_1	7266730	7267885	scaffold_101935.1	scaffold_1	7266747	7267852	NO	NO	AT5G03300	AT5G03300
AL1G29640	scaffold_1	7273901	7277385	scaffold_101937.1	scaffold_1	7274164	7277215	NO	NO	AT1G17370	AT1G17370
AL1G29650	scaffold_1	7277831	7279525	fgenesh1_pm.C_scaffold_1001486	scaffold_1	7277984	7279407	NO	NO	AT1G17380	AT1G17380
AL1G29660	scaffold_1	7283488	7285295	fgenesh2_kg.1__1899__AT1G17400.1	scaffold_1	7283497	7285516	NO	NO	AT1G17400	AT1G17400
AL1G29670	scaffold_1	7294241	7295596	fgenesh2_kg.1__1900__AT1G17410.1	scaffold_1	7294327	7295691	NO	NO	AT1G17410	AT1G17410
AL1G29680	scaffold_1	7301251	7305287	fgenesh2_kg.1__1901__AT1G17420.1	scaffold_1	7301208	7305234	NO	NO	AT1G17420	AT1G17420
[truncated: 35,044 more rows]
