# Supplementary material for: Improving the Annotation of Arabidopsis lyrata Using RNA-Seq Data
Source: PLoS One. 2015 Sep 18;10(9):e0137391. doi: 10.1371/journal.pone.0137391 (PMC4575116; doi:10.1371/journal.pone.0137391)
Supplement: S5 Dataset — (XLSX) [file pone.0137391.s005.xlsx]

## Sheet: Merged
RT-PCR Validation of predicted gene fusion models in A. lyrata genome annotation version 2.
Annotation version-1						Annotation version-2						Primers 5' -> 3'		Product size (bp)		Note
Locus_1_ID	Protein_1_ID	Locus_2_ID	Protein_2_ID	Locus_3_ID	Protein_3_ID	NewGeneID	Scaffold	Start	End	AT_Ortholog	Amplicon	Forward_Primer	Reverse_Primer	gDNA	cDNA
fgenesh2_kg.1__1140__AT1G10640.1	jgi471186	scaffold_101135.1	jgi888341	NA	NA	AL1G21490	scaffold_1	4161283	4163823	AT1G10640	A	TTCAGGCGGTACAAGCATCA	GGTTTCACGGCCACCAAAAG	598	204	accepted
fgenesh1_pm.C_scaffold_1000895	jgi312115	fgenesh2_kg.1__1156__AT1G10720.1	jgi471202	NA	NA	AL1G21600	scaffold_1	4214205	4216793	AT1G10720	A	TGATTGTTGGTGCTGCTTGC	CCTCTTCCGGTGACAAACGA	653	276	accepted
scaffold_101404.1	jgi888610	scaffold_101405.1	jgi888611	NA	NA	AL1G24250	scaffold_1	5232615	5235833	NA	A	GCCATCAAAGCACGAGTTCC	GCTAAGCAGGCGTCAGAGTT	1538	395	accepted
fgenesh1_pg.C_scaffold_1001192	jgi334627	scaffold_101482.1	jgi888688	NA	NA	AL1G24990	scaffold_1	5538702	5540139	AT1G13280	A	TTGTTGCTGATTTGCCGGTG	AAGCCCAATACAAAGGCCCA	220	170	accepted
scaffold_101509.1	jgi888715	Al_scaffold_0001_1393	jgi879626	NA	NA	AL1G25250	scaffold_1	5655811	5660874	NA	A	TTAAGTCCAGCCAAACGCCT	GTGGACCGCATTGGAAGAGT	1428	181	accepted
scaffold_101540.1	jgi888746	Al_scaffold_0001_1422	jgi879655	NA	NA	AL1G25550	scaffold_1	5782508	5785679	AT1G13755	A	GCCGTCGCTGCTCTTCTTAT	GTACACCACATTGCCCGGA	1668	223	accepted
fgenesh2_kg.1__1736__AT1G15825.1	jgi471782	scaffold_101770.1	jgi888976	NA	NA	AL1G27980	scaffold_1	6688930	6691258	AT1G15825	A	TAATGTGAAAACCGGCGGGA	GCCAGCTGCACAATTTCCAA	507	315	accepted
fgenesh2_kg.1__1766__AT1G16110.1	jgi471812	Al_scaffold_0001_1673	jgi879906	NA	NA	AL1G28270	scaffold_1	6787753	6793712	NA	A	TCTTAGCCGGAAAGGGAGGA	TTGGAGGTGTTGCTGCTGAT	1078	251	accepted
fgenesh2_kg.4__1721__AT2G36810.1	jgi482661	fgenesh1_pm.C_scaffold_4001441	jgi321384	NA	NA	AL4G33000	scaffold_4	17480406	17495540	AT2G36810	A	TCATCTGTCTGGTCCGGCTA	GCACCAAACGTCAAAGGGTC	2374	696	accepted
scaffold_801781.1	jgi918381	fgenesh2_kg.8__1194__AT5G53110.1	jgi495378	NA	NA	AL8G27760	scaffold_8	15501916	15504398	AT5G53110	A	GACGGCCCTATCATCCGTTT	AGCGTTGTTGATCTCTGGGG	1795	858	accepted
scaffold_700149.1	jgi912407	Al_scaffold_0007_135	jgi856636	fgenesh2_kg.7__156__AT4G39450.1	jgi490723	AL7G11450	scaffold_7	557511	573639	AT4G39420	A	CCGAAGAGACTCGCATGTCA	CTTCCTCTGCCAGCTTCACA	598	598	accepted
											B	TGATATTGCCGAAGGGGCAG	TCAAGTCCAAGCTCGGTTCC	774	774	accepted
scaffold_200769.1	jgi893695	fgenesh1_pm.C_scaffold_2000443	jgi315410	NA	NA	AL2G18210	scaffold_2	4566026	4580378	AT1G58230	A	CATGCCAGGATGTAGCATGT	CCCGACCTCCTTTGCATTCT	4406	2905	no gDNA amplicon, cDNA amplicon ok => inconclusive
Al_scaffold_0005_695	jgi865216	Al_scaffold_0005_694	jgi865215	NA	NA	AL5G17620	scaffold_5	4323078	4326860	AT3G28130	A	GAGACGCCGTGTTATTGACG	GATGGGGTGAAGACTCGTGG	2443	480	no gDNA amplicon, cDNA amplicon ok => inconclusive
Al_scaffold_0007_2977	jgi859478	Al_scaffold_0007_2978	jgi859479	NA	NA	AL7G42760	scaffold_7	14674373	14687710	AT4G13750	A	GCTTCGTTGGGGCTAGAAGA	GCCTCCCCAACAGAATCACA	5394	2675	no gDNA amplicon, cDNA amplicon ok => inconclusive

## Sheet: Split
RT-PCR Validation of predicted gene split models in A. lyrata genome annotation version 2.
Annotation version-1		Annotation version-2									Amplicon	Primers 5' -> 3'		Product size (bp)		Note
Locus_1_ID	Protein_1_ID	NewGeneID_1	Scaffold	Start	End	AT_Ortholog	NewGeneID_2	Start	End	AT_Ortholog		Forward_Primer	Reverse_Primer	gDNA	cDNA
scaffold_100286.1	jgi887492	AL1G12900	scaffold_1	995064	999831	AT1G03365	AL1G12890	991114	994661	AT1G03370	A	TTGCAGGAAGAGCTCAAGGG	TGGTGAGCACAAGGCAAGAA	860	444	accepted
											B	CAAAGGCACAGAGGAGCAGA	CTCTTCGACAAGCCACCCAT	2353	1416	accepted
											C	GGAAACTCAGTGCTCAGGC	TCTGCTCCTCTGTGCCTTTG	2713	1881	accepted
fgenesh1_pm.C_scaffold_3000229	jgi317213	AL3G12920	scaffold_3	992461	1000057	AT3G03305	AL3G12930	1001990	1005107	AT3G03300	A	GACCTCTGCAGAATGCCTGT	ACACAACCAAGACACTGGGG	141	141	accepted
											B	GCCGGAGACAACATACCACT	ATGATCTTCCAACCGGAAGC	4361	764	accepted
											C	CAGAATGCCTGTGGTTTGG	TCATCACCAGAACCTGCAC	246	246	accepted
fgenesh1_pm.C_scaffold_3001305	jgi318289	AL3G27520	scaffold_3	6326897	6329191	AT3G15130	AL3G27530	6329537	6331781	AT3G15140	A	TGGTATGAGCTGGGTCGAGA	GCTAGCTTTTCGCTGTGAGC	215	215	accepted
											B	CCAAAATGAGCGAGCAAGCA	TGCACCTTCTGAGAGCATCC	3404	2463	accepted
											C	CCAAAATGAGCGAGCAAGCA	GCTAGCTTTTCGCTGTGAGC	881	436	accepted
Al_scaffold_0006_754	jgi861245	AL6G18710	scaffold_6	3257085	3258878	AT5G08310	AL6G18720	3259237	3262558	AT5G08305	A	CCAATGGTCACTGCCCTGAT	TCACCTTCCTTGCACCATCC	2481	1157	accepted
											B	CCAATGGTCACTGCCCTGAT	ACGCTAACCATAGTGACTTC	285	285	accepted
											C	TGTATGGTTCGTTCCGAGAC	ACGCTAACCATAGTGACTTC	171	171	accepted
fgenesh1_pg.C_scaffold_1001155	jgi334590	AL1G24490	scaffold_1	5330401	5331233	AT1G12845	AL1G24500	5331301	5333383	AT1G12850	C	ACTTCCACCACCTAAGGGGA	GCCACGAGCCTCTTGTATGT	325	325	accepted
fgenesh1_pm.C_scaffold_1000913	jgi312133	AL1G21830	scaffold_1	4315618	4320230	NA	AL1G21840	4320320	4322950	AT1G10880	C	TCTCACGAGGGTGAGAGACG	CGCATTGCATGGAAGGTGAG	431	431	accepted
fgenesh2_kg.1__1416__AT1G13100.1	jgi471462	AL1G24750	scaffold_1	5427232	5428982	AT1G13090	AL1G24760	5429612	5433492	NA	C	ACTTCTTCGATTGGGGGCTG	AGACGGTGCAAGTTTCCGAT	1063	1063	accepted
fgenesh2_kg.1__1201__AT1G11120.1	jgi471247	AL1G22110	scaffold_1	4425972	4428386	AT1G11120	AL1G22120	4429622	4430615	AT1G11125	C	AGCGACCAACCACATTCAGT	GAACGGCGTTGTTTAGGTGG	1473	1473	accepted
Al_scaffold_0001_1186	jgi879419	AL1G22870	scaffold_1	4715349	4716593	NA	AL1G22880	4716808	4719364	AT1G11730	C	CTCCTTGGGACTGACTCTGC	AGTCACCATCTTTCGCAGTGA	330	330	accepted
Al_scaffold_0001_1189	jgi879422	AL1G22930	scaffold_1	4729774	4732103	AT1G11755	AL1G22940	4732372	4733583	AT1G11760	C	TTTGCTGCGTGTGTTAGGGA	TCTGATAGGGAAGAGTGGCCT	710	710	accepted
Al_scaffold_0001_1373	jgi879606	AL1G25010	scaffold_1	5546014	5547020	NA	AL1G25020	5547493	5551057	NA	C	ATCGACACCTCAGGCCATTC	GCAATCAATCGGTCAAGCCC	765	765	accepted
fgenesh1_pm.C_scaffold_1001140	jgi312360	AL1G25270	scaffold_1	5674839	5676294	AT1G13520	AL1G25280	5676750	5678404	AT1G13530	C	CAGCTTTGCGTTTTGTGGGA	CGTGTGCAACTTATGGTGTGT	777	777	accepted
fgenesh1_pm.C_scaffold_1001035	jgi312255	AL1G23590	scaffold_1	4986081	4988953	AT1G12280	AL1G23600	4989759	4994363	AT1G12290	C	ACAACCTCCCATTGCTGGAG	TGCGCTTCATCTCCCTTTGT	977	354	accepted
Al_scaffold_0001_2861	jgi881094	AL1G41280	scaffold_1	12189271	12194932	AT1G27750	AL1G41290	12195201	12200441	AT1G27752	A	TCAATTGTACCCACCTCCGC	ACATGGGACTTGATGCAGGG	141	141	no gDNA amplicon => inconclusive; not shown
											B	TCAATTGTACCCACCTCCGC	TGTTTCCTCCACGTCCCAAC	246	246	no gDNA amplicon => inconclusive; not shown
											C	TTCACTGGAGACGATGCCAC	TGTTTCCTCCACGTCCCAAC	4361	764	no gDNA amplicon => inconclusive; not shown
